# Supplementary material for: Meta-QTL analysis explores the key genes, especially hormone related genes, involved in the regulation of grain water content and grain dehydration rate in maize
Source: BMC Plant Biol. 2022 Jul 16;22:346. doi: 10.1186/s12870-022-03738-y (PMC9287936; doi:10.1186/s12870-022-03738-y)
Supplement: Supplementary file 1 — Additional file 1. [file 12870_2022_3738_MOESM1_ESM.zip]

Archive with 7 entries (6 files):
- Additional files/
- Additional files/Supplementary Data 1.xlsx
- Additional files/Supplementary Data 2.xlsx
- Additional files/Supplementary Data 3.xlsx
- Additional files/Supplementary Data 4.xlsx
- Additional files/Supplementary Figure 1-5 and Table 1-4.v6.docx
- Additional files/~$pplementary Figure 1-6 and Table 1-4.v6.docx
