# Supplementary material for: Meta-QTL analysis explores the key genes, especially hormone related genes, involved in the regulation of grain water content and grain dehydration rate in maize
Source: BMC Plant Biol. 2022 Jul 16;22:346. doi: 10.1186/s12870-022-03738-y (PMC9287936; doi:10.1186/s12870-022-03738-y)
Supplement: Supplementary file 1 — Additional file 1. [file 12870_2022_3738_MOESM1_ESM.zip › Additional files/Supplementary Data 1.xlsx]

## Sheet: GDR_consensus_map
Supplementary Data 1 The information of consensus linkage maps related GDR and GWC.
Marker	Chromosome	Position (cM)
gpm79e	1	-144
bnl(tas1h)	1	-108.2
gpm222b	1	-55.8
csu804b(dnp)	1	-40.1
rgpc654	1	-29
pco082477	1	0
bnlg149	1	0
K1S2	1	0
bnl(tas1c)	1	0
telomere1S	1	0
Zm00001d027258	1	0.8
TIDP5829	1	0.9
gpm27	1	1.7
TIDP6442	1	1.8
gpm923	1	2
expb3	1	2.28
npf4	1	2.32
umc1613	1	2.36
gras53	1	2.4
spr1	1	2.44
tub1	1	2.48
gpm113b	1	2.5
bnlg1124	1	2.5
bnlg109	1	2.52
gpm705a	1	2.52
IDP762	1	2.7
polm1	1	4
qklen6	1	4.67
pza01870	1	5.23
umc2546	1	5.39
TIDP3166	1	5.4
csu738	1	5.6
TIDP5564	1	6.3
TIDP5514	1	6.3
gpm325a	1	6.65
phi097	1	6.92
rld2	1	7.2
btf3	1	7.8
M79	1	8.7
pco121752	1	8.8
qcobd11	1	9.51
arp4	1	9.6
met7	1	10
gpm699d	1	10.35
remo2	1	10.4
umc1177	1	10.5
cl584_1(3)	1	10.8
IDP8701	1	11.76
thx18	1	12
TIDP5605	1	14.79
krp17	1	16.5
gpm319	1	16.8
TIDP5690	1	17.06
TIDP3021	1	17.06
mHbrBT90-Mo17	1	19.23
dpr1	1	22.8
IDP6908	1	22.85
qepp3	1	22.902
fus6	1	24.3
mHbrMA80-B73	1	25.58
pmp1	1	26.1
gpm655	1	31.1
pyrd1	1	31.1
cdc2	1	32
IDP1464	1	32.24
pld15	1	32.32
pco096605(61)	1	32.36
nad5	1	32.36
csu589	1	32.8
mHbrMT194-Mo17	1	33.18
nactf78	1	36
mib1	1	37.78
tho1	1	40.3
mon03077::Ac	1	40.38
gpm331	1	40.39
bnl8.05a	1	40.4
TIDP4556	1	43.43
dcl101	1	43.91
abi8	1	44
csu680a	1	44.29
TIDP2922	1	45.17
atg1a	1	46
bhlh140	1	48.7
IDP2420	1	48.8
IMR8	1	49.22
agrr152	1	50.82
zag6	1	52
IDP658	1	54
TIDP3060	1	54.15
knox1	1	56
bnlg1179	1	56.31
IDP3811	1	56.81
hb30	1	57.8
uce3	1	58
AY107629	1	58.8
umc1292	1	59.2
cdo1081a	1	59.5
cdo63	1	59.5
IDP755	1	59.56
hyd6	1	59.6
hyd8	1	59.6
ofp1	1	59.68
nactf33	1	62
mHbrBG93-Mo17	1	62.11
gpm330	1	63.2
bzip114	1	64
fha1	1	66.9
IDP5027	1	67.09
gpm280a	1	67.44
pco137023	1	67.6
npi415	1	67.7
umc1041	1	68
mlo1	1	68.3
cdo507a(ant)	1	68.52
uaz104	1	69.67
uaz182	1	69.67
gpb1	1	70
glk48	1	70.2
nad4	1	70.4
iaa1	1	70.44
bhlh49	1	70.48
magi64459	1	70.48
TIDP3140	1	70.48
bhlh50	1	70.6
umc2523	1	70.71
fsgt1	1	70.8
gpm514c	1	70.97
umc1106	1	71.0057
php20537b	1	71.1
asg59a	1	71.1
pba1	1	71.22
umc94a	1	71.5154
bnl5.59	1	73.2907
TIDP3058	1	75.1
cdo20a	1	79.06
rgpc385a(rpL5)	1	79.06
uaz260b(rpL5)	1	79.06
pbs11	1	79.06
umn857b	1	79.06
q300k22	1	80.5853
isu98b	1	80.6029
IDP4725	1	80.64
umc164c	1	81.1126
gst10	1	81.57
gpm495	1	82.13
gpm83b	1	82.43
phm6238	1	82.49
gpm767	1	82.62
bnlg1014	1	82.8
nlp7	1	82.88
IDP6813	1	83.03
TIDP3374	1	83.03
gst11	1	83.03
TIDP4604	1	83.03
IDP8147	1	83.03
cat2	1	83.03
expa6	1	83.7
nactf53	1	84
qgyld14	1	84.5975
bnl5.62a	1	84.7772
gst12	1	85.2
bhlh35	1	86.32
pht10	1	86.36
tda47	1	86.36
smt2	1	86.36
csu454(gst)	1	86.36
gst31	1	86.4
aco12	1	88
IDP7821	1	88.03
TIDP5541	1	88.03
ommp1	1	89.2
pilncr1	1	89.82
cl3927_1a	1	90
mgt10	1	90.04
agrr22	1	90.32
umc266b(ptk)	1	90.53
npi97a	1	90.53
IDP780a	1	90.59
TIDP3426	1	90.61
TIDP3525	1	90.61
prc3	1	90.63
gpm146a	1	90.65
bzr9	1	90.8
IDP8218	1	90.81
IDP4043	1	91.01
umc1948	1	91.5
TIDP3353	1	91.6
php20603	1	91.7
M115	1	91.7056
IDP7711	1	91.73
bnlg1112	1	91.82
cki3	1	92
mHbrBG109-Mo17	1	92.73
TIDP3460	1	92.8
pdlp1	1	93.2
agrr294a	1	93.36
pco082302	1	93.6
pco098394	1	94
IDP8174	1	94.26
cl4845_1	1	94.47
mrpa4	1	94.47
myb120	1	96
amyb2	1	96
umc1484	1	96.4
jpsb201b	1	96.66
gpm125	1	97.82
rz444c	1	98.29
lls1	1	98.8
umc119	1	99.9674
umc58	1	99.9674
IDP1437a	1	100
cl14031_1	1	100.8
tip1	1	101.1
IDP847	1	102.8
citt1	1	103
mmp93	1	103.2
lbd1	1	103.6
rtcs1	1	103.68
pco140232	1	103.8
cl15737_-2	1	103.92
ereb95	1	104
umc1222	1	104
cdo353c	1	105.11
pht9	1	105.6
hagtf1	1	106
e2f19	1	106.4
umc1269	1	107.577
rplp1	1	108.3
gpm557b	1	108.3
TIDP4650	1	108.3
TIDP8778	1	108.89
gpm584	1	109.27
gpm346b	1	109.8
nod1	1	110
gpm33e	1	110.22
umc194c(gpr)	1	110.34
umc2224	1	110.9
rab30	1	111.57
bnlg1130	1	111.81
ofp2	1	112
npi406	1	112.2
npi579b	1	112.2
dpg12b	1	112.2
uaz146b(rps28)	1	112.2
uaz2a	1	112.2
umc2595	1	112.66
IDP8388	1	113.8
umc1723a	1	114.04
sfp4	1	114.12
bhlh110	1	114.24
gpm556	1	114.32
umc157a(chn)	1	114.4
yuc7	1	114.4
IDP1425	1	114.48
magi2762	1	114.72
TIDP6160	1	114.79
gsr1	1	114.8
IDP1461	1	114.8
hb64	1	114.88
TIDP3300	1	115
pmcb1	1	115.2
IDP3917	1	116.95
gpm199c	1	117.24
agrr77	1	118.1
pio10603	1	118.419
dnap9705(Ac)	1	119.68
ensl001	1	119.7
gpat16	1	120
bnlg1614a	1	122.64
IDP4934	1	122.93
mmp68	1	123.6
esr2	1	124
esr1	1	124.2
esr3	1	124.28
dof21	1	124.7
ms26	1	124.7
bnlg1178	1	125.02
std2c(dba)	1	125.33
IMR7	1	125.36
vq1	1	125.6
gpm880f	1	127.29
rpe1	1	127.3
sdg122	1	127.32
T1-3(5982)(1)	1	127.75
IDP4117	1	127.78
IDP7956	1	127.78
IDP7478	1	127.78
IDP4914	1	127.78
gpm904b	1	127.95
mHbrMA99-Mo17	1	127.98
mmp171b	1	131.8
cox10b	1	131.92
umc115	1	132
hb102	1	133.6
sut1	1	133.6
phi42791	1	135.46
bhlh74	1	136
bhlh84	1	136.8
AY107207	1	139.41
cl776_1	1	140
TIDP7101	1	140.72
ereb38	1	141.56
nfya1	1	141.8
IDP3783	1	141.81
ereb130	1	142.4
bnlg1429	1	143.5
hma8	1	143.56
ct2	1	143.6
IDP29	1	143.68
IDP5887	1	143.95
IDPCP80324	1	143.95
T1-3(5597)(1)	1	143.98
T1-2c(1)	1	143.98
T1-2(4464)(1)	1	144
adss1	1	145.12
zim26	1	145.6
zim27	1	145.8
IDP209	1	145.97
zim16	1	146
agrc467	1	146.75
umc1168	1	146.764
kcs13	1	146.9
umc194a(gpr)	1	146.9
csu1190	1	146.97
IDP7290	1	147.18
lox9	1	147.46
ltk1	1	148
IDP8570	1	148.38
ereb179	1	148.4
csu680c	1	148.52
rgpc1122c(rpL15)	1	148.52
tda50	1	148.52
ereb180	1	148.8
vp5	1	148.8
ereb181	1	149.2
ereb182	1	149.6
pco094430	1	150.65
umc1568	1	151.286
lim504	1	151.6
abi7	1	152
TIDP2777	1	152.4
hct1	1	152.52
hct2	1	152.6
cl244_1	1	152.68
npi411b	1	152.71
mads68	1	152.8
csu691	1	153.02
gpm283b	1	153.07
ifbf33	1	153.1
IDP4813	1	153.18
IDP343	1	153.2
camta4	1	153.2
IDP622	1	153.6
bhlh160	1	154
bnlg1627	1	154.3
IDP7413	1	154.38
IDP4506	1	154.38
TIDP6162	1	154.38
TIDP3769	1	154.38
IDP4230	1	154.38
hb5	1	154.8
pco147721a	1	155.2
vq2	1	156
P71M70072	1	156.501
les2	1	157
sr1	1	157
pg15	1	157
abc4	1	157.12
ras11E1	1	157.12
cl15956_1a	1	157.16
IDP5948	1	157.87
IDP5878	1	157.87
IDP871	1	157.87
TIDP5126	1	157.87
IDP8623	1	157.87
IDP3970	1	157.87
IDP4470	1	157.87
ereb101	1	157.92
pco122203	1	157.96
umc1467	1	158
csu860b	1	158.01
cl4742_1a	1	158.4
qearl22	1	158.627
emp602	1	158.8
gpm667	1	159.08
TIDP3048	1	159.2
pco148373a	1	160
bnl7.08b	1	160.191
umc1976	1	160.6
ereb120	1	160.8
ereb123	1	162
ereb35	1	162.4
rdph1	1	162.8
npi423	1	163.27
npi109a	1	163.27
hagtf2	1	164
gpm774d	1	164.41
trps3	1	164.69
umc2226	1	165.8
phm13619	1	165.88
cyc16	1	165.92
urb2	1	165.92
si618060g08	1	165.96
si707062c10	1	165.96
mmp135	1	166
umc2614	1	166.06
IDP8987	1	167.38
IDP7226	1	167.38
TIDP8795	1	167.38
pio20640	1	167.438
dng1	1	167.5
umc1200	1	167.6
gt1	1	168
npi209b	1	169.54
K1S1	1	170
bnlg1953	1	170
mon03080::Ac	1	170.01
IDP7945	1	171.55
phm4531	1	171.59
sfp1	1	172
gpm536c	1	174.23
jpsb115c	1	174.5
ptp1	1	175.6
gpm167b	1	176.82
IDP6976	1	177.79
IDP4991	1	177.79
IDP466	1	177.79
IDP4337	1	178.54
IDP7812	1	178.54
IDP4048	1	178.99
IDP7435	1	178.99
sfp3	1	180
csu320a	1	180.26
IDP2552	1	180.62
TIDP3342	1	181.38
rz103b	1	181.83
cdo860a	1	181.83
rz742a	1	181.83
IDP4750	1	182.14
npi403b	1	183.8
mips1	1	184
remo1	1	184
umc1711	1	184
nactf64	1	184
pco073966	1	184
M90	1	184.956
npi354	1	185.57
uaz1	1	185.7
bnl9.13	1	185.7
pco109407	1	187.2
si606074b10a	1	188
pzb01957	1	189
TIDP6152	1	189.23
pco107465a	1	189.6
zmm14	1	190.4
ifa1	1	190.4
bnlg1007	1	191.2
atp4	1	191.28
mate3	1	191.36
IDP810	1	191.4
pco064372	1	191.52
gln6	1	192
P37M33218	1	192.845
umc2561	1	193.18
M30	1	193.193
umc137c	1	194.601
TIDP6478	1	195.56
TIDP3074	1	195.56
crr8	1	196.02
bnlg1803	1	196.17
trps2	1	196.4
hsftf14	1	197.6
aos2	1	198
bnlg1083	1	198.3
uaz120	1	198.4
bhlh3	1	198.4
umc243b	1	198.4
bnl5.21c	1	198.4
uaz267	1	198.4
isu2117c	1	198.4
mon00192::Ac	1	198.4
mon00106::Ac	1	198.5
sro1	1	198.8
zim22	1	199
umc2383a	1	199.2
brs1	1	199.36
TIDP3265	1	199.4
nhx17	1	199.44
IDP2385	1	199.48
ufg78	1	199.7
pco113850	1	200
cdo1387b(emp70)	1	201.5
gpm569	1	203.01
gpm518	1	203.01
uox(bru1)	1	203.27
umc162b	1	204
gpm748b	1	204.37
cchh25	1	204.8
pap19	1	204.88
umc2559	1	204.96
pap20	1	204.96
pco147635a	1	204.96
lim122	1	205
bzip115	1	205
IDP7165	1	205.37
isu40	1	205.37
IDP7238	1	205.37
IDP4710	1	205.37
IDP2362	1	205.37
cdo189a	1	205.37
IDP7904	1	205.37
TIDP5326	1	205.37
IDP4752	1	205.37
IDP7583	1	205.37
IDP4825	1	205.37
cdo541	1	205.37
IDP8345	1	205.37
IDP4430	1	205.73
IDP4140	1	205.73
mybr59	1	206
dupssr2	1	206.06
qcobd12	1	206.592
toc35	1	206.94
magi73926	1	206.98
IDP7908	1	206.98
umc23a	1	207.217
adf5	1	208.5
bnlg176	1	208.6
bnl10.38a	1	208.6
xyl5	1	210.6
pza02490	1	210.75
aic3	1	210.8
IDP1410	1	210.8
hsp26	1	211
si605033d01	1	211.08
lbd3	1	211.2
gpm858e	1	211.5
atg9	1	211.6
pco111553	1	211.8
pco125364	1	211.92
ca5p11	1	212
umc1403	1	215.421
IDP6029	1	215.85
npi439a	1	216.8
pco060763	1	218.51
cl42523_1	1	218.51
npi425c	1	218.8
pmk1	1	218.8
npi234a	1	219
bnlg1484	1	219
mHbrMT72-Mo17	1	219
npi241b	1	219
IDPM180	1	219.07
IDP8137	1	219.07
cl4190_1	1	219.4
TIDP6252	1	219.75
pck1	1	219.75
bnl35d(blr)	1	219.87
mpik33h	1	219.87
farl1	1	220
IDP180	1	220.26
IDP8576	1	220.4
IDP6057	1	220.4
tpl2	1	220.8
hsp10	1	221.42
pco141386	1	221.6
gpm796a	1	222.65
bnlg439	1	222.729
bhlh56	1	224
TIDP3455	1	224.2
TIDP5506	1	224.24
TIDP6724	1	224.24
TIDP3137	1	224.24
cl35724_1	1	224.28
mmp66	1	224.4
mkkk11	1	224.6
umc2397	1	224.76
ereb4	1	225
gras61	1	225
IDP701	1	225
IDP329	1	225.04
pco121713	1	225.04
si486090a03	1	225.04
tlc1	1	225.04
IDP92	1	225.08
coi4	1	225.08
AY109929	1	225.4
hsp9	1	225.6
limtf1	1	225.6
pco106297a	1	225.72
csu315c	1	225.8
hsp11	1	225.84
umc2185	1	225.88
limtf2	1	226
atg1b	1	226.32
umc1397	1	226.4
gpm857	1	227.3
bnlg147	1	227.4
gpm559	1	227.64
prh5	1	228
HbrMT174	1	229.382
AY110052	1	229.6
gpm838a	1	229.75
csd1	1	229.8
IDP656	1	229.81
cdpk15	1	230
cl63011_1	1	230.08
si605022b11	1	230.12
csu859(gol)	1	230.12
sig1	1	230.12
pco070745	1	230.12
platz1	1	230.12
uaz264b	1	230.16
ibp2	1	230.16
dpg4	1	230.16
gras67	1	230.16
dpg10	1	230.16
pco074808a	1	230.16
uaz139	1	230.16
pco065024	1	230.2
tgd1	1	230.2
dof30	1	230.2
npi242b	1	230.2
AY106592	1	230.2
P71M46581	1	230.282
pco075894	1	232
agrr92a	1	232.57
q300k23	1	233.577
znf4	1	236
INDEL(test)	1	236.1
bnlg424	1	237.29
pco077271b	1	240
mHbrBT308-Mo17	1	240.27
IDP3914	1	240.31
IDP6076	1	241.48
IDP6077	1	241.48
IDP1423	1	241.74
IDP8216	1	245.8
IDP7168	1	245.8
cap2	1	246.3
gpm190b	1	246.76
cdo586	1	247.37
zb4	1	247.98
wusl1032	1	253.91
pco085724	1	253.91
mpik36	1	253.91
dgg9b	1	253.91
ias8	1	253.91
pbs16b	1	253.91
PCO063726	1	253.91
npi106	1	255.2
npi589	1	255.2
npi448	1	256.25
ifbf91	1	256.42
IDP4746	1	256.44
IDP81	1	256.44
csu254b	1	256.62
csu179a(hsp70)	1	256.62
csu181a	1	256.62
csu214b(grp)	1	256.62
gst49	1	256.8
IDP7291	1	257.13
TIDP3134	1	257.13
saf1	1	257.2
TIDP2962	1	257.4
umc1479	1	257.4
umc8a	1	257.47
csu238a(apx)	1	257.47
csu710a(apx)	1	257.55
pco115659	1	257.6
asg26	1	257.9
M46	1	257.986
spo3	1	258
lim51	1	258.7
AY106736	1	258.76
bnl159	1	259.1
apx3	1	259.24
mpk3	1	259.28
bnlg1203	1	259.3
IDP853	1	259.31
gpm121	1	259.48
gpm473b	1	259.48
pco085840	1	259.56
rrm1	1	259.6
pmpm4	1	260
IDP112	1	260.12
lbd4	1	260.2
pdi9	1	260.4
akin2	1	260.52
imd1	1	260.6
fad8	1	260.7
php20725c	1	263.19
M8	1	263.32
pza02376	1	263.6
AY110640	1	264.4
AC212219.3_FG005	1	265.2
asn3	1	266
gpm601b	1	267.19
dpg8	1	267.91
pdc3	1	268
gpm357	1	268.09
bnlg1458a	1	268.9
gpm101a	1	269.39
bnlg2204	1	270.15
HbrMT136	1	270.153
IDP643	1	270.56
IDP3865	1	270.6
ms9	1	270.6
bnlg2180	1	270.6
TIDP2814	1	270.64
AY110632	1	270.8
npi427b	1	270.86
pco095766	1	271.2
gpm567	1	271.78
ms17	1	271.99
ts2	1	272
pzb00872	1	272.39
rz574a(cwp)	1	273
mir164e	1	273.6
asg35b	1	273.9
prp7	1	274
prp6	1	274.08
gpm63b	1	274.85
pio1c12	1	274.896
T1-4b(1)	1	275.98
dek1	1	276
csu215b(grp)	1	276.02
umc266a(ptk)	1	276.2
pme10	1	276.4
cdo64b	1	277
gpm498c	1	277.89
rth3	1	278.3
cl8740_1a	1	278.4
c3h41	1	279.2
IDP5944	1	279.32
IDP6912	1	279.32
TIDP5278	1	279.32
IDP4986	1	279.32
TIDP5539	1	279.32
TIDP5405	1	279.32
magi107268	1	279.32
IDP6022	1	279.32
IDP4324	1	279.32
mybr102	1	280
mybr44	1	280.4
mybr91	1	280.4
p2	1	280.4
phd6	1	280.6
nas9	1	280.8
AY110240	1	280.8
bzip24	1	281.2
clpp2	1	282
ndp2	1	282.6
IDP875	1	283.2
p1	1	283.27
csu814b	1	283.27
zl1	1	283.68
hcf3	1	284
nad1	1	284
umc1514	1	284
ereb26	1	284.4
umc2741	1	284.8
pco124238	1	285.6
AW400087	1	286
AY110393	1	286
invan7	1	286.2
phyB1	1	287.04
mez3	1	287.04
AY107489	1	287.12
nas2	1	287.16
csu745d(rpPo)	1	287.52
gols1	1	288
T1-2b(1)	1	288
ndp1	1	288.6
phi001	1	289.551
chs5054	1	289.64
dpg9	1	289.64
npi286	1	289.64
bnlg1866	1	290.1
umc2583	1	290.34
phi109275	1	290.4
l16	1	290.4
bzip52	1	290.48
vq3	1	290.52
snrk1a3	1	290.6
cipk3	1	290.68
umc1598	1	290.7
cal3	1	290.8
csu392b	1	291.59
csu753	1	291.59
sbip2a	1	292
T1-9c(1)	1	292
lim432	1	292.4
vq4	1	292.4
bnl12.06a	1	293
mHbrBG99-B73	1	293
umc128	1	293.306
csu633	1	294.28
csu941	1	294.28
asg69	1	294.28
umc227	1	294.28
csu632a	1	294.28
gpm424b	1	294.67
gpm264	1	294.67
gpm269b	1	294.67
gpm421	1	294.67
si618060f06	1	295.64
T1-5(6899)(1)	1	296
wrky32	1	296
gpm28c	1	296.58
pki1	1	296.8
plt4	1	297
eil3	1	297.2
mHbrBA81-Mo17	1	304.14
TIDP6428	1	304.54
IDP7959	1	304.54
IDP8997	1	304.54
myb75	1	304.88
P71M46473	1	305.322
bnlg182	1	305.365
IDP7785	1	306.58
IDP4441	1	306.58
umc37a	1	307.053
TIDP5648	1	309.99
TIDP3553	1	309.99
TIDP4672	1	309.99
mmp100	1	311.4
glk26	1	312
umc2028	1	312.439
hb130	1	314
nec2	1	316
umc1452	1	316
nactf11	1	316.4
IDP7537	1	317.48
nactf44	1	317.6
c3h45	1	319
dpg11	1	319.3
ynh21	1	319.3
cdo38a(ntp)	1	319.3
cdo689a	1	319.3
uaz146a(rps28)	1	319.3
cdpk16	1	319.6
umc49c	1	319.89
glk17	1	320
cl40803_1a	1	320.2
ycf54	1	320.4
IDP1631a	1	320.89
IDP7480	1	320.89
TIDP7054	1	320.89
TIDP4590	1	320.89
sol1	1	320.9
TIDP5113	1	322.94
IDP8309	1	322.94
IDP8453	1	322.94
cdo938a	1	323.1
rz585a	1	323.1
magi106053	1	323.2
gpm405	1	324
pza02737	1	326.4
bnlg2238	1	326.7
ppr27	1	328.4
bnlg1016	1	328.48
gpm898	1	328.48
umc2124a	1	328.5
bzip98	1	328.8
ofp4	1	328.88
hak8	1	328.96
les22	1	329.06
cl63836_1	1	329.12
IDP1489	1	329.16
pza02114	1	329.87
gpm451	1	331.01
csu1082	1	331.77
algt1	1	332
sus2	1	332.04
pzb01062	1	332.74
TIDP3613	1	333.86
TIDP5706	1	333.86
agrr117	1	334.7
umc1849	1	335
sweet16	1	335.6
cl4569_1a	1	335.76
rps21b	1	335.8
IDP8320	1	335.99
IDP7976	1	335.99
TIDP5730	1	335.99
TIDP3716	1	335.99
TIDP5229	1	335.99
sweet12a	1	336
asg75	1	336.5
umc1472	1	336.8
col15	1	337
dvr1	1	337.08
amyb3	1	337.2
gpm364	1	337.26
tubtf11	1	337.44
sod4	1	337.5
pco078604	1	337.56
chr125b	1	337.6
gpm488b	1	337.93
IDP8961	1	339.42
bnl7.21	1	339.692
pza03561	1	339.7
pco094039	1	339.7
T1-3k(1)	1	339.98
tps8	1	340.4
IDP739	1	340.4
IDP8458	1	340.7
asg30b	1	340.7
rgpc361(ppi)	1	340.7
csu737(npc)	1	340.7
IDP8569	1	340.7
rgpr44a	1	340.7
IDP4806	1	340.7
pco083348	1	341.75
agrr153a	1	342.09
pza03189	1	344.5
IDP7938	1	344.63
IDP8075	1	344.63
IDP7708	1	344.63
IDP3943	1	345
T1-6c(1)	1	347.99
uaz3	1	348.99
rz672a(cgs)	1	349.88
csu389	1	349.88
sina4	1	350
pco097891	1	350.32
IDP182	1	350.4
fht2	1	350.6
adcl1	1	350.72
msr6	1	350.76
mterf1	1	350.8
umc1917	1	351
rgpc198a(sik)	1	351.1
PCO099415	1	351.12
gpm828	1	351.12
ufg77	1	351.16
pox2	1	351.2
magi23951	1	351.6
gbptf18	1	352
cle25	1	352
T1-3a(1)	1	352
pdlk1	1	352
myb156	1	352.04
pco088994	1	352.04
TIDP3667	1	352.08
TIDP2891	1	352.2
TIDP5346	1	352.21
TIDP2784	1	352.21
bx12	1	352.4
bx11	1	352.8
bx10	1	353.2
umc29a	1	353.4
gpm492	1	353.57
TIDP5147	1	353.82
IDP7882	1	353.82
gpm827	1	354.17
trpp14	1	354.4
csu649(scp)	1	354.8
gpm778a	1	354.96
pza02791	1	355.2
csu207	1	356
ggi1	1	356
rz251a	1	356
Inv1n	1	356
IDPCP18749b	1	356.51
gpm933	1	357.53
IDP2553	1	359.6
jmj17	1	359.68
pld7	1	360
bnl2.323	1	360.08
TIDP5629	1	360.81
umc2227	1	360.9
matl1	1	361
umc2390	1	361
csu452	1	361.06
TIDP5725	1	362.42
msv1	1	363.99
magi35490	1	365.65
qkrow9	1	365.659
qeard12	1	365.659
qgyld15	1	365.659
M119	1	365.98
IDP6736	1	368.34
ufg13b	1	369.2
qklen7	1	370.322
umc133	1	370.965
IDP6034	1	372.64
mHbrMA262-B73	1	375.15
TIDP5402	1	375.32
TIDP6254	1	375.32
IDP7004	1	375.32
IDP5914	1	375.32
TIDP5310	1	375.32
TIDP2882	1	375.62
isu041b	1	377.2
uaz248a(his3)	1	379.66
gpm313	1	379.66
isu61a	1	379.66
dpg12a	1	379.66
cl29906_1	1	381.75
IDP7576	1	381.77
platz2	1	382.4
pme18	1	382.8
umc1150	1	382.96
zim24	1	383.2
ufg43	1	383.6
npi262	1	383.71
uaz198d(rpL10)	1	383.71
bcd450e	1	383.71
nrx1	1	384
laz6	1	384.4
gras27	1	384.8
IDP511	1	386
umc2582	1	386.08
bnlg1811	1	386.4
ca2p3	1	387.2
pco121831	1	387.28
umc2532	1	387.44
lbd5	1	387.6
dof36	1	388
IDP1953	1	388.8
TIDP6222	1	389.3
M56	1	389.396
isu81	1	389.52
cyp18	1	390.04
magi107220	1	390.07
IDP8271	1	390.57
IDPCP104422b	1	390.57
IDP8016	1	390.57
gpm336e	1	390.65
bnl9.11b(lts)	1	390.8
IDP6044	1	391.08
TIDP6496	1	391.08
umc1770	1	391.08
dupssr26	1	391.12
nfyc2	1	391.6
umc2228	1	391.8
dgk4	1	392.12
IDP4988	1	392.13
wrky75	1	392.32
pco131351	1	392.36
si660076d07	1	392.36
rgd2	1	392.4
cl40218_1	1	392.44
aas1	1	392.48
cpps2	1	392.5
IDP1473	1	392.6
csu323	1	392.64
csu887	1	392.64
aoc1	1	392.8
gras58	1	392.92
pco128943a	1	392.96
IDP6832	1	393.18
IDP7261	1	393.18
IDP252	1	393.18
IDP4684	1	393.18
cptk1	1	393.2
gpm815a	1	393.28
pza00752	1	394.57
gpm251	1	394.83
IDP6063	1	395.55
psei7	1	396.01
psei8	1	396.01
psei6	1	396.01
gpm341	1	396.4
umc2229	1	397.3
gpm850c	1	397.59
IDP4694	1	397.79
IDP6075	1	397.79
IDP8676	1	397.79
tre1	1	398
gst42	1	398.04
pio20674	1	398.139
bnlg2295	1	398.2
IDP376	1	398.4
ereb188	1	398.8
gpm181	1	398.97
btilc175::Ac	1	398.99
bnlg1832	1	399.07
bnlg652	1	399.07
pld9	1	399.2
pet2	1	399.23
IMR21	1	399.23
TMR22	1	399.23
gst34	1	399.6
IDP7420	1	399.63
IDP839	1	399.63
TIDP6530	1	399.63
IDP6617	1	399.63
IDP5940	1	399.63
bnlg1886	1	399.86
gst37	1	399.96
gst32	1	400
gst30	1	400
gst33	1	400
gst38	1	400
gst39	1	400
gst40	1	400
bzip78	1	400.8
bnlg2086	1	401.2
ofp5	1	401.4
TIDP5182	1	401.59
umc1790a	1	401.6
M10	1	401.808
asg3	1	401.9
TIDP8768	1	405
hb100	1	405
IDP7826	1	405
IMR19	1	405
IDP5898	1	405
TIDP2770	1	405
csu3	1	405
uce16	1	405
IMR10	1	405
TIDP7069	1	405
umc2112	1	405.04
IDP1986	1	405.04
umc1243	1	405.04
fnsi1	1	405.04
abi34	1	405.04
mtl2	1	405.08
gpm305	1	405.08
gst14	1	405.08
mlo2	1	405.08
pco071369	1	405.08
pco105341	1	406.48
M112	1	406.779
platz3	1	406.88
pmei42	1	408
umc1558	1	408.4
bnlg1884	1	408.71
HbrMA69	1	409.055
gpm753g	1	409.16
mgt6	1	409.6
CG998729	1	409.84
gpm532	1	410
cyp14	1	410.4
bnpi234	1	410.672
IDP1605	1	410.76
TIDP7103	1	410.76
Zm00001d029842	1	410.8
pco098993	1	411
M7	1	411.054
pza03240	1	411.12
gras33	1	411.2
pco069442	1	411.84
pza00944	1	411.88
mybr43	1	411.92
ereb44	1	412
mmp61	1	412.6
IDP8399	1	412.6
IDP4235	1	412.6
IDP4925	1	412.6
IDP7943	1	412.6
IDP5876	1	412.6
IDP751	1	412.8
gata16	1	413.2
lim497	1	413.7
TIDP4574	1	414.31
TIDP6092	1	414.31
IDP8097	1	414.31
TIDP7051	1	414.31
rz500(stp)	1	415.58
IDP4472	1	416.02
IDP5863	1	416.02
TIDP6457	1	416.02
pio20855	1	416.059
pza03465	1	416.21
umc2025	1	416.477
expb2	1	417
expb7	1	418
IDP4698	1	418.87
IDP5866	1	418.87
bnlg1884b	1	419.79
expb6	1	420
pco146752	1	420.53
IDP8389	1	420.57
IDP4792	1	420.57
M113	1	420.977
npi453	1	422.81
mHbrBA74-Mo17	1	423.05
bnl8.45g	1	423.31
IDP7186	1	423.99
TIDP7096	1	423.99
TIDP7049	1	423.99
umc1734	1	424
npf2	1	424.32
npf3	1	424.4
hb78	1	424.8
mybr32	1	424.92
msr2	1	424.96
ndpk1	1	425
P71M70272	1	425.007
mmp39	1	425.2
umc1124	1	425.201
thx4	1	425.32
snrkII3	1	425.4
cbl1	1	425.6
pco146174	1	425.68
umc1297	1	426
pzb01235	1	426.72
TIDP6576	1	426.84
IDP7923	1	426.84
TIDP4596	1	426.84
cl5598_1a	1	427.96
pyk1	1	428
TIDP9243	1	428.55
IDP4132	1	428.55
IDP4538	1	428.55
csu1041a(ptk)	1	429.38
rgpc316	1	429.38
csu263b	1	429.38
csu781b	1	429.38
csu822	1	429.38
nactf43	1	430.6
vq5	1	430.68
myc7	1	430.8
uaz282	1	431
pco116177	1	431.08
fbn1	1	431.16
ocl4	1	431.2
cl40196_1a	1	431.92
lpa2	1	432
pco076960	1	432.12
cl7929_1	1	432.2
vq6	1	432.32
umc2230	1	432.4
jmj14	1	432.8
sro2	1	433.2
gpm104	1	433.27
nfd104c	1	433.27
gpm787b	1	433.35
AY111680	1	433.6
TIDP5625	1	433.68
gpat17	1	433.8
rth6	1	434
pco076392	1	434.19
IDP2367	1	434.4
pza02750	1	434.75
wrky60	1	434.8
cadtfr9	1	435.2
ptac18	1	435.32
cl33711_2	1	435.48
erd3	1	435.6
IDP7399	1	435.98
TIDP8792	1	435.98
IDP6962	1	435.98
IDP2412	1	435.98
gpm429c	1	435.99
sacd3	1	436
vq7	1	436
hb121	1	436.04
si618046c10a	1	436.08
TIDP3438	1	436.08
rz421	1	436.1
uaz5	1	436.1
gpm878b	1	436.22
pza00939	1	436.24
Zm00001d030212	1	436.4
uaz246c(mbf)	1	436.4
IDP194	1	436.8
bhlh111	1	437.2
AY109678	1	437.3
csu793	1	437.42
mmp143	1	437.9
umc1469	1	438
IDP254	1	438.19
gpm540b	1	438.71
umc1461	1	438.8
IDP1407	1	438.88
si946089b08b	1	438.92
cl65212_1	1	438.96
csu781c	1	439
csu1138	1	439
umc260	1	439
sacd4	1	439.04
thx7	1	439.08
aic1	1	439.11
limtf3	1	439.12
lbd7	1	439.16
eno2	1	439.2
gras21	1	439.24
hct4	1	439.24
ereb112	1	439.24
pco103007a	1	439.24
hb127	1	439.24
pco144716	1	439.24
xyl1	1	439.24
bzip45	1	439.28
umc1493	1	439.3
cent1	1	439.3
uaz13	1	439.3
TB-1Sb(1)	1	440
umc1076	1	440
gpm519	1	440.06
obf1	1	440.28
IDP537	1	440.39
IDP4908	1	440.39
smk9	1	440.4
pco087010a	1	440.4
pmei18	1	440.8
IDP676	1	441.1
gun1	1	441.2
mcm1	1	441.6
IDP2571	1	442.14
mHbrBG153-B73	1	442.52
IDP5918	1	442.59
IDP7178	1	442.74
IDP4293	1	442.74
IDP4552	1	442.74
IDP2551	1	443.18
IDP2572a	1	443.18
TIDP4564	1	443.98
IDP4065	1	443.98
IDP7590	1	443.98
TIDP5208	1	443.98
IDP8132	1	443.98
TIDP7123	1	445.38
TIDP5391	1	445.38
IDP6631	1	445.38
IDP831	1	445.38
AY110396	1	445.5
ppd1	1	445.96
TIDP3719	1	446
pza03200	1	446.22
vq8	1	446.42
cl13018_1	1	448
pme42	1	449.2
IDP8606	1	449.23
uaz198c(rpL10)	1	449.91
umc167a	1	449.91
gpm146b	1	450.38
gpm798	1	450.38
gpm295	1	450.38
myb100	1	450.8
TIDP5304	1	450.82
IDP4228	1	450.82
TIDP5101	1	450.82
IDP4549	1	450.82
IDP5854	1	450.82
TIDP5272	1	450.82
TIDP5565	1	450.82
IDP7310	1	450.82
IDP4529	1	450.82
TIDP6390	1	450.82
IDP4246	1	450.82
TIDP6709	1	450.82
IDP7632	1	450.82
gpm835d	1	451.56
TIDP2970	1	451.86
magi107088	1	451.86
TIDP6426	1	451.86
TIDP6143	1	451.86
IDP4273	1	451.86
IDP4814	1	451.86
TIDP5752	1	451.86
TIDP5786	1	451.86
IDP8049	1	451.86
TIDP3298	1	451.86
IDP4848	1	451.86
TIDP8798	1	451.86
TIDP6456	1	451.86
TIDP6710	1	451.86
IDP4431	1	451.86
rte1	1	452
T1-5b(1)	1	452.02
IDP1675	1	452.08
T1-5c(1)	1	452.18
IDP7344	1	452.2
ms14	1	452.26
dapf1	1	452.32
T1-9a(1)	1	452.34
myb56	1	452.4
gpm311a	1	452.51
pco100840	1	452.6
umc1611	1	452.8
pme34	1	453.2
gpm706d	1	454.01
pbs9b	1	454.02
npi401	1	454.02
npi214	1	454.02
pbs6d	1	454.02
pco062840	1	455.6
as1	1	455.99
dof11	1	456
AY106439	1	456.8
rs2	1	457
umc1676	1	458.307
mybr42	1	460
gras3	1	460.6
uaz253	1	460.64
mpik41d(mem1)	1	460.64
bnl1.556	1	460.64
cdo373	1	460.64
uaz7a	1	460.64
cdo749	1	460.64
uaz203	1	460.64
uaz9	1	460.64
cdo103	1	460.64
bcd734a	1	460.64
rz296a	1	460.64
uaz6	1	460.64
aaap3	1	460.72
si683017d09	1	460.76
pap23	1	460.8
si603029f11	1	460.8
dgk1	1	461.2
pza02741	1	461.24
tlc2	1	461.28
pco093723	1	461.36
rz892a(alt)	1	461.54
bsd2	1	461.6
arftf33	1	462
arftf32	1	462.4
sw1	1	464
umc1626	1	464
gras36	1	464
AI855190	1	464.7
AY112092	1	465.03
IDP653	1	465.94
pza02135	1	466.55
ereb168	1	466.8
az19D1	1	467
az19D2	1	467
nbcs1	1	467
TIDP5475	1	467.62
umc1903a	1	467.9
glk9	1	468
mmp124	1	469.4
IDP6045	1	470.25
IDP4511	1	470.25
TIDP5689	1	470.25
TIDP6123	1	470.25
IDP7582	1	470.25
IDP4951	1	470.25
IDP4808	1	470.25
IDP4824	1	470.25
CG694169	1	470.59
umc2232	1	470.9
umc1395	1	471.7
pco061446a	1	471.8
dof18	1	471.84
abi46	1	472
abi11	1	472
abi9	1	472
glk50	1	473.2
hac101b	1	473.6
mHbrBA205-B73	1	473.65
umc1601	1	473.8
limtf4	1	473.88
IDP34	1	474
umc1035	1	474.155
cbl11	1	474.4
umc2233	1	474.5
csu710f(apx)	1	475.62
umc1906	1	475.692
cp3	1	475.82
xlg1	1	475.9
wrky3	1	476
gpm692a	1	476.16
gpm29	1	481.15
bhlh26	1	482
TB-1La(1)	1	482.82
uaz4	1	483.75
npi598	1	483.75
npi304	1	483.75
bhlh158	1	484
umc1323	1	484.72
gpm150b	1	484.75
iaa2	1	484.76
bzip111	1	484.8
vpp9	1	484.92
burp5	1	485
umc1386b	1	485.2
cl13134_1	1	485.6
cpp2	1	485.6
hmt2	1	485.6
mkkk51	1	485.6
bhlh163	1	485.6
cpp5	1	485.68
uaz276	1	485.9
hb119	1	485.92
ca2p8	1	485.96
arftf34	1	486
bif2	1	486.06
TIDP6350	1	487.47
IMR55	1	487.47
IDP4968	1	487.47
apg1	1	487.92
orc3	1	488
TIDP3496	1	490
gpm931b	1	490.56
nced2	1	490.8
bsu1	1	491.6
uaz11	1	491.94
ca2p5	1	492
mbd106	1	493.05
ucsd61g	1	493.74
gpm618	1	495.27
csu881(cys)	1	496.6
yab11	1	496.6
csu574b(eif2B)	1	496.6
mets1	1	498.4
mlks1	1	499.6
TIDP3199	1	499.76
IDP386	1	499.76
cys2	1	500
gata9	1	500
TIDP4573	1	500.02
TIDP5685	1	500.02
gpm229	1	500.02
gpm4	1	500.02
IDP4194	1	500.02
IDP2446	1	500.22
bnlg1273	1	500.77
isu146	1	501.2
gpm190a	1	501.24
IDP7935	1	501.51
TIDP3346	1	501.51
prp5	1	503.3
TIDP3737	1	503.52
nactf50	1	503.56
bhlh115	1	503.6
bhlh78	1	503.8
grp1	1	504
bx9	1	504.98
ucsd61a	1	505.41
npi40	1	505.41
uaz17a	1	505.41
npi279	1	505.41
TIDP2888	1	505.52
IDP7471	1	505.52
TIDP2914	1	505.52
TIDP5117	1	505.52
IDP4772	1	505.52
cl4488_1	1	505.6
IDP8533	1	505.66
TIDP6392	1	505.66
rhn1	1	506
hb84	1	506.4
vq9	1	506.48
IDP741	1	506.48
bzip31	1	506.6
umc64b	1	506.72
pco066796	1	507.16
Zm00001d031204	1	507.2
TIDP8762	1	507.3
IDP7275	1	507.3
TIDP5471	1	507.3
IDP4052	1	507.3
IDP5050	1	507.3
IDP4186	1	507.3
TIDP6309	1	507.3
uce1	1	508
thl1	1	508.08
umc1812	1	508.2
umc2083	1	509.439
csu61b	1	509.58
IDP5049	1	509.9
IDP4188	1	509.9
abi27	1	510
mHbrMA85-B73	1	510.09
IDP4287	1	510.7
IDP1703	1	510.7
nhx7	1	512
hmg101	1	512.8
dct2	1	513.2
cp33c	1	513.84
bhlh64	1	514
thx8	1	514.4
bnlg1041	1	514.45
pco099340a	1	514.56
mbd119	1	514.6
SC32	1	514.68
myb164	1	514.7
umc196	1	516.33
asg11	1	516.33
bzip126	1	516.4
csu92a	1	516.8
umc1590	1	517
dof1	1	517
TIDP2857	1	517.68
TIDP3251	1	517.68
AY109499	1	517.7
xer3	1	518
hak26	1	518.2
aga3	1	518.4
rafs2	1	518.8
AY110566	1	518.9
burp6	1	520
ca5p13	1	520
umc2621	1	520
npi20	1	520.4
npi258	1	520.4
npi272	1	520.4
bnl5.59a	1	520.4
npi205	1	520.4
npi482(a1)	1	520.4
IDP1951	1	520.4
npi96	1	520.4
hsp8	1	522
IDP752	1	522
IDP7408	1	522
bnlg1023b	1	522.72
uaz12	1	522.76
uaz10	1	522.76
pza03531	1	522.8
phm1968	1	522.84
php20654	1	523.3
IDP6867	1	523.9
TIDP6518	1	523.9
AY110296	1	523.9
TIDP6661	1	525.17
IDPCP110252	1	525.17
asg58	1	525.7
IDP4189	1	525.7
IDP3955	1	525.7
umc1811	1	526.4
php20682	1	526.8
pco084394	1	526.96
csu675a(prh)	1	527.06
bnlg2057	1	527.6
thx9	1	528
csu194(mthr)	1	528.05
pza00068	1	528.07
umc13	1	528.097
xt1	1	528.64
umc177a	1	528.71
rgpc356	1	528.71
Zm00001d031419	1	528.8
znf14	1	529
IDP8277	1	529.2
IDP4863	1	529.2
bak2	1	530.4
csu256(hsp90)	1	531.56
umc23	1	531.691
TIDP3261	1	532
bnlg1598	1	532.8
umc133c	1	532.8
pgip2	1	533.2
pco067115	1	533.96
pan1	1	534
M92	1	534.183
umc1123	1	535.1
bhlh112	1	535.2
npi429	1	535.27
npi84	1	535.27
eil13	1	535.6
mrpa10	1	535.68
lox13	1	535.8
ub2	1	536
umc1281	1	536.71
si606063d04	1	537.6
mybr103	1	538
rmr6	1	540
nactf114	1	540.4
IDP156	1	540.8
AY104360	1	541.3
IDP4157	1	541.3
TIDP3285	1	541.6
pco121275a	1	542
umc276c(hm1)	1	543.99
sbp16	1	544
dfr2	1	544.2
ereb169	1	544.28
ereb108	1	544.32
ereb150	1	544.36
agrr193	1	545.15
agrc584	1	545.15
bnlg1908b	1	545.42
ptk3	1	546
IDP7707	1	546.49
myb98	1	546.8
uaz14a	1	547.66
uaz15	1	547.66
csu60b	1	547.66
cdo464a	1	547.66
csu91b	1	547.66
dup382	1	547.66
bnl34	1	547.66
bnl23b	1	547.66
arftf1	1	548
Zm00001d031523	1	548.08
bnlg1057	1	548.3
mterf2	1	548.36
umc1396	1	548.4
nact15	1	548.82
pio20661	1	548.925
cdo57c	1	549.37
cdo1395f	1	549.37
cdo786c	1	549.37
umc2235	1	550
TIDP5181	1	550.86
cdo1091b	1	551.14
lbd8	1	551.2
mab3	1	552
mab2	1	552.8
umc1748	1	553.6
TIDP3617	1	554.05
TIDP5807	1	554.05
magi89347	1	554.05
agrc587	1	554.24
umc1919a	1	555.8
cl1797_4	1	556
ras11G1	1	556
pco127462a	1	556.4
bbr1	1	556.8
bnlg1615	1	557.6
mads48	1	557.8
fha2	1	558
mads77	1	558
pin7	1	558.2
tcptf42	1	558.4
csu899b(ant)	1	558.5
umc82b	1	558.56
isu73	1	558.56
cdo475b	1	558.56
cdo678b	1	558.56
cdo595	1	558.56
isu2191i	1	558.56
uaz249a(ubf9)	1	558.56
zmm6	1	558.56
mpik34	1	558.56
rpl17c	1	558.8
so1	1	558.92
gpm894	1	559.48
bhlh81	1	559.6
ntf1	1	560
gpm169	1	560.05
gpm368a	1	560.05
ucsd72a	1	560.05
uwo2	1	560.05
gpm906a	1	561.04
gpm906b	1	562.59
ltpg1	1	563.88
umc2151	1	563.9
AY111153	1	564
M78	1	564.668
TIDP3582	1	567.86
IDP7280	1	567.86
IDP7844	1	570.52
umc50	1	572.643
csu505(rpL7)	1	574
IDP790	1	574.8
TIDP6542	1	575.11
IDP8004	1	575.11
TIDP5090	1	575.11
IDP6882	1	575.11
bnl8.15a	1	575.379
gpx3	1	575.6
nactf48	1	575.9
cdo116a	1	575.9
umc119a	1	575.9
rz28a	1	575.9
asg16b	1	578.2
HbrBT69	1	582.971
TIDP2781	1	583.14
umc2560	1	583.84
TIDP5292	1	585.65
pap15	1	587.6
TIDP5390	1	587.89
IDP7837	1	587.89
IDP8445	1	587.89
pdh2	1	588
TIDP2682	1	588.16
col16	1	588.2
bhlh173	1	588.8
magi38962	1	588.95
Zm00001d031666	1	589.6
php20644	1	589.6
dsc2	1	590
ereb119	1	590.8
bzip127	1	591.15
IDP295	1	591.2
bnl1.326a	1	591.32
pco070301	1	591.6
rrb3	1	592
umc2568	1	592.4
cl765_1	1	592.48
bzip62	1	592.8
IDP8292	1	593.19
umc1254	1	593.2
pza02467	1	593.34
bhlh145	1	593.4
umc1335	1	593.8
tcptf21	1	596
csu1150	1	596.34
ufg50	1	597.5
sodh1	1	597.6
ereb79	1	597.68
hsftf8	1	598.4
bnl8.10	1	598.565
agrc569	1	599.23
IDP8340	1	599.55
uaz147b	1	600
psa2	1	600
cl19870_1a	1	600.16
gpm136	1	602.59
hb129	1	602.8
csu1132	1	603.8
umc2236	1	604.8
zip1	1	606
umc1925	1	606.5
nnr4	1	606.8
asg62	1	607.3
IDP7979	1	607.33
agrc512	1	607.44
bhlh135	1	607.6
TIDP6255	1	608.39
IDP8516	1	608.39
IDP8161	1	608.39
gpm260a	1	608.8
gpm820f	1	609.78
npi224g	1	610.23
uaz18d	1	610.23
ncr(nrA)	1	610.23
IDP2518	1	610.23
dpg7b	1	610.89
umc2237	1	611.277
agrr200	1	611.42
bzip49	1	612
ereb172	1	615.2
agrr175	1	615.93
hm1	1	616
cep1	1	616.4
TIDP2735	1	617.03
bhlh170	1	617.2
pco108588	1	617.6
cl12107_1	1	617.64
cyc14	1	618.5
T1-6a(1)	1	618.55
wlu5	1	618.8
zhd3	1	618.8
bnlg615	1	621.88
amp1	1	621.88
bnl5.02b	1	622.2
isu2117h	1	623.96
tena2	1	625.6
ereb137	1	626.4
csh11	1	626.86
TIDP5254	1	627.08
TIDP4586	1	627.08
agrr291	1	629.97
br2	1	630.6
pco095480	1	631.38
pio20518	1	631.393
gpm192	1	631.92
pht7	1	632
amp2	1	632
T1-4(4692)(1)	1	632.26
gpm96	1	633.02
TB-1Lc(1)	1	634.21
hct12	1	636
TIDP5079	1	638.51
IDP8947	1	638.51
IDP8356	1	639.39
IDP7424	1	639.39
IDP4788	1	639.39
TIDP9165	1	639.39
TIDP6519	1	639.39
IDP6810	1	639.39
IDP4134	1	639.39
TIDP9210	1	639.39
IDP8002	1	639.39
IDP8282	1	639.39
TIDP6540	1	639.39
IDP7239	1	639.39
TIDP5787	1	639.39
agrr250	1	639.78
pza01963	1	639.89
nactf89	1	640
mdh6	1	642.3
cl4255_1	1	643.2
pco095461	1	643.76
zrp2	1	644
IDP4890	1	645.76
pza00131	1	646
platz4	1	646.4
pco141552	1	646.68
magi32402	1	646.8
pco077760	1	647.2
P12M47.272	1	647.399
krp4	1	647.4
IDP716	1	647.6
csh12	1	647.73
magi53573	1	647.8
hp1	1	649.2
uaz7c01c01	1	649.36
cl13598_-2	1	649.44
pco090267	1	649.48
uaz20a	1	649.5
bcd450d	1	649.5
cdo99	1	649.5
isu2117a	1	649.5
uaz19c	1	649.5
csu614a	1	649.5
bcd98a	1	649.5
umc274	1	650.39
iddp1	1	650.4
cuny21	1	650.61
mon00186::Ac	1	651.18
agrc489	1	651.44
umc1356	1	652
umc1374	1	652.4
cl5397_1	1	653.2
myb38	1	653.4
cl4469_1	1	653.48
acpt1	1	653.49
myb167	1	653.52
agrr185	1	654.1
npi605a	1	655.63
npi566	1	655.63
srs1	1	656
T1-9(4995)(1)	1	656.07
umc2505	1	656.25
IDP4695	1	656.37
IDP4454	1	656.6
IDP4068	1	656.6
AY111834	1	656.7
si687076d05	1	656.96
ckx10	1	657.2
opr7	1	658
TIDP4566	1	658.01
bnlg1556	1	658.6
pco089222	1	658.64
ereb199	1	658.64
ereb167	1	658.68
pco080605	1	658.68
arid9	1	658.72
pme44	1	658.76
mybr15	1	658.76
umc1486	1	658.8
php20674	1	658.89
ereb60	1	658.92
hct9	1	659
pco103958	1	659.2
bnlg421	1	659.34
gpm420b	1	660.9
pco132860	1	661.6
cl339_1a	1	662
gpm653c	1	662.35
IDP8655	1	662.94
IDP8950	1	662.94
umc2605	1	663.3
pco119340	1	664
umc1122	1	664
agrp83b	1	664.17
std1b(his2B1)	1	664.17
umc33a	1	664.17
bnlg1044	1	664.39
bnlg400	1	664.75
til2	1	665.6
IDP7768	1	665.81
IDP4835	1	665.81
IDPCP86382	1	665.81
TIDP5582	1	665.81
dmt103c	1	667.73
zhd5	1	668
IDP4855	1	668.07
IDP4480	1	668.69
TIDP5342	1	668.69
TIDP6240	1	669.2
csu694b(uce)	1	669.22
umc2550	1	669.28
IDP4453a	1	669.31
TIDP6245	1	669.31
TIDP6103	1	669.31
TIDP6239	1	669.31
TIDP3252	1	669.31
myb83	1	670
myb33	1	670.04
IDP243	1	670.12
nactf55	1	670.16
uaz228d(his2b)	1	670.2
pco140907	1	670.2
pco076023	1	670.2
si605087c09	1	670.2
glk6	1	670.2
myb78	1	670.4
cncr1	1	670.88
phm12706	1	670.89
pco135246	1	671
myb125	1	671.2
bhlh42	1	672
aco10	1	672.4
TIDP3379	1	672.4
IDP7842	1	672.4
tcptf11	1	672.8
cl13108_1a	1	673.08
mads22	1	673.2
IDP641	1	673.2
TIDP3052	1	673.6
tps7	1	674
pco070813	1	674.16
ucsd61e	1	675.03
umc1278	1	675.2
hmga102	1	675.6
[truncated: 18,303 more rows]

## Sheet: GWC_consensus_map
Marker	Chromosome	Position (cM)
phi056	1	-155.309
gpm79e	1	-144
umc94	1	-120.366
bnl5.62	1	-114.389
umc164	1	-108.872
bnl(tas1h)	1	-108.2
gpm222b	1	-55.8
csu804b(dnp)	1	-40.1
rgpc654	1	-29
pco082477	1	0
bnlg149	1	0
K1S2	1	0
bnl(tas1c)	1	0
telomere1S	1	0
Zm00001d027258	1	0.8
TIDP5829	1	0.9
gpm27	1	1.7
TIDP6442	1	1.8
gpm923	1	2
expb3	1	2.28
npf4	1	2.32
umc1613	1	2.36
gras53	1	2.4
spr1	1	2.44
tub1	1	2.48
gpm113b	1	2.5
bnlg1124	1	2.5
bnlg109	1	2.52
gpm705a	1	2.52
IDP762	1	2.7
polm1	1	4
qklen6	1	4.67
pza01870	1	5.23
umc2546	1	5.39
TIDP3166	1	5.4
csu738	1	5.6
TIDP5564	1	6.3
TIDP5514	1	6.3
gpm325a	1	6.65
rld2	1	7.2
btf3	1	7.8
M79	1	8.7
pco121752	1	8.8
qcobd11	1	9.51
arp4	1	9.6
met7	1	10
gpm699d	1	10.35
remo2	1	10.4
umc1177	1	10.5
cl584_1(3)	1	10.8
IDP8701	1	11.76
thx18	1	12
TIDP5605	1	14.79
krp17	1	16.5
gpm319	1	16.8
TIDP5690	1	17.06
TIDP3021	1	17.06
mHbrBT90-Mo17	1	19.23
dpr1	1	22.8
IDP6908	1	22.85
qepp3	1	22.902
fus6	1	24.3
mHbrMA80-B73	1	25.58
pmp1	1	26.1
gpm655	1	31.1
pyrd1	1	31.1
cdc2	1	32
IDP1464	1	32.24
pld15	1	32.32
pco096605(61)	1	32.36
nad5	1	32.36
csu589	1	32.8
mHbrMT194-Mo17	1	33.18
phi097	1	35.7785
nactf78	1	36
mib1	1	37.78
tho1	1	40.3
mon03077::Ac	1	40.38
gpm331	1	40.39
bnl8.05a	1	40.4
TIDP4556	1	43.43
dcl101	1	43.91
abi8	1	44
csu680a	1	44.29
TIDP2922	1	45.17
atg1a	1	46
bhlh140	1	48.7
IDP2420	1	48.8
IMR8	1	49.22
agrr152	1	50.82
zag6	1	52
IDP658	1	54
TIDP3060	1	54.15
knox1	1	56
bnlg1179	1	56.31
IDP3811	1	56.81
hb30	1	57.8
uce3	1	58
umc157	1	58.0249
AY107629	1	58.8
umc1292	1	59.2
cdo1081a	1	59.5
cdo63	1	59.5
IDP755	1	59.56
hyd6	1	59.6
hyd8	1	59.6
ofp1	1	59.68
nactf33	1	62
mHbrBG93-Mo17	1	62.11
gpm330	1	63.2
bzip114	1	64
fha1	1	66.9
IDP5027	1	67.09
gpm280a	1	67.44
pco137023	1	67.6
npi415	1	67.7
umc1041	1	68
mlo1	1	68.3
cdo507a(ant)	1	68.52
uaz104	1	69.67
uaz182	1	69.67
gpb1	1	70
glk48	1	70.2
nad4	1	70.4
iaa1	1	70.44
bhlh49	1	70.48
magi64459	1	70.48
TIDP3140	1	70.48
bhlh50	1	70.6
umc2523	1	70.71
fsgt1	1	70.8
gpm514c	1	70.97
umc1106	1	71.0057
php20537b	1	71.1
asg59a	1	71.1
pba1	1	71.22
umc94a	1	71.5154
TIDP3058	1	75.1
cdo20a	1	79.06
rgpc385a(rpL5)	1	79.06
uaz260b(rpL5)	1	79.06
pbs11	1	79.06
umn857b	1	79.06
q300k22	1	80.5853
IDP4725	1	80.64
umc164c	1	81.1126
gst10	1	81.57
gpm495	1	82.13
gpm83b	1	82.43
phm6238	1	82.49
gpm767	1	82.62
bnlg1014	1	82.8
nlp7	1	82.88
IDP6813	1	83.03
TIDP3374	1	83.03
gst11	1	83.03
TIDP4604	1	83.03
IDP8147	1	83.03
cat2	1	83.03
expa6	1	83.7
nactf53	1	84
qgyld14	1	84.5975
bnl5.62a	1	84.7772
gst12	1	85.2
bhlh35	1	86.32
pht10	1	86.36
tda47	1	86.36
smt2	1	86.36
csu454(gst)	1	86.36
gst31	1	86.4
aco12	1	88
IDP7821	1	88.03
TIDP5541	1	88.03
ommp1	1	89.2
pilncr1	1	89.82
cl3927_1a	1	90
mgt10	1	90.04
agrr22	1	90.32
umc266b(ptk)	1	90.53
npi97a	1	90.53
IDP780a	1	90.59
TIDP3426	1	90.61
TIDP3525	1	90.61
prc3	1	90.63
gpm146a	1	90.65
bzr9	1	90.8
IDP8218	1	90.81
IDP4043	1	91.01
npi411	1	91.1863
umc1948	1	91.5
TIDP3353	1	91.6
php20603	1	91.7
M115	1	91.7056
IDP7711	1	91.73
bnlg1112	1	91.82
cki3	1	92
mHbrBG109-Mo17	1	92.73
TIDP3460	1	92.8
pdlp1	1	93.2
agrr294a	1	93.36
pco082302	1	93.6
pco098394	1	94
IDP8174	1	94.26
cl4845_1	1	94.47
mrpa4	1	94.47
myb120	1	96
amyb2	1	96
umc1484	1	96.4
jpsb201b	1	96.66
gpm125	1	97.82
rz444c	1	98.29
lls1	1	98.8
umc119	1	99.9674
umc58	1	99.9674
IDP1437a	1	100
cl14031_1	1	100.8
tip1	1	101.1
IDP847	1	102.8
citt1	1	103
mmp93	1	103.2
lbd1	1	103.6
rtcs1	1	103.68
pco140232	1	103.8
cl15737_-2	1	103.92
ereb95	1	104
umc1222	1	104
cdo353c	1	105.11
pht9	1	105.6
hagtf1	1	106
e2f19	1	106.4
umc1269	1	107.577
rplp1	1	108.3
gpm557b	1	108.3
TIDP4650	1	108.3
TIDP8778	1	108.89
gpm584	1	109.27
gpm346b	1	109.8
nod1	1	110
gpm33e	1	110.22
umc194c(gpr)	1	110.34
umc2224	1	110.9
rab30	1	111.57
bnlg1130	1	111.81
ofp2	1	112
npi406	1	112.2
npi579b	1	112.2
dpg12b	1	112.2
uaz146b(rps28)	1	112.2
uaz2a	1	112.2
umc2595	1	112.66
IDP8388	1	113.8
umc1723a	1	114.04
sfp4	1	114.12
bhlh110	1	114.24
gpm556	1	114.32
umc157a(chn)	1	114.4
yuc7	1	114.4
IDP1425	1	114.48
magi2762	1	114.72
TIDP6160	1	114.79
gsr1	1	114.8
IDP1461	1	114.8
hb64	1	114.88
TIDP3300	1	115
pmcb1	1	115.2
IDP3917	1	116.95
gpm199c	1	117.24
agrr77	1	118.1
pio10603	1	118.419
dnap9705(Ac)	1	119.68
ensl001	1	119.7
gpat16	1	120
bnlg1614a	1	122.64
IDP4934	1	122.93
mmp68	1	123.6
esr2	1	124
esr1	1	124.2
esr3	1	124.28
dof21	1	124.7
ms26	1	124.7
bnlg1178	1	125.02
std2c(dba)	1	125.33
IMR7	1	125.36
vq1	1	125.6
gpm880f	1	127.29
rpe1	1	127.3
sdg122	1	127.32
T1-3(5982)(1)	1	127.75
IDP4117	1	127.78
IDP7956	1	127.78
IDP7478	1	127.78
IDP4914	1	127.78
gpm904b	1	127.95
mHbrMA99-Mo17	1	127.98
mmp171b	1	131.8
cox10b	1	131.92
umc115	1	132
hb102	1	133.6
sut1	1	133.6
phi42791	1	135.46
bhlh74	1	136
bhlh84	1	136.8
AY107207	1	139.41
cl776_1	1	140
TIDP7101	1	140.72
ereb38	1	141.56
nfya1	1	141.8
IDP3783	1	141.81
ereb130	1	142.4
bnlg1429	1	143.5
hma8	1	143.56
ct2	1	143.6
IDP29	1	143.68
IDP5887	1	143.95
IDPCP80324	1	143.95
T1-3(5597)(1)	1	143.98
T1-2c(1)	1	143.98
T1-2(4464)(1)	1	144
adss1	1	145.12
zim26	1	145.6
zim27	1	145.8
IDP209	1	145.97
zim16	1	146
agrc467	1	146.75
umc1168	1	146.764
kcs13	1	146.9
umc194a(gpr)	1	146.9
csu1190	1	146.97
IDP7290	1	147.18
lox9	1	147.46
ltk1	1	148
IDP8570	1	148.38
ereb179	1	148.4
csu680c	1	148.52
rgpc1122c(rpL15)	1	148.52
tda50	1	148.52
ereb180	1	148.8
vp5	1	148.8
ereb181	1	149.2
ereb182	1	149.6
pco094430	1	150.65
umc1568	1	151.286
lim504	1	151.6
abi7	1	152
TIDP2777	1	152.4
hct1	1	152.52
hct2	1	152.6
cl244_1	1	152.68
npi411b	1	152.71
mads68	1	152.8
csu691	1	153.02
gpm283b	1	153.07
ifbf33	1	153.1
IDP4813	1	153.18
IDP343	1	153.2
camta4	1	153.2
IDP622	1	153.6
bhlh160	1	154
bnlg1627	1	154.3
IDP7413	1	154.38
IDP4506	1	154.38
TIDP6162	1	154.38
TIDP3769	1	154.38
IDP4230	1	154.38
hb5	1	154.8
pco147721a	1	155.2
vq2	1	156
les2	1	157
sr1	1	157
pg15	1	157
abc4	1	157.12
ras11E1	1	157.12
cl15956_1a	1	157.16
IDP5948	1	157.87
IDP5878	1	157.87
IDP871	1	157.87
TIDP5126	1	157.87
IDP8623	1	157.87
IDP3970	1	157.87
IDP4470	1	157.87
ereb101	1	157.92
pco122203	1	157.96
umc1467	1	158
csu860b	1	158.01
cl4742_1a	1	158.4
qearl22	1	158.627
emp602	1	158.8
gpm667	1	159.08
TIDP3048	1	159.2
pco148373a	1	160
bnl7.08b	1	160.191
umc1976	1	160.6
ereb120	1	160.8
ereb123	1	162
ereb35	1	162.4
rdph1	1	162.8
npi423	1	163.27
npi109a	1	163.27
hagtf2	1	164
gpm774d	1	164.41
trps3	1	164.69
umc2226	1	165.8
phm13619	1	165.88
cyc16	1	165.92
urb2	1	165.92
si618060g08	1	165.96
si707062c10	1	165.96
mmp135	1	166
umc2614	1	166.06
IDP8987	1	167.38
IDP7226	1	167.38
TIDP8795	1	167.38
pio20640	1	167.438
dng1	1	167.5
umc1200	1	167.6
gt1	1	168
npi209b	1	169.54
K1S1	1	170
bnlg1953	1	170
mon03080::Ac	1	170.01
IDP7945	1	171.55
phm4531	1	171.59
sfp1	1	172
gpm536c	1	174.23
jpsb115c	1	174.5
ptp1	1	175.6
gpm167b	1	176.82
IDP6976	1	177.79
IDP4991	1	177.79
IDP466	1	177.79
IDP4337	1	178.54
IDP7812	1	178.54
IDP4048	1	178.99
IDP7435	1	178.99
sfp3	1	180
csu320a	1	180.26
IDP2552	1	180.62
TIDP3342	1	181.38
rz103b	1	181.83
cdo860a	1	181.83
rz742a	1	181.83
IDP4750	1	182.14
npi403b	1	183.8
mips1	1	184
remo1	1	184
umc1711	1	184
nactf64	1	184
pco073966	1	184
M90	1	184.956
npi354	1	185.57
uaz1	1	185.7
bnl9.13	1	185.7
pco109407	1	187.2
si606074b10a	1	188
pzb01957	1	189
TIDP6152	1	189.23
pco107465a	1	189.6
zmm14	1	190.4
ifa1	1	190.4
bnlg1007	1	191.2
atp4	1	191.28
mate3	1	191.36
IDP810	1	191.4
pco064372	1	191.52
gln6	1	192
umc2561	1	193.18
M30	1	193.193
umc137c	1	194.601
TIDP6478	1	195.56
TIDP3074	1	195.56
crr8	1	196.02
bnlg1803	1	196.17
trps2	1	196.4
hsftf14	1	197.6
aos2	1	198
bnlg1083	1	198.3
uaz120	1	198.4
bhlh3	1	198.4
umc243b	1	198.4
bnl5.21c	1	198.4
uaz267	1	198.4
isu2117c	1	198.4
mon00192::Ac	1	198.4
mon00106::Ac	1	198.5
sro1	1	198.8
zim22	1	199
npi234	1	199.175
umc2383a	1	199.2
brs1	1	199.36
TIDP3265	1	199.4
nhx17	1	199.44
IDP2385	1	199.48
ufg78	1	199.7
pco113850	1	200
cdo1387b(emp70)	1	201.5
gpm569	1	203.01
gpm518	1	203.01
uox(bru1)	1	203.27
umc162b	1	204
gpm748b	1	204.37
cchh25	1	204.8
pap19	1	204.88
umc2559	1	204.96
pap20	1	204.96
pco147635a	1	204.96
lim122	1	205
bzip115	1	205
IDP7165	1	205.37
isu40	1	205.37
IDP7238	1	205.37
IDP4710	1	205.37
IDP2362	1	205.37
cdo189a	1	205.37
IDP7904	1	205.37
TIDP5326	1	205.37
IDP4752	1	205.37
IDP7583	1	205.37
IDP4825	1	205.37
cdo541	1	205.37
IDP8345	1	205.37
IDP4430	1	205.73
IDP4140	1	205.73
mybr59	1	206
dupssr2	1	206.06
qcobd12	1	206.592
toc35	1	206.94
magi73926	1	206.98
IDP7908	1	206.98
umc23a	1	207.217
adf5	1	208.5
bnlg176	1	208.6
bnl10.38a	1	208.6
xyl5	1	210.6
pza02490	1	210.75
aic3	1	210.8
IDP1410	1	210.8
hsp26	1	211
si605033d01	1	211.08
lbd3	1	211.2
gpm858e	1	211.5
atg9	1	211.6
pco111553	1	211.8
pco125364	1	211.92
ca5p11	1	212
umc13	1	214.347
umc1403	1	215.421
IDP6029	1	215.85
npi439a	1	216.8
pco060763	1	218.51
cl42523_1	1	218.51
npi425c	1	218.8
pmk1	1	218.8
npi234a	1	219
bnlg1484	1	219
mHbrMT72-Mo17	1	219
npi241b	1	219
IDPM180	1	219.07
IDP8137	1	219.07
cl4190_1	1	219.4
TIDP6252	1	219.75
pck1	1	219.75
bnl35d(blr)	1	219.87
mpik33h	1	219.87
farl1	1	220
IDP180	1	220.26
IDP8576	1	220.4
IDP6057	1	220.4
tpl2	1	220.8
hsp10	1	221.42
pco141386	1	221.6
gpm796a	1	222.65
bhlh56	1	224
TIDP3455	1	224.2
TIDP5506	1	224.24
TIDP6724	1	224.24
TIDP3137	1	224.24
cl35724_1	1	224.28
mmp66	1	224.4
mkkk11	1	224.6
umc2397	1	224.76
ereb4	1	225
gras61	1	225
IDP701	1	225
IDP329	1	225.04
pco121713	1	225.04
si486090a03	1	225.04
tlc1	1	225.04
IDP92	1	225.08
coi4	1	225.08
AY109929	1	225.4
hsp9	1	225.6
limtf1	1	225.6
pco106297a	1	225.72
csu315c	1	225.8
hsp11	1	225.84
umc2185	1	225.88
limtf2	1	226
atg1b	1	226.32
umc1397	1	226.4
gpm857	1	227.3
bnlg147	1	227.4
gpm559	1	227.64
prh5	1	228
AY110052	1	229.6
gpm838a	1	229.75
csd1	1	229.8
IDP656	1	229.81
cdpk15	1	230
cl63011_1	1	230.08
si605022b11	1	230.12
csu859(gol)	1	230.12
sig1	1	230.12
pco070745	1	230.12
platz1	1	230.12
uaz264b	1	230.16
ibp2	1	230.16
dpg4	1	230.16
gras67	1	230.16
dpg10	1	230.16
pco074808a	1	230.16
uaz139	1	230.16
pco065024	1	230.2
tgd1	1	230.2
dof30	1	230.2
npi242b	1	230.2
AY106592	1	230.2
pco075894	1	232
agrr92a	1	232.57
q300k23	1	233.577
znf4	1	236
INDEL(test)	1	236.1
bnlg439	1	236.326
bnlg424	1	237.29
bngl439	1	238.715
pco077271b	1	240
mHbrBT308-Mo17	1	240.27
IDP3914	1	240.31
IDP6076	1	241.48
IDP6077	1	241.48
IDP1423	1	241.74
HbrMT174	1	243.719
IDP8216	1	245.8
IDP7168	1	245.8
cap2	1	246.3
gpm190b	1	246.76
cdo586	1	247.37
zb4	1	247.98
wusl1032	1	253.91
pco085724	1	253.91
mpik36	1	253.91
dgg9b	1	253.91
ias8	1	253.91
pbs16b	1	253.91
PCO063726	1	253.91
npi106	1	255.2
npi589	1	255.2
npi448	1	256.25
ifbf91	1	256.42
IDP4746	1	256.44
IDP81	1	256.44
csu254b	1	256.62
csu179a(hsp70)	1	256.62
csu181a	1	256.62
csu214b(grp)	1	256.62
gst49	1	256.8
IDP7291	1	257.13
TIDP3134	1	257.13
saf1	1	257.2
TIDP2962	1	257.4
umc1479	1	257.4
umc8a	1	257.47
csu238a(apx)	1	257.47
csu710a(apx)	1	257.55
pco115659	1	257.6
asg26	1	257.9
M46	1	257.986
spo3	1	258
lim51	1	258.7
AY106736	1	258.76
bnl159	1	259.1
apx3	1	259.24
mpk3	1	259.28
bnlg1203	1	259.3
IDP853	1	259.31
gpm121	1	259.48
gpm473b	1	259.48
pco085840	1	259.56
rrm1	1	259.6
pmpm4	1	260
IDP112	1	260.12
lbd4	1	260.2
pdi9	1	260.4
akin2	1	260.52
imd1	1	260.6
fad8	1	260.7
phi095	1	261.704
php20725c	1	263.19
M8	1	263.32
pza02376	1	263.6
AY110640	1	264.4
P1	1	264.922
AC212219.3_FG005	1	265.2
asn3	1	266
gpm601b	1	267.19
dpg8	1	267.91
pdc3	1	268
gpm357	1	268.09
bnlg1458a	1	268.9
gpm101a	1	269.39
bnlg2204	1	270.15
npi428	1	270.156
IDP643	1	270.56
IDP3865	1	270.6
ms9	1	270.6
bnlg2180	1	270.6
TIDP2814	1	270.64
AY110632	1	270.8
npi427b	1	270.86
pco095766	1	271.2
gpm567	1	271.78
ms17	1	271.99
ts2	1	272
pzb00872	1	272.39
rz574a(cwp)	1	273
mir164e	1	273.6
asg35b	1	273.9
prp7	1	274
prp6	1	274.08
gpm63b	1	274.85
pio1c12	1	274.896
T1-4b(1)	1	275.98
dek1	1	276
csu215b(grp)	1	276.02
umc266a(ptk)	1	276.2
pme10	1	276.4
cdo64b	1	277
gpm498c	1	277.89
rth3	1	278.3
cl8740_1a	1	278.4
c3h41	1	279.2
IDP5944	1	279.32
IDP6912	1	279.32
TIDP5278	1	279.32
IDP4986	1	279.32
TIDP5539	1	279.32
TIDP5405	1	279.32
magi107268	1	279.32
IDP6022	1	279.32
IDP4324	1	279.32
mybr102	1	280
mybr44	1	280.4
mybr91	1	280.4
p2	1	280.4
phd6	1	280.6
nas9	1	280.8
AY110240	1	280.8
bzip24	1	281.2
clpp2	1	282
ndp2	1	282.6
IDP875	1	283.2
p1	1	283.27
csu814b	1	283.27
zl1	1	283.68
hcf3	1	284
nad1	1	284
umc1514	1	284
ereb26	1	284.4
umc2741	1	284.8
pco124238	1	285.6
HbrMT136	1	285.862
AW400087	1	286
AY110393	1	286
invan7	1	286.2
phyB1	1	287.04
mez3	1	287.04
AY107489	1	287.12
nas2	1	287.16
csu745d(rpPo)	1	287.52
gols1	1	288
T1-2b(1)	1	288
ndp1	1	288.6
phi001	1	289.551
chs5054	1	289.64
dpg9	1	289.64
npi286	1	289.64
bnlg1866	1	290.1
umc2583	1	290.34
phi109275	1	290.4
l16	1	290.4
bzip52	1	290.48
vq3	1	290.52
snrk1a3	1	290.6
cipk3	1	290.68
umc1598	1	290.7
cal3	1	290.8
csu392b	1	291.59
csu753	1	291.59
sbip2a	1	292
T1-9c(1)	1	292
lim432	1	292.4
vq4	1	292.4
bnl12.06a	1	293
mHbrBG99-B73	1	293
umc128	1	293.306
csu633	1	294.28
csu941	1	294.28
asg69	1	294.28
umc227	1	294.28
csu632a	1	294.28
gpm424b	1	294.67
gpm264	1	294.67
gpm269b	1	294.67
gpm421	1	294.67
si618060f06	1	295.64
T1-5(6899)(1)	1	296
wrky32	1	296
gpm28c	1	296.58
pki1	1	296.8
plt4	1	297
eil3	1	297.2
umc2028	1	301.667
mHbrBA81-Mo17	1	304.14
TIDP6428	1	304.54
IDP7959	1	304.54
IDP8997	1	304.54
myb75	1	304.88
bnlg182	1	305.365
IDP7785	1	306.58
IDP4441	1	306.58
umc37a	1	307.053
TIDP5648	1	309.99
TIDP3553	1	309.99
TIDP4672	1	309.99
mmp100	1	311.4
glk26	1	312
hb130	1	314
nec2	1	316
umc1452	1	316
nactf11	1	316.4
IDP7537	1	317.48
nactf44	1	317.6
c3h45	1	319
dpg11	1	319.3
ynh21	1	319.3
cdo38a(ntp)	1	319.3
cdo689a	1	319.3
uaz146a(rps28)	1	319.3
cdpk16	1	319.6
umc49c	1	319.89
glk17	1	320
cl40803_1a	1	320.2
ycf54	1	320.4
IDP1631a	1	320.89
IDP7480	1	320.89
TIDP7054	1	320.89
TIDP4590	1	320.89
sol1	1	320.9
TIDP5113	1	322.94
IDP8309	1	322.94
IDP8453	1	322.94
cdo938a	1	323.1
rz585a	1	323.1
magi106053	1	323.2
gpm405	1	324
isu61	1	324.232
pza02737	1	326.4
bnlg2238	1	326.7
ppr27	1	328.4
bnlg1016	1	328.48
gpm898	1	328.48
umc2124a	1	328.5
bzip98	1	328.8
ofp4	1	328.88
hak8	1	328.96
les22	1	329.06
cl63836_1	1	329.12
IDP1489	1	329.16
pza02114	1	329.87
gpm451	1	331.01
csu1082	1	331.77
algt1	1	332
sus2	1	332.04
pzb01062	1	332.74
TIDP3613	1	333.86
TIDP5706	1	333.86
agrr117	1	334.7
umc1849	1	335
sweet16	1	335.6
cl4569_1a	1	335.76
rps21b	1	335.8
IDP8320	1	335.99
IDP7976	1	335.99
TIDP5730	1	335.99
TIDP3716	1	335.99
TIDP5229	1	335.99
sweet12a	1	336
asg75	1	336.5
umc1472	1	336.8
col15	1	337
dvr1	1	337.08
amyb3	1	337.2
gpm364	1	337.26
tubtf11	1	337.44
sod4	1	337.5
pco078604	1	337.56
chr125b	1	337.6
gpm488b	1	337.93
IDP8961	1	339.42
bnl7.21	1	339.692
pza03561	1	339.7
pco094039	1	339.7
T1-3k(1)	1	339.98
tps8	1	340.4
IDP739	1	340.4
IDP8458	1	340.7
asg30b	1	340.7
rgpc361(ppi)	1	340.7
csu737(npc)	1	340.7
IDP8569	1	340.7
rgpr44a	1	340.7
IDP4806	1	340.7
pco083348	1	341.75
agrr153a	1	342.09
pza03189	1	344.5
IDP7938	1	344.63
IDP8075	1	344.63
IDP7708	1	344.63
IDP3943	1	345
T1-6c(1)	1	347.99
uaz3	1	348.99
rz672a(cgs)	1	349.88
csu389	1	349.88
sina4	1	350
pco097891	1	350.32
IDP182	1	350.4
fht2	1	350.6
adcl1	1	350.72
msr6	1	350.76
mterf1	1	350.8
umc1917	1	351
rgpc198a(sik)	1	351.1
PCO099415	1	351.12
gpm828	1	351.12
ufg77	1	351.16
pox2	1	351.2
magi23951	1	351.6
gbptf18	1	352
cle25	1	352
T1-3a(1)	1	352
pdlk1	1	352
myb156	1	352.04
pco088994	1	352.04
TIDP3667	1	352.08
TIDP2891	1	352.2
TIDP5346	1	352.21
TIDP2784	1	352.21
bx12	1	352.4
bx11	1	352.8
bx10	1	353.2
umc29a	1	353.4
gpm492	1	353.57
TIDP5147	1	353.82
IDP7882	1	353.82
gpm827	1	354.17
trpp14	1	354.4
csu649(scp)	1	354.8
gpm778a	1	354.96
pza02791	1	355.2
csu207	1	356
ggi1	1	356
rz251a	1	356
Inv1n	1	356
IDPCP18749b	1	356.51
isu98b	1	357.336
gpm933	1	357.53
IDP2553	1	359.6
jmj17	1	359.68
pld7	1	360
bnl2.323	1	360.08
TIDP5629	1	360.81
umc2227	1	360.9
matl1	1	361
umc2390	1	361
csu452	1	361.06
TIDP5725	1	362.42
msv1	1	363.99
magi35490	1	365.65
qkrow9	1	365.659
qeard12	1	365.659
qgyld15	1	365.659
M119	1	365.98
IDP6736	1	368.34
ufg13b	1	369.2
qklen7	1	370.322
umc133	1	370.965
IDP6034	1	372.64
mHbrMA262-B73	1	375.15
TIDP5402	1	375.32
TIDP6254	1	375.32
IDP7004	1	375.32
IDP5914	1	375.32
TIDP5310	1	375.32
TIDP2882	1	375.62
isu041b	1	377.2
uaz248a(his3)	1	379.66
gpm313	1	379.66
isu61a	1	379.66
dpg12a	1	379.66
cl29906_1	1	381.75
IDP7576	1	381.77
platz2	1	382.4
pme18	1	382.8
umc1150	1	382.96
zim24	1	383.2
ufg43	1	383.6
npi262	1	383.71
uaz198d(rpL10)	1	383.71
bcd450e	1	383.71
nrx1	1	384
laz6	1	384.4
gras27	1	384.8
IDP511	1	386
umc2582	1	386.08
bnlg1811	1	386.4
ca2p3	1	387.2
pco121831	1	387.28
umc2532	1	387.44
lbd5	1	387.6
dof36	1	388
IDP1953	1	388.8
TIDP6222	1	389.3
M56	1	389.396
isu81	1	389.52
cyp18	1	390.04
magi107220	1	390.07
IDP8271	1	390.57
IDPCP104422b	1	390.57
IDP8016	1	390.57
gpm336e	1	390.65
bnl9.11b(lts)	1	390.8
IDP6044	1	391.08
TIDP6496	1	391.08
umc1770	1	391.08
dupssr26	1	391.12
nfyc2	1	391.6
umc2228	1	391.8
dgk4	1	392.12
IDP4988	1	392.13
wrky75	1	392.32
pco131351	1	392.36
si660076d07	1	392.36
rgd2	1	392.4
cl40218_1	1	392.44
aas1	1	392.48
cpps2	1	392.5
IDP1473	1	392.6
csu323	1	392.64
csu887	1	392.64
aoc1	1	392.8
gras58	1	392.92
pco128943a	1	392.96
IDP6832	1	393.18
IDP7261	1	393.18
IDP252	1	393.18
IDP4684	1	393.18
cptk1	1	393.2
gpm815a	1	393.28
pza00752	1	394.57
gpm251	1	394.83
IDP6063	1	395.55
psei7	1	396.01
psei8	1	396.01
psei6	1	396.01
gpm341	1	396.4
umc2229	1	397.3
gpm850c	1	397.59
IDP4694	1	397.79
IDP6075	1	397.79
IDP8676	1	397.79
tre1	1	398
gst42	1	398.04
pio20674	1	398.139
bnlg2295	1	398.2
IDP376	1	398.4
ereb188	1	398.8
gpm181	1	398.97
btilc175::Ac	1	398.99
bnlg1832	1	399.07
bnlg652	1	399.07
pld9	1	399.2
pet2	1	399.23
IMR21	1	399.23
TMR22	1	399.23
gst34	1	399.6
IDP7420	1	399.63
IDP839	1	399.63
TIDP6530	1	399.63
IDP6617	1	399.63
IDP5940	1	399.63
bnlg1886	1	399.86
gst37	1	399.96
gst32	1	400
gst30	1	400
gst33	1	400
gst38	1	400
gst39	1	400
gst40	1	400
bzip78	1	400.8
bnlg2086	1	401.2
ofp5	1	401.4
TIDP5182	1	401.59
umc1790a	1	401.6
M10	1	401.808
asg3	1	401.9
TIDP8768	1	405
hb100	1	405
IDP7826	1	405
IMR19	1	405
IDP5898	1	405
TIDP2770	1	405
csu3	1	405
uce16	1	405
IMR10	1	405
TIDP7069	1	405
umc2112	1	405.04
IDP1986	1	405.04
umc1243	1	405.04
fnsi1	1	405.04
abi34	1	405.04
mtl2	1	405.08
gpm305	1	405.08
gst14	1	405.08
mlo2	1	405.08
pco071369	1	405.08
pco105341	1	406.48
M112	1	406.779
platz3	1	406.88
pmei42	1	408
umc1558	1	408.4
gpm753g	1	409.16
mgt6	1	409.6
CG998729	1	409.84
gpm532	1	410
cyp14	1	410.4
bnpi234	1	410.672
IDP1605	1	410.76
TIDP7103	1	410.76
Zm00001d029842	1	410.8
pco098993	1	411
M7	1	411.054
pza03240	1	411.12
gras33	1	411.2
pco069442	1	411.84
pza00944	1	411.88
mybr43	1	411.92
ereb44	1	412
mmp61	1	412.6
IDP8399	1	412.6
IDP4235	1	412.6
IDP4925	1	412.6
IDP7943	1	412.6
IDP5876	1	412.6
IDP751	1	412.8
gata16	1	413.2
lim497	1	413.7
TIDP4574	1	414.31
TIDP6092	1	414.31
IDP8097	1	414.31
TIDP7051	1	414.31
rz500(stp)	1	415.58
IDP4472	1	416.02
IDP5863	1	416.02
TIDP6457	1	416.02
pio20855	1	416.059
pza03465	1	416.21
umc2025	1	416.477
expb2	1	417
expb7	1	418
IDP4698	1	418.87
IDP5866	1	418.87
bnlg1884b	1	419.79
expb6	1	420
pco146752	1	420.53
IDP8389	1	420.57
IDP4792	1	420.57
M113	1	420.977
npi453	1	422.81
mHbrBA74-Mo17	1	423.05
bnl8.45g	1	423.31
IDP7186	1	423.99
TIDP7096	1	423.99
TIDP7049	1	423.99
umc1734	1	424
npf2	1	424.32
npf3	1	424.4
hb78	1	424.8
mybr32	1	424.92
msr2	1	424.96
ndpk1	1	425
mmp39	1	425.2
thx4	1	425.32
snrkII3	1	425.4
cbl1	1	425.6
pco146174	1	425.68
umc1297	1	426
pzb01235	1	426.72
TIDP6576	1	426.84
IDP7923	1	426.84
TIDP4596	1	426.84
cl5598_1a	1	427.96
pyk1	1	428
TIDP9243	1	428.55
IDP4132	1	428.55
IDP4538	1	428.55
csu1041a(ptk)	1	429.38
rgpc316	1	429.38
csu263b	1	429.38
csu781b	1	429.38
csu822	1	429.38
nactf43	1	430.6
vq5	1	430.68
myc7	1	430.8
uaz282	1	431
pco116177	1	431.08
fbn1	1	431.16
ocl4	1	431.2
cl40196_1a	1	431.92
lpa2	1	432
pco076960	1	432.12
cl7929_1	1	432.2
vq6	1	432.32
umc2230	1	432.4
jmj14	1	432.8
sro2	1	433.2
gpm104	1	433.27
nfd104c	1	433.27
gpm787b	1	433.35
AY111680	1	433.6
TIDP5625	1	433.68
gpat17	1	433.8
rth6	1	434
pco076392	1	434.19
IDP2367	1	434.4
pza02750	1	434.75
wrky60	1	434.8
cadtfr9	1	435.2
ptac18	1	435.32
cl33711_2	1	435.48
erd3	1	435.6
IDP7399	1	435.98
TIDP8792	1	435.98
IDP6962	1	435.98
IDP2412	1	435.98
gpm429c	1	435.99
sacd3	1	436
vq7	1	436
hb121	1	436.04
si618046c10a	1	436.08
TIDP3438	1	436.08
rz421	1	436.1
uaz5	1	436.1
gpm878b	1	436.22
pza00939	1	436.24
Zm00001d030212	1	436.4
uaz246c(mbf)	1	436.4
IDP194	1	436.8
bhlh111	1	437.2
AY109678	1	437.3
csu793	1	437.42
mmp143	1	437.9
umc1469	1	438
IDP254	1	438.19
gpm540b	1	438.71
umc1461	1	438.8
HbrMA69	1	438.865
IDP1407	1	438.88
si946089b08b	1	438.92
cl65212_1	1	438.96
csu781c	1	439
csu1138	1	439
umc260	1	439
sacd4	1	439.04
thx7	1	439.08
aic1	1	439.11
limtf3	1	439.12
lbd7	1	439.16
eno2	1	439.2
gras21	1	439.24
hct4	1	439.24
ereb112	1	439.24
pco103007a	1	439.24
hb127	1	439.24
pco144716	1	439.24
xyl1	1	439.24
bzip45	1	439.28
umc1493	1	439.3
cent1	1	439.3
uaz13	1	439.3
TB-1Sb(1)	1	440
umc1076	1	440
gpm519	1	440.06
obf1	1	440.28
IDP537	1	440.39
IDP4908	1	440.39
smk9	1	440.4
pco087010a	1	440.4
pmei18	1	440.8
IDP676	1	441.1
gun1	1	441.2
mcm1	1	441.6
IDP2571	1	442.14
mHbrBG153-B73	1	442.52
IDP5918	1	442.59
IDP7178	1	442.74
IDP4293	1	442.74
IDP4552	1	442.74
IDP2551	1	443.18
IDP2572a	1	443.18
TIDP4564	1	443.98
IDP4065	1	443.98
IDP7590	1	443.98
TIDP5208	1	443.98
IDP8132	1	443.98
TIDP7123	1	445.38
TIDP5391	1	445.38
IDP6631	1	445.38
IDP831	1	445.38
AY110396	1	445.5
bnlg1884	1	445.618
ppd1	1	445.96
TIDP3719	1	446
pza03200	1	446.22
vq8	1	446.42
cl13018_1	1	448
pme42	1	449.2
IDP8606	1	449.23
uaz198c(rpL10)	1	449.91
umc167a	1	449.91
gpm146b	1	450.38
gpm798	1	450.38
gpm295	1	450.38
myb100	1	450.8
TIDP5304	1	450.82
IDP4228	1	450.82
TIDP5101	1	450.82
IDP4549	1	450.82
IDP5854	1	450.82
TIDP5272	1	450.82
TIDP5565	1	450.82
IDP7310	1	450.82
IDP4529	1	450.82
TIDP6390	1	450.82
IDP4246	1	450.82
TIDP6709	1	450.82
IDP7632	1	450.82
gpm835d	1	451.56
TIDP2970	1	451.86
magi107088	1	451.86
TIDP6426	1	451.86
TIDP6143	1	451.86
IDP4273	1	451.86
IDP4814	1	451.86
TIDP5752	1	451.86
TIDP5786	1	451.86
IDP8049	1	451.86
TIDP3298	1	451.86
IDP4848	1	451.86
TIDP8798	1	451.86
TIDP6456	1	451.86
TIDP6710	1	451.86
IDP4431	1	451.86
rte1	1	452
T1-5b(1)	1	452.02
IDP1675	1	452.08
T1-5c(1)	1	452.18
IDP7344	1	452.2
ms14	1	452.26
dapf1	1	452.32
T1-9a(1)	1	452.34
myb56	1	452.4
gpm311a	1	452.51
pco100840	1	452.6
umc1611	1	452.8
pme34	1	453.2
gpm706d	1	454.01
pbs9b	1	454.02
npi401	1	454.02
npi214	1	454.02
pbs6d	1	454.02
pco062840	1	455.6
as1	1	455.99
dof11	1	456
AY106439	1	456.8
rs2	1	457
umc1676	1	458.307
mybr42	1	460
gras3	1	460.6
uaz253	1	460.64
mpik41d(mem1)	1	460.64
bnl1.556	1	460.64
cdo373	1	460.64
uaz7a	1	460.64
cdo749	1	460.64
uaz203	1	460.64
uaz9	1	460.64
cdo103	1	460.64
bcd734a	1	460.64
rz296a	1	460.64
uaz6	1	460.64
aaap3	1	460.72
si683017d09	1	460.76
pap23	1	460.8
si603029f11	1	460.8
dgk1	1	461.2
pza02741	1	461.24
tlc2	1	461.28
pco093723	1	461.36
rz892a(alt)	1	461.54
bsd2	1	461.6
arftf33	1	462
arftf32	1	462.4
sw1	1	464
umc1626	1	464
gras36	1	464
AI855190	1	464.7
AY112092	1	465.03
IDP653	1	465.94
pza02135	1	466.55
ereb168	1	466.8
az19D1	1	467
az19D2	1	467
nbcs1	1	467
TIDP5475	1	467.62
umc1903a	1	467.9
glk9	1	468
mmp124	1	469.4
IDP6045	1	470.25
IDP4511	1	470.25
TIDP5689	1	470.25
TIDP6123	1	470.25
IDP7582	1	470.25
IDP4951	1	470.25
IDP4808	1	470.25
IDP4824	1	470.25
CG694169	1	470.59
umc2232	1	470.9
umc1395	1	471.7
pco061446a	1	471.8
dof18	1	471.84
abi46	1	472
abi11	1	472
abi9	1	472
glk50	1	473.2
hac101b	1	473.6
mHbrBA205-B73	1	473.65
umc1601	1	473.8
limtf4	1	473.88
IDP34	1	474
cbl11	1	474.4
umc2233	1	474.5
umc1124	1	475.255
csu710f(apx)	1	475.62
umc1906	1	475.692
cp3	1	475.82
xlg1	1	475.9
wrky3	1	476
gpm692a	1	476.16
gpm29	1	481.15
bhlh26	1	482
TB-1La(1)	1	482.82
uaz4	1	483.75
npi598	1	483.75
npi304	1	483.75
bhlh158	1	484
umc1323	1	484.72
gpm150b	1	484.75
iaa2	1	484.76
bzip111	1	484.8
vpp9	1	484.92
burp5	1	485
umc1386b	1	485.2
cl13134_1	1	485.6
cpp2	1	485.6
hmt2	1	485.6
mkkk51	1	485.6
bhlh163	1	485.6
cpp5	1	485.68
uaz276	1	485.9
hb119	1	485.92
ca2p8	1	485.96
arftf34	1	486
bif2	1	486.06
TIDP6350	1	487.47
IMR55	1	487.47
IDP4968	1	487.47
apg1	1	487.92
orc3	1	488
TIDP3496	1	490
gpm931b	1	490.56
nced2	1	490.8
bsu1	1	491.6
uaz11	1	491.94
ca2p5	1	492
mbd106	1	493.05
ucsd61g	1	493.74
gpm618	1	495.27
csu881(cys)	1	496.6
yab11	1	496.6
csu574b(eif2B)	1	496.6
mets1	1	498.4
mlks1	1	499.6
TIDP3199	1	499.76
IDP386	1	499.76
cys2	1	500
gata9	1	500
TIDP4573	1	500.02
TIDP5685	1	500.02
gpm229	1	500.02
gpm4	1	500.02
IDP4194	1	500.02
IDP2446	1	500.22
bnlg1273	1	500.77
isu146	1	501.2
gpm190a	1	501.24
IDP7935	1	501.51
TIDP3346	1	501.51
prp5	1	503.3
TIDP3737	1	503.52
nactf50	1	503.56
bhlh115	1	503.6
bhlh78	1	503.8
grp1	1	504
bx9	1	504.98
ucsd61a	1	505.41
npi40	1	505.41
uaz17a	1	505.41
npi279	1	505.41
TIDP2888	1	505.52
IDP7471	1	505.52
TIDP2914	1	505.52
TIDP5117	1	505.52
IDP4772	1	505.52
cl4488_1	1	505.6
IDP8533	1	505.66
TIDP6392	1	505.66
rhn1	1	506
hb84	1	506.4
vq9	1	506.48
IDP741	1	506.48
bzip31	1	506.6
umc64b	1	506.72
pco066796	1	507.16
Zm00001d031204	1	507.2
TIDP8762	1	507.3
IDP7275	1	507.3
TIDP5471	1	507.3
IDP4052	1	507.3
IDP5050	1	507.3
IDP4186	1	507.3
TIDP6309	1	507.3
uce1	1	508
thl1	1	508.08
umc1812	1	508.2
umc2083	1	509.439
csu61b	1	509.58
IDP5049	1	509.9
IDP4188	1	509.9
abi27	1	510
mHbrMA85-B73	1	510.09
IDP4287	1	510.7
IDP1703	1	510.7
nhx7	1	512
hmg101	1	512.8
dct2	1	513.2
cp33c	1	513.84
bhlh64	1	514
thx8	1	514.4
bnlg1041	1	514.45
pco099340a	1	514.56
mbd119	1	514.6
SC32	1	514.68
myb164	1	514.7
bnl5.59	1	515.46
umc196	1	516.33
asg11	1	516.33
bzip126	1	516.4
csu92a	1	516.8
umc1590	1	517
dof1	1	517
TIDP2857	1	517.68
TIDP3251	1	517.68
AY109499	1	517.7
xer3	1	518
hak26	1	518.2
aga3	1	518.4
rafs2	1	518.8
AY110566	1	518.9
burp6	1	520
ca5p13	1	520
umc2621	1	520
npi20	1	520.4
npi258	1	520.4
npi272	1	520.4
bnl5.59a	1	520.4
npi205	1	520.4
npi482(a1)	1	520.4
IDP1951	1	520.4
npi96	1	520.4
hsp8	1	522
IDP752	1	522
IDP7408	1	522
bnlg1023b	1	522.72
uaz12	1	522.76
uaz10	1	522.76
pza03531	1	522.8
phm1968	1	522.84
php20654	1	523.3
IDP6867	1	523.9
TIDP6518	1	523.9
AY110296	1	523.9
TIDP6661	1	525.17
IDPCP110252	1	525.17
asg58	1	525.7
IDP4189	1	525.7
IDP3955	1	525.7
umc1811	1	526.4
php20682	1	526.8
pco084394	1	526.96
csu675a(prh)	1	527.06
bnlg2057	1	527.6
thx9	1	528
csu194(mthr)	1	528.05
pza00068	1	528.07
xt1	1	528.64
umc177a	1	528.71
rgpc356	1	528.71
Zm00001d031419	1	528.8
znf14	1	529
IDP8277	1	529.2
IDP4863	1	529.2
bak2	1	530.4
csu256(hsp90)	1	531.56
umc23	1	531.691
TIDP3261	1	532
bnlg1598	1	532.8
umc133c	1	532.8
pgip2	1	533.2
pco067115	1	533.96
pan1	1	534
M92	1	534.183
umc1123	1	535.1
bhlh112	1	535.2
npi429	1	535.27
npi84	1	535.27
eil13	1	535.6
mrpa10	1	535.68
lox13	1	535.8
ub2	1	536
umc1281	1	536.71
si606063d04	1	537.6
mybr103	1	538
rmr6	1	540
nactf114	1	540.4
IDP156	1	540.8
AY104360	1	541.3
IDP4157	1	541.3
TIDP3285	1	541.6
pco121275a	1	542
umc276c(hm1)	1	543.99
sbp16	1	544
dfr2	1	544.2
ereb169	1	544.28
ereb108	1	544.32
ereb150	1	544.36
agrr193	1	545.15
agrc584	1	545.15
bnlg1908b	1	545.42
ptk3	1	546
IDP7707	1	546.49
myb98	1	546.8
uaz14a	1	547.66
uaz15	1	547.66
csu60b	1	547.66
cdo464a	1	547.66
csu91b	1	547.66
dup382	1	547.66
bnl34	1	547.66
bnl23b	1	547.66
arftf1	1	548
Zm00001d031523	1	548.08
bnlg1057	1	548.3
mterf2	1	548.36
umc1396	1	548.4
nact15	1	548.82
pio20661	1	548.925
cdo57c	1	549.37
cdo1395f	1	549.37
cdo786c	1	549.37
umc2235	1	550
TIDP5181	1	550.86
cdo1091b	1	551.14
lbd8	1	551.2
mab3	1	552
umc1890	1	552.309
mab2	1	552.8
umc1748	1	553.6
TIDP3617	1	554.05
TIDP5807	1	554.05
magi89347	1	554.05
agrc587	1	554.24
umc1919a	1	555.8
cl1797_4	1	556
ras11G1	1	556
pco127462a	1	556.4
bbr1	1	556.8
bnlg1615	1	557.6
mads48	1	557.8
fha2	1	558
mads77	1	558
umc89b	1	558.126
pin7	1	558.2
tcptf42	1	558.4
csu899b(ant)	1	558.5
umc82b	1	558.56
isu73	1	558.56
cdo475b	1	558.56
cdo678b	1	558.56
cdo595	1	558.56
isu2191i	1	558.56
uaz249a(ubf9)	1	558.56
zmm6	1	558.56
mpik34	1	558.56
rpl17c	1	558.8
so1	1	558.92
gpm894	1	559.48
bhlh81	1	559.6
ntf1	1	560
gpm169	1	560.05
gpm368a	1	560.05
ucsd72a	1	560.05
uwo2	1	560.05
gpm906a	1	561.04
gpm906b	1	562.59
ltpg1	1	563.88
umc2151	1	563.9
AY111153	1	564
M78	1	564.668
HbrBT69	1	566.81
TIDP3582	1	567.86
IDP7280	1	567.86
IDP7844	1	570.52
umc50	1	572.643
csu505(rpL7)	1	574
IDP790	1	574.8
TIDP6542	1	575.11
IDP8004	1	575.11
TIDP5090	1	575.11
IDP6882	1	575.11
bnl8.15a	1	575.379
gpx3	1	575.6
nactf48	1	575.9
cdo116a	1	575.9
umc119a	1	575.9
rz28a	1	575.9
asg16b	1	578.2
TIDP2781	1	583.14
umc2560	1	583.84
TIDP5292	1	585.65
pap15	1	587.6
TIDP5390	1	587.89
IDP7837	1	587.89
IDP8445	1	587.89
pdh2	1	588
TIDP2682	1	588.16
col16	1	588.2
bhlh173	1	588.8
magi38962	1	588.95
Zm00001d031666	1	589.6
php20644	1	589.6
dsc2	1	590
ereb119	1	590.8
bzip127	1	591.15
IDP295	1	591.2
bnl1.326a	1	591.32
pco070301	1	591.6
rrb3	1	592
umc2568	1	592.4
cl765_1	1	592.48
bzip62	1	592.8
IDP8292	1	593.19
umc1254	1	593.2
pza02467	1	593.34
bhlh145	1	593.4
umc1335	1	593.8
tcptf21	1	596
csu1150	1	596.34
ufg50	1	597.5
sodh1	1	597.6
ereb79	1	597.68
hsftf8	1	598.4
bnl8.10	1	598.565
agrc569	1	599.23
IDP8340	1	599.55
uaz147b	1	600
psa2	1	600
cl19870_1a	1	600.16
P12M47.272	1	600.351
gpm136	1	602.59
hb129	1	602.8
csu1132	1	603.8
umc2236	1	604.8
zip1	1	606
umc1925	1	606.5
nnr4	1	606.8
asg62	1	607.3
IDP7979	1	607.33
agrc512	1	607.44
bhlh135	1	607.6
TIDP6255	1	608.39
IDP8516	1	608.39
IDP8161	1	608.39
gpm260a	1	608.8
gpm820f	1	609.78
npi224g	1	610.23
uaz18d	1	610.23
ncr(nrA)	1	610.23
IDP2518	1	610.23
dpg7b	1	610.89
umc2237	1	611.277
agrr200	1	611.42
bzip49	1	612
ereb172	1	615.2
agrr175	1	615.93
hm1	1	616
cep1	1	616.4
TIDP2735	1	617.03
bhlh170	1	617.2
pco108588	1	617.6
cl12107_1	1	617.64
cyc14	1	618.5
T1-6a(1)	1	618.55
wlu5	1	618.8
zhd3	1	618.8
bnlg615	1	621.88
amp1	1	621.88
bnl5.02b	1	622.2
isu2117h	1	623.96
tena2	1	625.6
ereb137	1	626.4
csh11	1	626.86
TIDP5254	1	627.08
TIDP4586	1	627.08
agrr291	1	629.97
br2	1	630.6
pco095480	1	631.38
pio20518	1	631.393
gpm192	1	631.92
pht7	1	632
amp2	1	632
T1-4(4692)(1)	1	632.26
gpm96	1	633.02
TB-1Lc(1)	1	634.21
bnl7.08	1	635.782
hct12	1	636
TIDP5079	1	638.51
IDP8947	1	638.51
IDP8356	1	639.39
IDP7424	1	639.39
IDP4788	1	639.39
TIDP9165	1	639.39
TIDP6519	1	639.39
IDP6810	1	639.39
IDP4134	1	639.39
TIDP9210	1	639.39
IDP8002	1	639.39
IDP8282	1	639.39
TIDP6540	1	639.39
IDP7239	1	639.39
TIDP5787	1	639.39
agrr250	1	639.78
pza01963	1	639.89
nactf89	1	640
mdh6	1	642.3
cl4255_1	1	643.2
pco095461	1	643.76
zrp2	1	644
IDP4890	1	645.76
pza00131	1	646
platz4	1	646.4
pco141552	1	646.68
magi32402	1	646.8
pco077760	1	647.2
krp4	1	647.4
IDP716	1	647.6
csh12	1	647.73
magi53573	1	647.8
hp1	1	649.2
uaz7c01c01	1	649.36
cl13598_-2	1	649.44
pco090267	1	649.48
uaz20a	1	649.5
bcd450d	1	649.5
cdo99	1	649.5
isu2117a	1	649.5
uaz19c	1	649.5
csu614a	1	649.5
bcd98a	1	649.5
umc274	1	650.39
iddp1	1	650.4
cuny21	1	650.61
mon00186::Ac	1	651.18
agrc489	1	651.44
umc1356	1	652
umc1374	1	652.4
cl5397_1	1	653.2
myb38	1	653.4
cl4469_1	1	653.48
acpt1	1	653.49
myb167	1	653.52
agrr185	1	654.1
npi605a	1	655.63
npi566	1	655.63
srs1	1	656
T1-9(4995)(1)	1	656.07
umc2505	1	656.25
IDP4695	1	656.37
IDP4454	1	656.6
IDP4068	1	656.6
AY111834	1	656.7
si687076d05	1	656.96
ckx10	1	657.2
opr7	1	658
TIDP4566	1	658.01
bnlg1556	1	658.6
pco089222	1	658.64
ereb199	1	658.64
ereb167	1	658.68
pco080605	1	658.68
arid9	1	658.72
pme44	1	658.76
mybr15	1	658.76
umc1486	1	658.8
php20674	1	658.89
ereb60	1	658.92
hct9	1	659
pco103958	1	659.2
bnlg421	1	659.34
gpm420b	1	660.9
umc12b	1	661.295
pco132860	1	661.6
cl339_1a	1	662
gpm653c	1	662.35
IDP8655	1	662.94
IDP8950	1	662.94
umc2605	1	663.3
pco119340	1	664
umc1122	1	664
agrp83b	1	664.17
std1b(his2B1)	1	664.17
umc33a	1	664.17
bnlg1044	1	664.39
bnlg400	1	664.75
til2	1	665.6
IDP7768	1	665.81
IDP4835	1	665.81
IDPCP86382	1	665.81
TIDP5582	1	665.81
dmt103c	1	667.73
zhd5	1	668
IDP4855	1	668.07
IDP4480	1	668.69
TIDP5342	1	668.69
TIDP6240	1	669.2
csu694b(uce)	1	669.22
umc2550	1	669.28
IDP4453a	1	669.31
TIDP6245	1	669.31
TIDP6103	1	669.31
TIDP6239	1	669.31
TIDP3252	1	669.31
myb83	1	670
myb33	1	670.04
IDP243	1	670.12
nactf55	1	670.16
uaz228d(his2b)	1	670.2
pco140907	1	670.2
pco076023	1	670.2
si605087c09	1	670.2
glk6	1	670.2
myb78	1	670.4
cncr1	1	670.88
phm12706	1	670.89
pco135246	1	671
myb125	1	671.2
bhlh42	1	672
aco10	1	672.4
TIDP3379	1	672.4
IDP7842	1	672.4
npi447	1	672.504
[truncated: 18,377 more rows]
