# Supplementary material for: Meta-QTL analysis explores the key genes, especially hormone related genes, involved in the regulation of grain water content and grain dehydration rate in maize
Source: BMC Plant Biol. 2022 Jul 16;22:346. doi: 10.1186/s12870-022-03738-y (PMC9287936; doi:10.1186/s12870-022-03738-y)
Supplement: Supplementary file 1 — Additional file 1. [file 12870_2022_3738_MOESM1_ESM.zip › Additional files/Supplementary Data 2.xlsx]

## Sheet: GDR
Supplementary Data 2 The information of QTLs mapping successfully related GDR and GWC.
QTLName	Chromosome	Position (cM)	Left Position (cM)	Right Position (cM)	LOD	PVE (%)
Li_2014_GDR_12	1	496.179	160.6	176.801	7.19	13.32
Li_2014_GDR_22	1	516.291	509.439	536.71	3.82	6.44
Sala_2006_GWC_1	1	574.055	544.629	840.579	3.18	8
Li_2014_GDR_1	1	728.736	721.9	741.627	3.11	5.03
Liu_2020_GDR_1	1	445.55	405.04	486.06	3.47	14.46
Liu_2020_GDR_2	1	469.8	410.4	529.2	2.95	9.44
Liu_2010_GDR_9	2	124.95	93.3	156.6	2.83	5.44
Wang_2012_GDR_1	2	456.465	415.662	497.268	3.835	15.285
Wang_2012_GDR_2	2	501.283	497.268	505.299	4.04	5.05
Li_2014_GDR_14	2	509.139	493.022	521.716	3.21	5.8
Li_2014_GDR_32	2	509.139	493.022	521.716	3.21	6.15
Wang_2012_GDR_3	2	537.203	505.299	569.107	4.4	8.9
Liu_2010_GDR_1	2	554.342	524.383	584.3	3.19	7.38
Li_2014_GDR_18	2	559.555	572.4	554.165	3.46	6.57
Li_2014_GDR_34	2	559.555	572.4	554.165	3.77	7.39
Li_2014_GDR_30	2	564.918	572.4	554.165	3.88	7.06
Li_2014_GDR_33	2	564.918	572.4	554.165	3.88	7.07
Li_2014_GDR_19	2	637.021	577.6	721.45	0.97	4.66
Li_2014_GDR_8	2	643.619	577.6	721.45	3.24	14.11
Li_2014_GDR_31	2	643.619	577.6	721.45	3.6	14.97
Liu_2010_GDR_2	2	672.293	654.8	689.785	3.73	6.86
Liu_2020_GDR_3	2	213.7	164.8	262.6	5.81	26.12
capelle_2010_GDR_1	2	376.475	369.3	383.65	2.54	7.6
Liu_2020_GDR_4	2	389.88	379.12	400.64	3.1	10.05
Liu_2010_GDR_3	3	191.065	172.598	209.533	6.42	13.63
Wang_2012_GDR_4	3	245.736	234.133	257.338	4.13	7.05
Wang_2012_GDR_5	3	266.289	257.338	275.24	7.24	9.12
Wang_2012_GDR_6	3	284.632	275.24	294.025	5.68	8.29
Wang_2012_GDR_7	3	303.97	294.025	313.915	4.43	6.03
Liu_2010_GDR_8	3	331.203	309.476	352.93	5.4	8.9
Wang_2012_GDR_8	3	580.744	544.6	616.887	4.97	6.64
Liu_2010_GDR_4	3	683.122	609.243	757	5.5	11.06
Wang_2012_GDR_9	3	686.944	616.887	757	5	8.385
capelle_2010_GDR_2	3	75.48	73.27	77.69	3.51	10.5
Liu_2020_GDR_5	3	329.8	310.4	349.2	4.3	15.23
Yin_2020_GDR_1	3	368.1	350.6	385.6	3.47	1.03
Yin_2020_GDR_2	3	389.2	385.2	393.2	8.32	3.53
Li_2014_GDR_2	4	187.13	135.3	218.5	3.36	8.8
Liu_2010_GDR_5	4	248.4	228.4	268.4	3.5	5.31
Li_2014_GDR_5	4	256.619	248.956	268.4	3.58	5.93
Li_2014_GDR_26	4	256.619	248.956	268.4	7.01	11.01
Li_2014_GDR_15	4	264.244	248.956	268.4	4.64	7.64
Li_2014_GDR_13	4	293.641	271.4	323.322	3.53	7.69
Li_2014_GDR_23	4	293.641	271.4	323.322	3.7	8.88
Li_2014_GDR_35	4	627.422	562.75	670.2	2.83	7.86
Yin_2020_GDR_4	4	219.4	202	236.8	4.21	1.74
Yin_2020_GDR_3	4	457.545	450.73	464.36	4.63	1.47
Sala_2006_GWC_2	5	-31.4972	-31.4972	109.436	4.61	14.2
Li_2014_GDR_9	5	297.038	275.874	310.75	3.52	7.08
Li_2014_GDR_27	5	297.038	275.874	310.75	4.22	7.48
Li_2014_GDR_6	5	302.322	275.874	310.75	4.95	8.33
Li_2014_GDR_24	5	331.431	312.6	368.372	3.18	6.34
Li_2014_GDR_3	5	337.697	312.6	368.372	4.8	10.58
Liu_2010_GDR_6	5	363.313	330.167	396.46	3.91	6.52
Wang_2012_GDR_10	5	368.009	339.557	396.46	3.12	6.65
Li_2014_GDR_20	5	529.597	501.669	558.92	2.88	7.69
Li_2014_GDR_7	5	560.86	554.92	571.66	5.25	10.72
Li_2014_GDR_4	5	563.823	554.92	571.66	4.28	8.76
Li_2014_GDR_16	5	563.823	554.92	571.66	3.83	7.83
Li_2014_GDR_25	5	563.823	554.92	571.66	3.17	5.93
Li_2014_GDR_28	5	596.503	571.66	641.4	4.25	11.42
Li_2014_GDR_10	5	601.467	571.66	641.4	3.8	11.57
Liu_2020_GDR_6	5	341.45	293	389.9	2.93	10.16
Liu_2010_GDR_7	6	43.8194	23.2	64.4387	3.535	5.325
Wang_2012_GDR_11	6	64.4647	52.3592	76.5703	8.32	13.06
Wang_2012_GDR_12	6	154.156	140.555	169.315	5.4	9.57
Yin_2020_GDR_5	6	177.24	164.08	190.4	3.12	4.04
Liu_2020_GDR_7	6	414.99	331.28	498.7	3.17	13.11
Li_2014_GDR_11	7	171.057	184.112	135.816	3.13	6.52
Liu_2020_GDR_8	7	244.695	192	297.39	3.17	12.94
capelle_2010_GDR_3	7	537.807	529.235	546.38	3.22	9.6
Wang_2012_GDR_13	8	230.924	216.452	245.397	3.86	7.07
Wang_2012_GDR_14	8	254.505	245.397	263.614	4.13	5.89
Sala_2006_GWC_3	8	283.283	235.801	452.289	2.54	7
Liu_2020_GDR_9	8	160.62	142.24	179	5.68	28.54
Liu_2020_GDR_10	8	197.605	163.21	232	4.77	14.94
Liu_2020_GDR_11	8	275.36	202.52	348.2	5.46	23.54
Li_2014_GDR_17	9	247.981	265.141	242.975	3.88	6.11
Li_2014_GDR_21	9	252.962	265.141	242.975	2.89	5.96
Li_2014_GDR_29	9	252.962	265.141	242.975	3.54	5.56
Liu_2020_GDR_13	9	342.8	309.2	376.4	2.64	8.75
Liu_2020_GDR_12	9	396.8	373.6	420	3.95	15.01
Liu_2020_GDR_14	9	440.4	396	484.8	3.12	10.15
Yin_2020_GDR_6	9	545.415	539.53	551.3	3.45	1.28
Liu_2020_GDR_15	10	191.08	153.6	228.56	4.93	16.41
Liu_2020_GDR_16	10	309.08	273.36	344.8	2.53	8.1
Liu_2020_GDR_17	10	340.5	311.4	369.6	3.44	15.99

## Sheet: GWC
QTLName	Chromosome	Position (cM)	Left Position (cM)	Right Position (cM)	LOD	PVE (%)
Robertson_2007_GWC_1	1	1.25	0	2.5	2.5	90
Ho_2002_GWC_1	1	89.6392	-8.84919	201.771	2.09	4.8
Li_2014_GWC_14	1	167.162	160.6	176.801	3.05	5.25
Li_2014_GWC_26	1	167.162	160.6	176.801	5.31	8.63
Li_2014_GWC_28	1	167.162	160.6	176.801	5.96	9.57
Li_2014_GWC_5	1	170.435	160.6	176.801	5.14	8.26
Blanc_2006_GWC_1	1	176.02	165.16	215.533	1.5	10
Austin_2000a_GWC_1	1	184.462	178.255	190.669	5.7	65
Li_2014_GWC_1	1	197.6	184.492	215.421	3.85	7.81
Li_2014_GWC_16	1	200.873	184.492	215.421	3.27	7.77
Liu_2020_GWC_2	1	381.4	352.04	410.76	3.93	12.81
Liu_2020_GWC_3	1	390	352.04	427.96	5.7	16.23
Liu_2020_GWC_4	1	390	352.04	427.96	2.78	10.32
Liu_2020_GWC_1	1	395.02	352.04	438	5.68	17.55
Liu_2020_GWC_5	1	470.4	410.4	530.4	6.40667	17.87
Liu_2020_GWC_6	1	470.4	410.4	530.4	4.52	15.87
Li_2014_GWC_17	1	516.291	509.439	536.71	5.3	8.59
Li_2014_GWC_29	1	516.291	509.439	536.71	5.34	8.21
Frascaroli_2007b_GWC_1	1	522.205	494.8	549.61	4.7	12.8
Blanc_2006_GWC_2	1	552.309	528.6	564.164	1.5	4
capelle_2010_GWC_2	1	555.4	517	593.8	555.4	8.4
Blanc_2006_GWC_3	1	612.314	587.873	640.086	1.5	4
Li_2014_GWC_2	1	661.777	642.884	709.399	3.26	7.86
Li_2014_GWC_6	1	671.212	642.884	709.399	5.07	12.98
Stuber_1992_GWC_1	1	757.235	702.535	811.934	3.09	7.87285
capelle_2010_GWC_6	1	779.916	772.502	787.33	779.916	11.1
Robertson_2007_GWC_2	1	820.083	797.867	842.3	2.5	5.6
Ho_2002_GWC_2	1	842.416	762.29	922.542	2.82	5.9
Sala_2006_GWC_1	1	887.118	820.91	971.745	3.65	14.1
Austin_2000a_GWC_2	1	981.953	973.668	990.238	6.7	65
Melchinger_1998_GWC_5	2	74.469	36.168	112.77	5.2	5.8
Liu_2020_GWC_7	2	189.04	156.6	221.48	3.68	12.92
Beavis_1994_GWC_1	2	193.3	153.865	232.735	2.7	6
Blanc_2006_GWC_4	2	281.825	244.7	301.958	1.5	3
Yin_2020_GWC_1	2	295.59	275.98	315.2	4.58	7.09
Robertson_2007_GWC_3	2	311.258	295.1	327.415	2.5	7.7
Melchinger_1998_GWC_27	2	334.472	319.529	346.712	5.6	18.5
Stuber_1992_GWC_2	2	343.392	298.725	388.06	4.93	10.1907
Melchinger_1998_GWC_6	2	347.274	305.741	374.684	5.1	6.2
Liu_2020_GWC_8	2	362.16	346.72	377.6	2.75	6.88
Sala_2006_GWC_2	2	368.569	236.21	421.234	5.69	19.2
capelle_2010_GWC_7	2	374.25	379.2	369.3	374.25	6.9
Liu_2020_GWC_9	2	391.3	382.4	400.2	2.85	10.19
Liu_2020_GWC_10	2	392.4	382.4	402.4	4.4	14.95
Stuber_1992_GWC_4	2	393.048	204.401	581.695	11.37	2.41295
Blanc_2006_GWC_5	2	416.127	396.417	430.909	1.5	5
Melchinger_1998_GWC_7	2	418.502	398.167	441.17	8.9	9.8
Melchinger_1998_GWC_8	2	443.986	422.829	465.143	13.5	10.5
Frascaroli_2007b_GWC_3	2	444.73	451.16	438.3	4.8	12.6
Stuber_1992_GWC_3	2	484.878	388.06	581.695	4.95	4.70158
Frascaroli_2007a_GWC_1	2	514.975	456.09	573.86	2.5	7.8
Austin_2000a_GWC_6	2	515.877	513.541	518.213	4.1	65
Li_2014_GWC_24	2	559.555	572.4	554.165	3.31	6
Melchinger_1998_GWC_9	2	577.776	543.6	611.953	4.2	6.5
Melchinger_1998_GWC_28	2	577.776	549.296	606.257	3.8	7.8
Frascaroli_2007a_GWC_3	2	598.822	495.145	702.5	2.5	1.8
Frascaroli_2007a_GWC_2	2	624.78	599.46	650.1	2.5	2.2
Frascaroli_2007a_GWC_4	2	688.778	675.056	702.5	2.5	13.6
Moreau_2004_GWC_1	2	729.395	706.786	740.7	9.8	29.4444
Moreau_2004_GWC_2	2	729.395	706.786	740.7	2.1	29.4444
Moreau_2004_GWC_3	2	729.395	706.786	740.7	9.7	29.4444
Moreau_2004_GWC_4	2	729.395	706.786	740.7	9.9	29.4444
capelle_2010_GWC_3	3	54.385	35.5	73.27	54.385	9
Blanc_2006_GWC_6	3	127.421	95.4229	156.959	1.5	4
Liu_2020_GWC_11	3	136.43	109.04	163.82	3	13.05
Yin_2020_GWC_2	3	167.64	163.28	172	6.09	5.42
Robertson_2007_GWC_4	3	178.06	165.32	190.8	2.5	3.1
Liu_2020_GWC_13	3	217.525	176.65	258.4	4.37	15.74
Liu_2020_GWC_14	3	217.525	176.65	258.4	2.88	9.1
Liu_2020_GWC_17	3	218.2	199.6	236.8	3.13	15.55
Melchinger_1998_GWC_29	3	238.003	219.845	257.661	2.5	8.6
Liu_2020_GWC_15	3	251	190.8	311.2	3.275	8.535
Liu_2020_GWC_16	3	258.4	199.6	317.2	2.53	8.54
Melchinger_1998_GWC_10	3	267.794	252.785	282.804	9.6	12.1
Liu_2020_GWC_12	3	286.6	256	317.2	3.69	10.31
Liu_2020_GWC_18	3	364.8	340	389.6	2.93	11.29
Liu_2020_GWC_19	3	364.8	340	389.6	3.01	11.63
Melchinger_1998_GWC_11	3	424.053	394.28	454.65	4.4	6.1
Ragot_1995_GWC_1	3	452.7	168.08	643.844	10.48	36.4
Ho_2002_GWC_3	3	496.615	450.521	542.708	2.45	5.2
Yin_2020_GWC_3	3	786.84	759.68	814	3.9	6.92
Austin_2000a_GWC_9	3	917.427	902.623	932.23	3.7	65
Austin_2000b_GWC_3	3	917.427	902.623	932.23	5.6	59
Li_2014_GWC_18	4	187.13	135.3	218.5	4.28	10.37
Li_2014_GWC_33	4	187.13	135.3	218.5	4.74	10.99
capelle_2010_GWC_8	4	246.376	238.612	254.14	246.376	10.6
Yin_2020_GWC_4	4	252.2	250.4	254	3.32	66
Li_2014_GWC_7	4	264.244	248.956	268.4	3.27	4.33
Li_2014_GWC_20	4	264.244	248.956	268.4	3.91	6.09
capelle_2010_GWC_9	4	280.15	265.1	295.2	280.15	9.9
Li_2014_GWC_9	4	288.087	271.4	323.322	3.66	7.42
Liu_2020_GWC_20	4	343.45	298.9	388	5.08	13.59
Li_2014_GWC_30	4	367.776	323.322	428	3.77	11.37
Liu_2020_GWC_21	4	379.2	333.6	424.8	4.3	14.44
Sala_2006_GWC_3	5	-31.4972	-31.4972	11.3611	2.95	10.8
Yin_2020_GWC_5	5	227.45	222.5	232.4	3.9	5.91
Ho_2002_GWC_4	5	245.437	176.101	322.343	2.4	5.1
Li_2014_GWC_25	5	286.469	275.874	310.75	3.66	7.32
Li_2014_GWC_3	5	297.038	275.874	310.75	6.67	11.08
Li_2014_GWC_12	5	297.038	275.874	310.75	4.88	9.12
Li_2014_GWC_21	5	297.038	275.874	310.75	4.32	8.06
Li_2014_GWC_34	5	297.038	275.874	310.75	6.8	11.78
Li_2014_GWC_36	5	297.038	275.874	310.75	4.36	8.31
Li_2014_GWC_10	5	302.322	275.874	310.75	8.08	13.39
Li_2014_GWC_19	5	302.322	275.874	310.75	4.04	6.8
Moreau_2004_GWC_12	5	320.392	311.377	380.065	2.5	9.81481
Li_2014_GWC_15	5	331.431	312.6	368.372	3.25	6.49
Li_2014_GWC_27	5	331.431	312.6	368.372	5.19	10.21
Li_2014_GWC_31	5	331.431	312.6	368.372	6.15	10.98
Li_2014_GWC_8	5	337.697	312.6	368.372	9.64	18.69
Frascaroli_2007a_GWC_5	5	368.118	352.435	383.8	2.5	11.9
Melchinger_1998_GWC_31	5	422.971	394.474	451.467	2.8	7.5
Stuber_1992_GWC_5	5	430.305	270.23	563.909	4.24	3.57857
Ragot_1995_GWC_2	5	440.55	324.9	619.557	3.07	3.8
Liu_2020_GWC_22	5	451.4	406.8	496	4.9	13.97
Liu_2020_GWC_23	5	510.6	502	519.2	2.68	8.8
Melchinger_1998_GWC_32	5	557.95	534.162	581.738	3.6	9
Li_2014_GWC_11	5	563.823	554.92	571.66	3.82	7.27
Li_2014_GWC_22	5	563.823	554.92	571.66	3.45	6.69
Li_2014_GWC_35	5	563.823	554.92	571.66	4.26	7.73
Li_2014_GWC_32	5	566.786	554.92	571.66	3.43	5.66
Li_2014_GWC_13	5	596.503	571.66	641.4	3.23	9.2
Yin_2020_GWC_6	6	32.72	17.44	48	3.63	7.37
Frascaroli_2007b_GWC_2	6	88.3898	81.1	95.6797	3.5	12.8
Yin_2020_GWC_7	6	121.62	116.16	127.08	3.87	9.22
Yin_2020_GWC_8	6	157.155	153.7	160.61	5.2	1.04
Frascaroli_2007b_GWC_4	6	160.706	153.3	168.111	5.6	12.6
Blanc_2006_GWC_7	6	164.214	153.871	179.509	1.5	7
Melchinger_1998_GWC_14	6	240.8	182.511	289.043	3	5.1
capelle_2010_GWC_4	6	309.579	298.457	320.7	309.579	7.4
Robertson_2007_GWC_5	6	374.83	320.7	428.96	2.5	14
Blanc_2006_GWC_8	6	404.029	346.04	484.216	1.5	5
Liu_2020_GWC_24	7	71.515	67.43	75.6	2.94	9.84
Yin_2020_GWC_9	7	94.8	85.6	104	3.17	8.95
Yin_2020_GWC_10	7	94.8	85.6	104	3.83	1
Yin_2020_GWC_11	7	112.215	99.23	125.2	3.22	60
Yin_2020_GWC_12	7	115.74	104	127.48	3.55	15.24
Liu_2020_GWC_25	7	186.37	183.08	189.66	3.93	10.95
capelle_2010_GWC_5	7	190.03	189.66	190.4	190.03	6.2
Melchinger_1998_GWC_16	7	210.28	210.28	329.43	3.8	3
Melchinger_1998_GWC_15	7	221.107	210.28	285.145	4.8	6
Melchinger_1998_GWC_17	7	354.577	237.855	447.304	2.6	2.8
capelle_2010_GWC_1	7	357.129	344.66	369.599	357.129	6.6
Melchinger_1998_GWC_18	7	362.023	226.211	470.699	2.6	2.4
Yin_2020_GWC_13	7	394.94	384.4	405.48	5.76	1.07
Yin_2020_GWC_14	7	395.74	386	405.48	3.22	50
Blanc_2006_GWC_9	7	429.707	410.808	476.955	1.5	9
Beavis_1994_GWC_3	7	475.51	449.22	501.8	2.7	9
Melchinger_1998_GWC_19	7	520.465	460.879	584.215	3.9	4.5
Austin_2000a_GWC_13	7	572.228	476.487	661.123	8.2	65
Austin_2000b_GWC_7	7	572.228	476.487	661.123	6.4	59
Liu_2020_GWC_26	8	42.9	31.8	54	5.3	19.47
Yin_2020_GWC_15	8	57.035	31.8	82.27	4.11	6.07
Yin_2020_GWC_17	8	214.7	205.4	224	4.09	81
Beavis_1994_GWC_2	8	217.07	193.409	240.731	2.7	10
Beavis_1994_GWC_4	8	217.07	169.749	264.391	2.1	5
Yin_2020_GWC_16	8	225.36	205.4	245.32	5.15	8.44
Frascaroli_2007a_GWC_6	8	234.4	191	277.8	2.5	4.3
Melchinger_1998_GWC_20	8	239.84	201.447	251.462	4.5	14.8
Melchinger_1998_GWC_21	8	239.84	198.539	252.676	4.2	13.4
Li_2014_GWC_4	8	241.419	235.479	229.998	4.92	7.28
Melchinger_1998_GWC_33	8	269.437	253.941	284.932	3	11.1
Sala_2006_GWC_4	8	283.283	259.542	331.057	4.74	19.7
Melchinger_1998_GWC_22	8	373.025	363.025	383.025	12.6	17.2
Blanc_2006_GWC_10	8	375.169	198.8	401.869	1.5	7
Yin_2020_GWC_18	8	390.48	388	392.96	4.96	9.05
Yin_2020_GWC_19	8	391.3	389.8	392.8	77.48	38.15
Melchinger_1998_GWC_23	8	392.756	372.034	413.479	6.4	8.3
Melchinger_1998_GWC_34	8	392.756	384.605	400.908	5.6	21.1
Sala_2006_GWC_5	9	82.0446	51.9729	132.393	4.33	16.7
Frascaroli_2007a_GWC_7	9	199.606	157.193	242.02	2.5	4.4
Liu_2020_GWC_28	9	200.8	173.6	228	2.89	11.01
Liu_2020_GWC_27	9	208.44	167.68	249.2	2.55	10.17
Blanc_2006_GWC_11	9	215.393	170.637	247.943	1.5	6
Li_2014_GWC_23	9	252.962	265.141	242.975	4.15	6.67
Melchinger_1998_GWC_24	9	292.393	255.154	329.632	3.6	3.9
Li_2019_GWC_1	9	317.076	311.551	322.6	3.685	6.11
Melchinger_1998_GWC_35	9	325.714	311.614	339.814	5.5	10.3
Liu_2020_GWC_29	9	394.2	374.4	414	3.45	13.06
Frascaroli_2007a_GWC_8	9	487.39	455.759	519.02	2.5	5.9
Frascaroli_2007a_GWC_9	9	507.641	496.261	519.02	2.5	16.4
Frascaroli_2007a_GWC_10	9	618.55	603.5	633.6	2.5	26.8
Frascaroli_2007a_GWC_11	9	618.55	603.5	633.6	2.5	28.3
Austin_2000a_GWC_16	9	774.41	773.815	775.005	5.1	65
Austin_2000b_GWC_11	9	774.41	773.815	775.005	2.5	59
Sala_2006_GWC_6	10	106.201	80.4625	261.058	3.72	10.4
Liu_2020_GWC_31	10	162.55	143.5	181.6	3.56	11.4
Ho_2002_GWC_5	10	173.303	130.046	216.559	3.22	8.6
Liu_2020_GWC_30	10	180.8	153.6	208	2.64	8.19
Melchinger_1998_GWC_36	10	264.352	256.368	272.336	10.7	25.7
Stuber_1992_GWC_8	10	281.722	182	363.082	4.93	4.3738
Melchinger_1998_GWC_25	10	282.007	264.317	299.696	12.1	11.6
Blanc_2006_GWC_12	10	285.484	174.293	319.379	1.5	6
Ho_2002_GWC_6	10	322.036	280.75	365.366	2.11	7.5
Blanc_2006_GWC_13	10	475.361	362.65	530.617	1.5	2
