# Supplementary material for: Meta-QTL analysis explores the key genes, especially hormone related genes, involved in the regulation of grain water content and grain dehydration rate in maize
Source: BMC Plant Biol. 2022 Jul 16;22:346. doi: 10.1186/s12870-022-03738-y (PMC9287936; doi:10.1186/s12870-022-03738-y)
Supplement: Supplementary file 1 — Additional file 1. [file 12870_2022_3738_MOESM1_ESM.zip › Additional files/Supplementary Data 3.xlsx]

## Sheet: GDR
Supplementary Data 3 Candidate genes related GDR and GWC identified in MQTL regions.
Gene ID_V4	MQTL	Gene ID_V2	Gene Symbol	Full Name	Pathway	Gene Annotation
Zm00001d002367	mGdr2-1
Zm00001d002369	mGdr2-1	GRMZM2G111232			'protein.postranslational modification'	'moderately similar to ( 345) AT4G28400 | Symbols: | protein phosphatase 2C, putative / PP2C, putative | chr4:14048499-14050118 FORWARDhighly similar to ( 538) loc_os04g52000 12004.m10095 protein protein phosphatase 2C homolog 1, putative, expressed seq=cds; coord=2:11050712..11054729:1; parent_gene=GRMZM2G111232'
Zm00001d002370	mGdr2-1	GRMZM2G070468			'secondary metabolism.phenylpropanoids'	'moderately similar to ( 305) AT1G32910 | Symbols: | transferase family protein | chr1:11925426-11926908 FORWARDhighly similar to ( 525) loc_os04g51980 12004.m10093 protein transferase, putative, expressed seq=cds; coord=2:11055743..11060623:-1; parent_gene=GRMZM2G070468'
Zm00001d002371	mGdr2-1	GRMZM2G102088			'protein.postranslational modification'	'highly similar to ( 613) AT2G24360 | Symbols: | serine/threonine/tyrosine kinase, putative | chr2:10364742-10366075 REVERSEweakly similar to ( 116) NORK_PEA Nodulation receptor kinase precursor (EC 2.7.11.1) - Pisum sativum (Garden pea)highly similar to ( 771) loc_os04g51950 12004.m10090 protein serine/threonine protein kinase, putative, expressed seq=cds; coord=2:11197500..11203331:1; parent_ge…
Zm00001d002372	mGdr2-1
Zm00001d002373	mGdr2-1	GRMZM2G102000			'protein.degradation.ubiquitin.proteasom'	'nearly identical (1444) AT2G32730 | Symbols: | 26S proteasome regulatory subunit, putative | chr2:13880189-13885464 FORWARDnearly identical (1555) loc_os08g12820 12008.m26623 protein 26S proteasome non-ATPase regulatory subunit 1, putative, expressed seq=cds; coord=2:11209985..11217603:1; parent_gene=GRMZM2G102000'
Zm00001d002374	mGdr2-1
Zm00001d002375	mGdr2-1
Zm00001d002377	mGdr2-1
Zm00001d002378	mGdr2-1
Zm00001d002379	mGdr2-1
Zm00001d002380	mGdr2-1
Zm00001d002381	mGdr2-1
Zm00001d002382	mGdr2-1
Zm00001d002383	mGdr2-1	GRMZM2G040917			'RNA.regulation of transcription.C3H zinc finger family'	'weakly similar to ( 103) AT2G41900 | Symbols: | zinc finger (CCCH-type) family protein | chr2:17491352-17493502 FORWARDmoderately similar to ( 256) loc_os12g33090 12012.m07107 protein nucleic acid binding protein, putative, expressed seq=cds; coord=2:11364076..11365095:-1; parent_gene=GRMZM2G040917'
Zm00001d002384	mGdr2-1	GRMZM2G040878			'cell.organisation'	'moderately similar to ( 237) AT5G19940 | Symbols: | plastid-lipid associated protein PAP-related / fibrillin-related | chr5:6739693-6740747 FORWARDmoderately similar to ( 325) loc_os04g51792 12004.m78933 protein PAP fibrillin family protein, expressed seq=cds; coord=2:11366011..11367995:1; parent_gene=GRMZM2G040878'
Zm00001d002385	mGdr2-1
Zm00001d002386	mGdr2-1
Zm00001d002387	mGdr2-1
Zm00001d002388	mGdr2-1	GRMZM2G130889			'misc.gluco-, galacto- and mannosidases'	'moderately similar to ( 360) AT3G21160 | Symbols: | mannosyl-oligosaccharide 1,2-alpha-mannosidase, putative | chr3:7414129-7418328 REVERSEmoderately similar to ( 483) loc_os04g51690 12004.m10064 protein mannosyl-oligosaccharide 1,2-alpha-mannosidase IA, putative, expressed seq=cds; coord=2:11391788..11395699:-1; parent_gene=GRMZM2G130889'
Zm00001d002390	mGdr2-1	GRMZM5G851753			'DNA.synthesis/chromatin structure'	'very weakly similar to (88.6) AT5G57160 | Symbols: ATLIG4, LIG4 | ATLIG4; DNA ligase (ATP)/ protein binding | chr5:23155150-23161688 REVERSEweakly similar to ( 142) DNL4_ORYSA Putative DNA ligase 4 (EC 6.5.1.1) (DNA ligase IV) (Polydeoxyribonucleotide synthase [ATP] 4) - Oryza sativa (Rice)weakly similar to ( 142) loc_os04g51700 12004.m10065 protein DNA ligase I, ATP-dependent family protein, ex…
Zm00001d002391	mGdr2-1	GRMZM2G175362			'protein.degradation.ubiquitin'	'highly similar to ( 626) AT1G16860 | Symbols: | merozoite surface protein-related | chr1:5768280-5770183 FORWARDhighly similar to ( 809) loc_os08g13350 12008.m26625 protein cysteine-type endopeptidase/ ubiquitin thiolesterase, putative, expressed seq=cds; coord=2:11537802..11542833:-1; parent_gene=GRMZM2G175362'
Zm00001d002392	mGdr2-1
Zm00001d002393	mGdr2-1
Zm00001d002394	mGdr2-1
Zm00001d002395	mGdr2-1	GRMZM5G868433			'protein.synthesis.ribosomal protein.eukaryotic.60S subunit.L7'	'moderately similar to ( 338) AT2G01250 | Symbols: | 60S ribosomal protein L7 (RPL7B) | chr2:133038-134264 REVERSEmoderately similar to ( 392) loc_os04g51630 12004.m35453 protein 60S ribosomal protein L7-2, putative, expressed seq=cds; coord=2:11587556..11590413:-1; parent_gene=GRMZM5G868433'
Zm00001d002396	mGdr2-1	GRMZM2G140328			'signalling.calcium'	'nearly identical (1239) AT5G57110 | Symbols: ACA8, AT-ACA8 | ACA8 (AUTOINHIBITED CA2+ -ATPASE, ISOFORM 8); calcium-transporting ATPase/ calmodulin binding / protein self-association | chr5:23109729-23116857 REVERSEhighly similar to ( 733) ACA1_ORYSA Calcium-transporting ATPase 1, plasma membrane-type (EC 3.6.3.8) (Ca(2+)-ATPase isoform 1) (Plastid envelope ATPase 1) - Oryza sativa (Rice)nearly i…
Zm00001d002397	mGdr2-1
Zm00001d002398	mGdr2-1
Zm00001d002399	mGdr2-1
Zm00001d002400	mGdr2-1
Zm00001d002401	mGdr2-1
Zm00001d002402	mGdr2-1	GRMZM2G072518			'RNA.regulation of transcription.putative transcription regulator'	'moderately similar to ( 340) AT4G26050 | Symbols: | leucine-rich repeat family protein | chr4:13210522-13213149 FORWARDhighly similar to ( 503) loc_os04g51580 12004.m101439 protein leucine-rich repeat-containing protein 40, putative, expressed seq=cds; coord=2:11680655..11683185:1; parent_gene=GRMZM2G072518'
Zm00001d002403	mGdr2-1
Zm00001d002405	mGdr2-1	GRMZM2G071907	wrky50	WRKY-transcription factor 50	'RNA.regulation of transcription.WRKY domain transcription factor family'	'moderately similar to ( 221) AT4G31550 | Symbols: WRKY11, ATWRKY11 | WRKY11; calmodulin binding / transcription factor | chr4:15290065-15291458 REVERSEmoderately similar to ( 369) loc_os04g51560 12004.m10052 protein OsWRKY68 - Superfamily of rice TFs having WRKY and zinc finger domains, expressed seq=cds; coord=2:11753531..11755027:-1; parent_gene=GRMZM2G071907'
Zm00001d002406	mGdr2-1
Zm00001d002407	mGdr2-1
Zm00001d002408	mGdr2-1	GRMZM2G090872			'protein.folding'	'weakly similar to ( 155) AT3G60210 | Symbols: | chloroplast chaperonin 10, putative | chr3:22251443-22252709 REVERSEweakly similar to ( 200) loc_os10g41710 12010.m06930 protein CHL-CPN10, putative, expressed seq=cds; coord=2:11819971..11822988:-1; parent_gene=GRMZM2G090872'
Zm00001d002409	mGdr2-1	GRMZM2G091118			'cell wall.modification'	'moderately similar to ( 258) AT3G23730 | Symbols: | xyloglucan:xyloglucosyl transferase, putative / xyloglucan endotransglycosylase, putative / endo-xyloglucan transferase, putative | chr3:8550222-8551248 FORWARDmoderately similar to ( 250) BRU1_SOYBN Brassinosteroid-regulated protein BRU1 precursor - Glycine max (Soybean)moderately similar to ( 332) loc_os08g13980 12008.m05523 protein xylogluca…
Zm00001d002410	mGdr2-1	GRMZM2G392125			'cell wall.modification'	'very weakly similar to (99.4) AT4G30280 | Symbols: ATXTH18, XTH18 | XTH18 (XYLOGLUCAN ENDOTRANSGLUCOSYLASE/HYDROLASE 18); hydrolase, acting on glycosyl bonds / hydrolase, hydrolyzing O-glycosyl compounds / xyloglucan:xyloglucosyl transferase | chr4:14825958-14826998 REVERSEvery weakly similar to (99.8) XTH8_ORYSA Xyloglucan endotransglycosylase/hydrolase protein 8 precursor (EC 2.4.1.207) (End-x…
Zm00001d002411	mGdr2-1
Zm00001d002412	mGdr2-1	GRMZM2G091191			'cell wall.modification'	'moderately similar to ( 278) AT5G57550 | Symbols: XTR3 | XTR3 (XYLOGLUCAN ENDOTRANSGLYCOSYLASE 3); hydrolase, acting on glycosyl bonds / xyloglucan:xyloglucosyl transferase | chr5:23305055-23306384 REVERSEmoderately similar to ( 275) BRU1_SOYBN Brassinosteroid-regulated protein BRU1 precursor - Glycine max (Soybean)moderately similar to ( 425) loc_os04g51450 12004.m10041 protein brassinosteroid-…
Zm00001d002413	mGdr2-1	GRMZM2G053839			'cell.organisation'	'nearly identical (1197) AT4G30160 | Symbols: VLN4, ATVLN4 | VLN4 (ARABIDOPSIS THALIANA VILLIN 4); actin binding | chr4:14754528-14759511 FORWARDnearly identical (1520) loc_os04g51440 12004.m35196 protein villin-4, putative, expressed seq=cds; coord=2:11934632..11943367:1; parent_gene=GRMZM2G053839'
Zm00001d002414	mGdr2-1	GRMZM2G053890			'stress.biotic'	'weakly similar to ( 189) AT1G20030 | Symbols: | pathogenesis-related thaumatin family protein | chr1:6945850-6947017 FORWARDweakly similar to ( 157) TLP1_PRUPE Thaumatin-like protein 1 precursor (PpAZ44) - Prunus persica (Peach)moderately similar to ( 271) loc_os08g43510 12008.m08325 protein thaumatin-like protein 1 precursor, putative, expressed seq=cds; coord=2:11944578..11945311:-1; parent_ge…
Zm00001d002415	mGdr2-1
Zm00001d002416	mGdr2-1	GRMZM2G053909			'protein.degradation.ubiquitin.E3.RING'	'weakly similar to ( 140) AT5G10650 | Symbols: | zinc finger (C3HC4-type RING finger) family protein | chr5:3365237-3367263 REVERSEmoderately similar to ( 489) loc_os04g51400 12004.m35451 protein zinc finger, C3HC4 type family protein, expressed seq=cds; coord=2:11983575..11986702:1; parent_gene=GRMZM2G053909'
Zm00001d002418	mGdr2-1	GRMZM2G156638			'protein.postranslational modification'	'moderately similar to ( 484) AT5G35980 | Symbols: YAK1 | protein kinase family protein | chr5:14128551-14134354 FORWARDweakly similar to ( 112) MSK3_MEDSA Glycogen synthase kinase-3 homolog MsK-3 (EC 2.7.11.1) - Medicago sativa (Alfalfa)highly similar to ( 932) loc_os04g51370 12004.m35446 protein ATP binding protein, putative, expressed seq=cds; coord=2:11992354..12001215:1; parent_gene=GRMZM2G1…
Zm00001d002419	mGdr2-1	GRMZM2G156581			'PS.lightreaction.photosystem I'	'moderately similar to ( 289) AT3G21740 | Symbols: APO4 | APO4 (ACCUMULATION OF PHOTOSYSTEM ONE 4) | chr3:7662542-7663638 REVERSEmoderately similar to ( 404) loc_os04g53612 12004.m35056 protein expressed protein seq=cds; coord=2:12009771..12011967:-1; parent_gene=GRMZM2G156581'
Zm00001d002420	mGdr2-1
Zm00001d002421	mGdr2-1
Zm00001d002422	mGdr2-1	GRMZM2G156365			'cell wall.pectin*esterases.acetyl esterase'	'moderately similar to ( 391) AT4G19410 | Symbols: | pectinacetylesterase, putative | chr4:10582188-10584766 REVERSEhighly similar to ( 501) loc_os04g51340 12004.m10030 protein pectinacetylesterase precursor, putative, expressed seq=cds; coord=2:12023721..12027357:-1; parent_gene=GRMZM2G156365'
Zm00001d002423	mGdr2-1	GRMZM2G156356			'transport.metabolite transporters at the envelope membrane'	'moderately similar to ( 441) AT5G17520 | Symbols: RCP1, MEX1 | RCP1 (ROOT CAP 1); maltose transmembrane transporter | chr5:5772796-5775231 REVERSEhighly similar to ( 598) MEX1_ORYSA Maltose excess protein 1-like, chloroplast precursor - Oryza sativa (Rice)highly similar to ( 598) loc_os04g51330 12004.m10029 protein maltose excess protein 1-like, chloroplast precursor, putative, expressed seq=cds…
Zm00001d002424	mGdr2-1	GRMZM2G156348	thx23	Trihelix-transcription factor 23	'RNA.regulation of transcription.Trihelix, Triple-Helix transcription factor family'	'weakly similar to ( 120) AT2G38250 | Symbols: | DNA-binding protein-related | chr2:16018384-16019500 FORWARDmoderately similar to ( 327) loc_os04g51320 12004.m10028 protein transcription factor GT-3b, putative, expressed seq=cds; coord=2:12096512..12099684:1; parent_gene=GRMZM2G156348'
Zm00001d002425	mGdr2-1
Zm00001d002426	mGdr2-1	GRMZM2G175447			'development.unspecified'	'weakly similar to ( 191) AT2G33430 | Symbols: DAL1, DAL | DAL1 (DIFFERENTIATION AND GREENING-LIKE 1) | chr2:14162732-14164729 FORWARDvery weakly similar to (94.7) DAG_ANTMA DAG protein, chloroplast precursor - Antirrhinum majus (Garden snapdragon)moderately similar to ( 219) loc_os04g51280 12004.m10024 protein DAG protein, chloroplast precursor, putative, expressed seq=cds; coord=2:12111695..121…
Zm00001d002427	mGdr2-1
Zm00001d002428	mGdr2-1	GRMZM2G000397			'signalling.calcium'	'weakly similar to ( 146) AT1G64850 | Symbols: | calcium-binding EF hand family protein | chr1:24096548-24097574 REVERSEmoderately similar to ( 273) loc_os04g51240 12004.m10020 protein EF hand family protein, expressed seq=cds; coord=2:12128999..12130348:1; parent_gene=GRMZM2G000397'
Zm00001d002429	mGdr2-1	GRMZM2G041223	grftf8	GRF-transcription factor 8	'RNA.regulation of transcription.General Transcription'	'weakly similar to ( 136) AT3G13960 | Symbols: AtGRF5 | AtGRF5 (GROWTH-REGULATING FACTOR 5); transcription activator | chr3:4608526-4610160 FORWARDmoderately similar to ( 414) loc_os04g51190 12004.m10015 protein growth-regulating factor, putative, expressed seq=cds; coord=2:12195366..12200646:1; parent_gene=GRMZM2G041223'
Zm00001d002430	mGdr2-1
Zm00001d002431	mGdr2-1
Zm00001d002432	mGdr2-1
Zm00001d002433	mGdr2-1
Zm00001d002434	mGdr2-1	GRMZM2G074743	aox3	alternative oxidase3	'mitochondrial electron transport / ATP synthesis.alternative oxidase'	'moderately similar to ( 419) AT3G22370 | Symbols: AOX1A, ATAOX1A | AOX1A (ALTERNATIVE OXIDASE 1A); alternative oxidase | chr3:7906890-7908416 FORWARDmoderately similar to ( 408) AOX2_TOBAC Alternative oxidase 2, mitochondrial precursor (EC 1.-.-.-) - Nicotiana tabacum (Common tobacco)moderately similar to ( 499) loc_os04g51160 12004.m10012 protein transposon protein, putative, unclassified, expr…
Zm00001d002435	mGdr2-1	GRMZM2G074761			'mitochondrial electron transport / ATP synthesis.alternative oxidase'	'moderately similar to ( 419) AT3G27620 | Symbols: AOX1C | AOX1C; alternative oxidase | chr3:10229289-10230595 REVERSEmoderately similar to ( 408) AOX2_TOBAC Alternative oxidase 2, mitochondrial precursor (EC 1.-.-.-) - Nicotiana tabacum (Common tobacco)highly similar to ( 519) loc_os04g51160 12004.m10012 protein transposon protein, putative, unclassified, expressed seq=cds; coord=2:12298492..123…
Zm00001d002436	mGdr2-1	GRMZM2G125669	aox2	alternative oxidase2	'mitochondrial electron transport / ATP synthesis.alternative oxidase'	'moderately similar to ( 459) AT3G22370 | Symbols: AOX1A, ATAOX1A | AOX1A (ALTERNATIVE OXIDASE 1A); alternative oxidase | chr3:7906890-7908416 FORWARDmoderately similar to ( 449) AOX2_TOBAC Alternative oxidase 2, mitochondrial precursor (EC 1.-.-.-) - Nicotiana tabacum (Common tobacco)highly similar to ( 531) loc_os04g51150 12004.m10011 protein transposon protein, putative, unclassified, expresse…
Zm00001d002437	mGdr2-1
Zm00001d002439	mGdr2-1	GRMZM2G125704	glk36	G2-like-transcription factor 36	'RNA.regulation of transcription.G2-like transcription factor family, GARP'	'weakly similar to ( 182) AT5G45580 | Symbols: | transcription factor | chr5:18481092-18482598 REVERSEmoderately similar to ( 303) loc_os02g47190 12002.m09754 protein calcium-dependent protein kinase substrate protein, putative, expressed seq=cds; coord=2:12347716..12350437:-1; parent_gene=GRMZM2G125704'
Zm00001d002440	mGdr2-1
Zm00001d002441	mGdr2-1	GRMZM2G313020			'DNA.synthesis/chromatin structure'	'highly similar to ( 523) AT1G65810 | Symbols: | tRNA-splicing endonuclease positive effector-related | chr1:24477043-24480728 REVERSEnearly identical (2528) loc_os04g51090 12004.m10006 protein expressed protein seq=cds; coord=2:12437551..12451202:-1; parent_gene=GRMZM2G313020'
Zm00001d002444	mGdr2-1
Zm00001d002446	mGdr2-1	GRMZM2G176225			'signalling.receptor kinases.wall associated kinase'	'moderately similar to ( 473) AT1G21270 | Symbols: WAK2 | WAK2; ATP binding / calcium ion binding / protein kinase/ protein serine/threonine kinase | chr1:7444997-7447345 FORWARDmoderately similar to ( 219) CRI4_MAIZE Putative receptor protein kinase CRINKLY4 precursor (EC 2.7.11.1) - Zea mays (Maize)highly similar to ( 983) loc_os04g51050 12004.m101873 protein OsWAK53a - OsWAK receptor-like prot…
Zm00001d002447	mGdr2-1	GRMZM2G180160			'signalling.receptor kinases.wall associated kinase'	'moderately similar to ( 457) AT1G21230 | Symbols: WAK5 | WAK5 (WALL ASSOCIATED KINASE 5); kinase/ protein serine/threonine kinase | chr1:7429980-7432346 FORWARDmoderately similar to ( 214) CRI4_MAIZE Putative receptor protein kinase CRINKLY4 precursor (EC 2.7.11.1) - Zea mays (Maize)highly similar to ( 909) loc_os04g51030 12004.m10000 protein wall-associated kinase 1, putative, expressed seq=cds…
Zm00001d002448	mGdr2-1
Zm00001d002449	mGdr2-1	GRMZM2G180190	zfl2	Zea floricaula leafy2	'development.unspecified'	'moderately similar to ( 288) AT5G61850 | Symbols: LFY, LFY3 | LFY (LEAFY); chromatin DNA binding / sequence-specific DNA binding / transcription factor | chr5:24844295-24846933 FORWARDmoderately similar to ( 442) FL_ORYSA Probable transcription factor FL (RFL) - Oryza sativa (Rice)moderately similar to ( 442) loc_os04g51000 12004.m09997 protein transcription factor FL, putative, expressed seq=cd…
Zm00001d002450	mGdr2-1	GRMZM2G149649			'protein.synthesis.ribosomal protein.eukaryotic.60S subunit.L12'	'moderately similar to ( 295) AT2G37190 | Symbols: | 60S ribosomal protein L12 (RPL12A) | chr2:15619559-15620059 REVERSEmoderately similar to ( 246) RL12_CHLRE 60S ribosomal protein L12 (Fragment) - Chlamydomonas reinhardtiimoderately similar to ( 314) loc_os04g50990 12004.m09996 protein 60S ribosomal protein L12, putative, expressed seq=cds; coord=2:12677824..12680299:-1; parent_gene=GRMZM2G1496…
Zm00001d002451	mGdr2-1
Zm00001d002452	mGdr2-1	GRMZM2G024898	wrky70	WRKY-transcription factor 70	'RNA.regulation of transcription.WRKY domain transcription factor family'	'moderately similar to ( 217) AT2G34830 | Symbols: WRKY35, MEE24, AtWRKY35 | WRKY35 (WRKY DNA-binding protein 35); transcription factor | chr2:14693839-14696378 REVERSEhighly similar to ( 550) loc_os04g50920 12004.m09989 protein WRKY DNA binding domain containing protein, expressed seq=cds; coord=2:12799342..12803684:-1; parent_gene=GRMZM2G024898'
Zm00001d002454	mGdr2-1	GRMZM2G463280			'PS.calvin cycle.PRK'	'moderately similar to ( 307) AT1G32060 | Symbols: PRK | PRK (PHOSPHORIBULOKINASE); ATP binding / phosphoribulokinase/ protein binding | chr1:11532668-11534406 FORWARDmoderately similar to ( 315) KPPR_MESCR Phosphoribulokinase, chloroplast precursor (EC 2.7.1.19) (Phosphopentokinase) (PRKase) (PRK) - Mesembryanthemum crystallinum (Common ice plant)moderately similar to ( 319) loc_os02g47020 12002…
Zm00001d002455	mGdr2-1	GRMZM2G463267			'protein.degradation.ubiquitin.proteasom'	'highly similar to ( 510) AT4G19006 | Symbols: | 26S proteasome regulatory subunit, putative (RPN9) | chr4:10409349-10411347 REVERSEhighly similar to ( 533) loc_os03g11570 12003.m06609 protein 26S proteasome non-ATPase regulatory subunit 13, putative, expressed seq=cds; coord=2:12899745..12903634:-1; parent_gene=GRMZM2G463267'
Zm00001d002456	mGdr2-1
Zm00001d002457	mGdr2-1
Zm00001d002458	mGdr2-1	GRMZM2G076204			'protein.targeting.secretory pathway.unspecified'	'moderately similar to ( 205) AT4G20410 | Symbols: GSNAP, GAMMA-SNAP | GSNAP (GAMMA-SOLUBLE NSF ATTACHMENT PROTEIN); binding / transporter | chr4:11014099-11016454 REVERSEmoderately similar to ( 254) loc_os04g52760 12004.m10169 protein gamma-soluble NSF attachment protein, putative, expressed seq=cds; coord=2:12997580..12999514:1; parent_gene=GRMZM2G076204'
Zm00001d002461	mGdr2-1
Zm00001d002462	mGdr2-1	GRMZM2G361049			'protein.degradation.AAA type'	'highly similar to ( 513) AT1G43170 | Symbols: ARP1, RPL3A | ARP1 (ARABIDOPSIS RIBOSOMAL PROTEIN 1); structural constituent of ribosome | chr1:16267519-16268631 FORWARDhighly similar to ( 583) RL3_ORYSA 60S ribosomal protein L3 - Oryza sativa (Rice)highly similar to ( 583) loc_os12g07010 12012.m04691 protein 60S ribosomal protein L3, putative, expressed seq=cds; coord=2:13010311..13015673:1; pare…
Zm00001d002463	mGdr2-1
Zm00001d002465	mGdr2-1
Zm00001d002467	mGdr2-1
Zm00001d002468	mGdr2-1	GRMZM2G039776			'hormone metabolism.auxin.induced-regulated-responsive-activated'	'seq=cds; coord=2:13101356..13102020:-1; parent_gene=GRMZM2G039776'
Zm00001d002469	mGdr2-1
Zm00001d002470	mGdr2-1
Zm00001d002471	mGdr2-1
Zm00001d002472	mGdr2-1	GRMZM2G478665			'misc.oxidases - copper, flavone etc.'	'weakly similar to ( 179) AT2G46760 | Symbols: | FAD-binding domain-containing protein | chr2:19213028-19215166 REVERSEmoderately similar to ( 266) loc_os03g36530 12003.m08772 protein FAD binding domain containing protein, putative, expressed seq=cds; coord=2:13211406..13212462:-1; parent_gene=GRMZM2G478665'
Zm00001d002473	mGdr2-1
Zm00001d002474	mGdr2-1
Zm00001d002475	mGdr2-1	GRMZM2G035719			'RNA.RNA binding'	'moderately similar to ( 293) AT4G17720 | Symbols: | RNA recognition motif (RRM)-containing protein | chr4:9862660-9864498 REVERSEmoderately similar to ( 453) loc_os04g50790 12004.m35440 protein nucleic acid binding protein, putative, expressed seq=cds; coord=2:13281535..13284926:1; parent_gene=GRMZM2G035719'
Zm00001d002476	mGdr2-1	GRMZM2G038722	myb13	MYB-transcription factor 13	'RNA.regulation of transcription.MYB domain transcription factor family'	'moderately similar to ( 212) AT1G79180 | Symbols: ATMYB63, MYB63 | MYB63 (MYB DOMAIN PROTEIN 63); DNA binding / transcription activator/ transcription factor | chr1:29786509-29787589 FORWARDmoderately similar to ( 239) MYB1_MAIZE Myb-related protein Zm1 - Zea mays (Maize)moderately similar to ( 364) loc_os04g50770 12004.m09974 protein myb-related protein Zm1, putative, expressed seq=cds; coord=2…
Zm00001d002477	mGdr2-1
Zm00001d002478	mGdr2-1	GRMZM2G342039			'protein.degradation.ubiquitin.E3.RING'	'highly similar to ( 558) AT1G32340 | Symbols: NHL8 | NHL8; protein binding / zinc ion binding | chr1:11663462-11666037 REVERSEhighly similar to ( 771) loc_os04g50720 12004.m09969 protein RWD domain containing protein, expressed seq=cds; coord=2:13303659..13310029:-1; parent_gene=GRMZM2G342039'
Zm00001d002479	mGdr2-1
Zm00001d002480	mGdr2-1
Zm00001d002481	mGdr2-1
Zm00001d002482	mGdr2-1	GRMZM2G014534	mybr36	MYB-related-transcription factor 36	'RNA.regulation of transcription.MYB domain transcription factor family'	'very weakly similar to (90.5) AT3G02940 | Symbols: MYB107, AtMYB107 | MYB107 (myb domain protein 107); DNA binding / transcription factor | chr3:662141-663830 FORWARDvery weakly similar to (84.7) MYB4_ORYSA Myb-related protein Myb4 (OsMyb4) (Transcription factor RLTR1) - Oryza sativa (Rice)weakly similar to ( 124) loc_os04g50680 12004.m09965 protein transcription factor MYB2, putative, expressed…
Zm00001d002483	mGdr2-1	GRMZM2G014276			'development.unspecified'	'nearly identical (1056) AT5G16750 | Symbols: TOZ | TOZ (TORMOZEMBRYO DEFECTIVE); nucleotide binding | chr5:5504541-5509266 REVERSEvery weakly similar to (97.4) PF20_CHLRE Flagellar WD repeat protein PF20 - Chlamydomonas reinhardtiinearly identical (1413) loc_os04g50660 12004.m09963 protein U3 small nucleolar RNA-associated protein 13, putative, expressed seq=cds; coord=2:13346087..13352270:1; pa…
Zm00001d002485	mGdr2-1
Zm00001d002488	mGdr2-1
Zm00001d002489	mGdr2-1	GRMZM2G131280	platz5	PLATZ-transcription factor 5	'RNA.regulation of transcription.unclassified'	'moderately similar to ( 251) AT1G32700 | Symbols: | zinc-binding family protein | chr1:11827986-11829444 FORWARDmoderately similar to ( 338) loc_os04g50120 12004.m09944 protein expressed protein seq=cds; coord=2:13545639..13547834:1; parent_gene=GRMZM2G131280'
Zm00001d002490	mGdr2-1	GRMZM2G090271			'RNA.RNA binding'	'weakly similar to ( 158) AT2G35410 | Symbols: | 33 kDa ribonucleoprotein, chloroplast, putative / RNA-binding protein cp33, putative | chr2:14898341-14899590 FORWARDvery weakly similar to (99.4) ROC5_NICSY 33 kDa ribonucleoprotein, chloroplast precursor - Nicotiana sylvestris (Wood tobacco)moderately similar to ( 307) loc_os04g50110 12004.m09943 protein plastid-specific 30S ribosomal protein 2, …
Zm00001d002491	mGdr2-1	GRMZM2G090279			'protein.degradation.ubiquitin.E3.RING'	'weakly similar to ( 139) AT5G17600 | Symbols: | zinc finger (C3HC4-type RING finger) family protein | chr5:5800029-5801117 REVERSEmoderately similar to ( 326) loc_os04g50100 12004.m09942 protein RING-H2 finger protein ATL5G, putative, expressed seq=cds; coord=2:13615727..13617630:1; parent_gene=GRMZM2G090279'
Zm00001d002492	mGdr2-1
Zm00001d002494	mGdr2-1	GRMZM2G090332			'RNA.regulation of transcription.C2H2 zinc finger family'	'very weakly similar to (80.5) AT3G23130 | Symbols: SUP, FON1, FLO10 | SUP (SUPERMAN); DNA binding / nucleic acid binding / transcription factor/ zinc ion binding | chr3:8242504-8243118 FORWARDweakly similar to ( 143) loc_os04g50070 12004.m09939 protein zinc finger, C2H2 type family protein seq=cds; coord=2:13648149..13648733:-1; parent_gene=GRMZM2G090332'
Zm00001d002495	mGdr2-1	GRMZM2G300111			'RNA.regulation of transcription.putative transcription regulator'	'weakly similar to ( 189) AT4G17800 | Symbols: | DNA-binding protein-related | chr4:9895549-9896427 REVERSEmoderately similar to ( 270) loc_os04g50030 12004.m09935 protein DNA-binding protein, putative, expressed seq=cds; coord=2:13708045..13709579:1; parent_gene=GRMZM2G300111'
Zm00001d002496	mGdr2-1	GRMZM2G000166			'metal handling.binding, chelation and storage'	'very weakly similar to (81.3) AT5G63530 | Symbols: ATFP3, FP3 | ATFP3; metal ion binding / transition metal ion binding | chr5:25433423-25435614 FORWARDweakly similar to ( 171) loc_os04g50020 12004.m09934 protein metal ion binding protein, putative, expressed seq=cds; coord=2:13712123..13713766:-1; parent_gene=GRMZM2G000166'
Zm00001d002497	mGdr2-1
Zm00001d002498	mGdr2-1	GRMZM2G092128			'protein.degradation.ubiquitin.E3.RING'	'weakly similar to ( 191) AT2G35930 | Symbols: PUB23 | PUB23 (PLANT U-BOX 23); ubiquitin-protein ligase | chr2:15083101-15084336 REVERSEvery weakly similar to (93.2) SPL11_ORYSA Spotted leaf protein 11 (Spotted leaf11) (Cell death-related protein SPL11) - Oryza sativa (Rice)highly similar to ( 569) loc_os04g49970 12004.m09929 protein U box, putative, expressed seq=cds; coord=2:13777101..13778747:…
Zm00001d002499	mGdr2-1	GRMZM2G092190			'misc.UDP glucosyl and glucoronyl transferases'	'highly similar to ( 595) AT1G78800 | Symbols: | glycosyl transferase family 1 protein | chr1:29625859-29627941 REVERSEhighly similar to ( 718) loc_os04g49960 12004.m09928 protein alpha-1,3-mannosyltransferase ALG2, putative, expressed seq=cds; coord=2:13782794..13796596:-1; parent_gene=GRMZM2G092190'
Zm00001d002500	mGdr2-1
Zm00001d002501	mGdr2-1	GRMZM2G031981	gpm7		'protein.folding'	'weakly similar to ( 112) AT3G17668 | Symbols: ENA | ENA (ENHANCER OF ATNSI ACTIVITY); heat shock protein binding / unfolded protein binding | chr3:6039640-6040324 FORWARDweakly similar to ( 174) loc_os04g49940 12004.m35100 protein expressed protein seq=cds; coord=2:13831519..13853739:1; parent_gene=GRMZM2G031981'
Zm00001d002503	mGdr2-1	GRMZM2G032218			'transport.ABC transporters and multidrug resistance systems'	'nearly identical (1716) AT3G60160 | Symbols: ATMRP9 | ATMRP9; ATPase, coupled to transmembrane movement of substances | chr3:22223829-22229195 REVERSEmoderately similar to ( 207) MDR_ORYSA Putative multidrug resistance protein (P-glycoprotein) - Oryza sativa (Rice)nearly identical (1531) loc_os04g49900 12004.m09923 protein multidrug resistance-associated protein 3, putative, expressed seq=cds; c…
Zm00001d002504	mGdr2-1	GRMZM2G032260			'development.unspecified'	'moderately similar to ( 393) AT5G66240 | Symbols: | transducin family protein / WD-40 repeat family protein | chr5:26466348-26468201 FORWARDmoderately similar to ( 490) loc_os07g40030 12007.m079733 protein set1 complex component swd2, putative, expressed seq=cds; coord=2:13869988..13875904:-1; parent_gene=GRMZM2G032260'
Zm00001d002505	mGdr2-1	GRMZM2G032554			'RNA.processing'	'highly similar to ( 519) AT4G32850 | Symbols: nPAP | nPAP (NUCLEAR POLY(A) POLYMERASE); nucleotidyltransferase/ protein binding | chr4:15850134-15854266 FORWARDhighly similar to ( 631) loc_os04g49870 12004.m09920 protein poly, putative seq=cds; coord=2:13879463..13881283:-1; parent_gene=GRMZM2G032554'
Zm00001d002506	mGdr2-1
Zm00001d002507	mGdr2-1
Zm00001d002508	mGdr2-1
Zm00001d002509	mGdr2-1
Zm00001d002510	mGdr2-1	GRMZM2G100732			'DNA.synthesis/chromatin structure'	'nearly identical (1183) AT1G08840 | Symbols: emb2411 | emb2411 (embryo defective 2411); ATP binding / ATP-dependent DNA helicase/ DNA binding | chr1:2829579-2838369 REVERSEnearly identical (1842) loc_os04g49860 12004.m09919 protein EMB2411, putative, expressed seq=cds; coord=2:13986968..14004266:-1; parent_gene=GRMZM2G100732'
Zm00001d002511	mGdr2-1
Zm00001d002512	mGdr2-1
Zm00001d002514	mGdr2-1
Zm00001d002515	mGdr2-1	GRMZM2G169553			'transport.nucleotides'	'weakly similar to ( 171) AT1G44750 | Symbols: ATPUP11 | ATPUP11; purine transmembrane transporter | chr1:16894257-16895168 FORWARDmoderately similar to ( 217) loc_os04g49739 12004.m35055 protein ATPUP11, putative, expressed seq=cds; coord=2:14106651..14110872:-1; parent_gene=GRMZM2G169553'
Zm00001d002517	mGdr2-1	GRMZM2G162447			'misc.invertase/pectin methylesterase inhibitor family protein'	'weakly similar to ( 154) loc_os04g49730 12004.m09906 protein invertase inhibitor precursor, putative seq=cds; coord=2:14178945..14179759:-1; parent_gene=GRMZM2G162447'
Zm00001d002519	mGdr2-1	GRMZM2G024312			'protein.degradation.ubiquitin.E3.RING'	'very weakly similar to (85.1) AT3G60220 | Symbols: ATL4 | ATL4; protein binding / zinc ion binding | chr3:22254790-22255794 REVERSEmoderately similar to ( 207) loc_os04g49700 12004.m09903 protein RING-H2 finger protein ATL3J, putative, expressed seq=cds; coord=2:14205645..14207240:-1; parent_gene=GRMZM2G024312'
Zm00001d002520	mGdr2-1	GRMZM2G322817			'development.unspecified'	'weakly similar to ( 118) loc_os04g49680 12004.m09901 protein expressed protein seq=cds; coord=2:14222092..14223000:1; parent_gene=GRMZM2G322817'
Zm00001d002521	mGdr2-1	GRMZM2G024517			'development.unspecified'	'very weakly similar to (87.8) loc_os04g49680 12004.m09901 protein expressed protein seq=cds; coord=2:14229619..14230379:1; parent_gene=GRMZM2G024517'
Zm00001d002522	mGdr2-1
Zm00001d002523	mGdr2-1	GRMZM2G163067			'development.unspecified'	'very weakly similar to (83.6) AT4G17670 | Symbols: | senescence-associated protein-related | chr4:9833948-9834663 REVERSEweakly similar to ( 187) loc_os04g49660 12004.m09899 protein expressed protein seq=cds; coord=2:14266571..14267838:1; parent_gene=GRMZM2G163067'
Zm00001d002524	mGdr2-1	GRMZM2G098099			'development.unspecified'	'weakly similar to ( 123) loc_os04g49650 12004.m35191 protein expressed protein seq=cds; coord=2:14293505..14294662:1; parent_gene=GRMZM2G098099'
Zm00001d002530	mGdr2-1	GRMZM2G014009			'development.unspecified'	'very weakly similar to (86.7) AT5G47060 | Symbols: | senescence-associated protein-related | chr5:19116843-19117639 FORWARDweakly similar to ( 150) loc_os04g49620 12004.m35439 protein expressed protein seq=cds; coord=2:14331192..14333224:1; parent_gene=GRMZM2G014009'
Zm00001d002531	mGdr2-1
Zm00001d002532	mGdr2-1	GRMZM2G066489			'signalling.in sugar and nutrient physiology'	'highly similar to ( 893) AT1G42540 | Symbols: ATGLR3.3, GLR3.3 | ATGLR3.3; intracellular ligand-gated ion channel | chr1:15973489-15976703 FORWARDnearly identical (1169) GLR31_ORYSA Glutamate receptor 3.1 precursor (Ligand-gated ion channel 3.1) - Oryza sativa (Rice)nearly identical (1169) loc_os04g49570 12004.m101438 protein glutamate receptor 3.3 precursor, putative, expressed seq=cds; coord=2…
Zm00001d002533	mGdr2-1	GRMZM2G405064			'stress.abiotic.unspecified'	'weakly similar to ( 156) AT1G01360 | Symbols: | unknown protein | chr1:142138-142914 FORWARDweakly similar to ( 185) loc_os05g12260 12005.m05693 protein CAPIP1, putative, expressed seq=cds; coord=2:14433162..14436626:1; parent_gene=GRMZM2G405064'
Zm00001d002534	mGdr2-1	GRMZM2G010011			'RNA.regulation of transcription.unclassified'	'highly similar to ( 527) AT4G15080 | Symbols: | zinc finger (DHHC type) family protein | chr4:8609085-8612229 REVERSEhighly similar to ( 990) loc_os04g49560 12004.m09889 protein metal ion binding protein, putative, expressed seq=cds; coord=2:14438836..14448559:1; parent_gene=GRMZM2G010011'
Zm00001d002535	mGdr2-1	GRMZM2G146847			'protein.degradation.ubiquitin.E3.RING'	'weakly similar to ( 122) AT4G35480 | Symbols: RHA3B | RHA3B; protein binding / zinc ion binding | chr4:16852233-16852835 REVERSEvery weakly similar to (90.9) EL5_ORYSA E3 ubiquitin-protein ligase EL5 (EC 6.3.2.-) - Oryza sativa (Rice)weakly similar to ( 166) loc_os02g46100 12002.m09647 protein RING-H2 finger protein ATL1R, putative, expressed seq=cds; coord=2:14462634..14463555:1; parent_gene=GR…
Zm00001d002536	mGdr2-1	GRMZM2G146866			'signalling.receptor kinases.legume-lectin'	'moderately similar to ( 493) AT5G06740 | Symbols: | lectin protein kinase family protein | chr5:2084094-2086052 FORWARDweakly similar to ( 163) CRI4_MAIZE Putative receptor protein kinase CRINKLY4 precursor (EC 2.7.11.1) - Zea mays (Maize)moderately similar to ( 438) loc_os04g49460 12004.m09880 protein ATP binding protein, putative, expressed seq=cds; coord=2:14466612..14469015:-1; parent_gene=G…
Zm00001d002537	mGdr2-1
Zm00001d002538	mGdr2-1
Zm00001d002539	mGdr2-1	GRMZM2G017197			'RNA.regulation of transcription.MYB domain transcription factor family'	'highly similar to ( 509) AT2G22070 | Symbols: | pentatricopeptide (PPR) repeat-containing protein | chr2:9383602-9385962 FORWARDweakly similar to ( 136) RF1_ORYSA Rf1 protein, mitochondrial precursor (PPR protein) (Fertility restorer) (Restorer for CMS) - Oryza sativa (Rice)nearly identical (1402) loc_os04g49520 12004.m09885 protein pentatricopeptide repeat protein PPR868-14, putative, expressed…
Zm00001d002540	mGdr2-1	GRMZM2G314396	cdpk5	calcium dependent protein kinase5	'signalling.calcium'	'highly similar to ( 840) AT4G35310 | Symbols: CPK5, ATCPK5 | CPK5 (calmodulin-domain protein kinase 5); ATP binding / calcium ion binding / calmodulin-dependent protein kinase/ kinase/ protein kinase/ protein serine/threonine kinase | chr4:16802436-16804628 FORWARDhighly similar to ( 729) CDPK3_ORYSA Calcium-dependent protein kinase, isoform 11 (EC 2.7.11.1) (CDPK 11) - Oryza sativa (Rice)highly…
Zm00001d002541	mGdr2-1	GRMZM2G314412			'protein.degradation.ubiquitin.E3.RING'	'very weakly similar to (88.2) AT1G29340 | Symbols: PUB17, ATPUB17 | PUB17 (PLANT U-BOX 17); ubiquitin-protein ligase | chr1:10264412-10266601 FORWARDhighly similar to ( 709) loc_os04g49500 12004.m09883 protein U-box domain containing protein, expressed seq=cds; coord=2:14545405..14548958:-1; parent_gene=GRMZM2G314412'
Zm00001d002542	mGdr2-1	GRMZM2G479665			'protein.postranslational modification'	'moderately similar to ( 471) AT5G06750 | Symbols: | protein phosphatase 2C family protein / PP2C family protein | chr5:2086403-2088245 REVERSEhighly similar to ( 641) loc_os04g49490 12004.m09882 protein catalytic/ protein phosphatase type 2C, putative, expressed seq=cds; coord=2:14613507..14616809:1; parent_gene=GRMZM2G479665'
Zm00001d002543	mGdr2-1	GRMZM2G479684			'DNA.synthesis/chromatin structure.histone'	'weakly similar to ( 123) AT5G59970 | Symbols: | histone H4 | chr5:24146352-24146663 REVERSEweakly similar to ( 123) H4_PEA Histone H4 - Pisum sativum (Garden pea)weakly similar to ( 133) loc_os03g02780 12003.m34986 protein histone H4, putative, expressed seq=cds; coord=2:14620459..14620770:-1; parent_gene=GRMZM2G479684'
Zm00001d002544	mGdr2-1	GRMZM2G318527			'cell.division'	'highly similar to ( 662) AT1G65920 | Symbols: | regulator of chromosome condensation (RCC1) family protein / zinc finger protein-related | chr1:24525267-24529204 REVERSEnearly identical (1251) loc_os04g49430 12004.m09877 protein ZR1 protein, putative seq=cds; coord=2:14679417..14686765:1; parent_gene=GRMZM2G318527'
Zm00001d002545	mGdr2-1	GRMZM2G421256	mybr20	MYB-related-transcription factor 20	'RNA.regulation of transcription.MYB-related transcription factor family'	'weakly similar to ( 122) loc_os04g49450 12004.m35436 protein expressed protein seq=cds; coord=2:14716173..14717482:-1; parent_gene=GRMZM2G421256'
Zm00001d002546	mGdr2-1	GRMZM2G421279			'DNA.synthesis/chromatin structure.histone'	'weakly similar to ( 162) AT5G59970 | Symbols: | histone H4 | chr5:24146352-24146663 REVERSEweakly similar to ( 162) H4_PEA Histone H4 - Pisum sativum (Garden pea)weakly similar to ( 162) loc_os10g39410 12010.m06709 protein histone H4, putative, expressed seq=cds; coord=2:14720962..14721818:1; parent_gene=GRMZM2G421279'
Zm00001d002547	mGdr2-1
Zm00001d002548	mGdr2-1	GRMZM2G356273			'cell wall.modification'	'weakly similar to ( 141) AT3G03220 | Symbols: ATEXPA13, EXP13, ATEXP13, ATHEXP ALPHA 1.22 | ATEXPA13 (ARABIDOPSIS THALIANA EXPANSIN A13) | chr3:742655-743975 REVERSEweakly similar to ( 184) EXP10_ORYSA Expansin-A10 precursor (OsEXPA10) (Alpha-expansin-10) (OsEXP10) (OsaEXPa1.28) - Oryza sativa (Rice)weakly similar to ( 184) loc_os04g49410 12004.m09875 protein alpha-expansin 13 precursor, putativ…
Zm00001d002549	mGdr2-1
Zm00001d002550	mGdr2-1
Zm00001d002551	mGdr2-1	AC191961.3_FG009			'DNA.synthesis/chromatin structure'	'weakly similar to ( 167) AT1G65810 | Symbols: | tRNA-splicing endonuclease positive effector-related | chr1:24477043-24480728 REVERSEmoderately similar to ( 300) loc_os04g49270 12004.m09862 protein expressed protein seq=cds; coord=2:14869123..14872799:1; parent_gene=AC191961.3_FG009'
Zm00001d002553	mGdr2-1	GRMZM2G303118	AY106040		'DNA.synthesis/chromatin structure'	'moderately similar to ( 494) AT1G65810 | Symbols: | tRNA-splicing endonuclease positive effector-related | chr1:24477043-24480728 REVERSEhighly similar to ( 707) loc_os04g49310 12004.m09866 protein expressed protein seq=cds; coord=2:14825894..14837115:1; parent_gene=GRMZM2G303118'
Zm00001d002554	mGdr2-1
Zm00001d002555	mGdr2-1
Zm00001d002556	mGdr2-1
Zm00001d002557	mGdr2-1		GRMZM2G430500
Zm00001d002558	mGdr2-1	GRMZM2G129399			'metal handling.binding, chelation and storage'	'weakly similar to ( 103) AT4G27590 | Symbols: | copper-binding protein-related | chr4:13771224-13772594 FORWARDweakly similar to ( 166) loc_os04g49260 12004.m09861 protein copper ion binding protein, putative, expressed seq=cds; coord=2:14892972..14893775:1; parent_gene=GRMZM2G129399'
Zm00001d002560	mGdr2-1
Zm00001d002562	mGdr2-1	GRMZM2G102059	abi12	ABI3-VP1-transcription factor 12	'RNA.regulation of transcription.ABI3/VP1-related B3-domain-containing transcription factor family'	'weakly similar to ( 193) AT2G46870 | Symbols: NGA1 | NGA1 (NGATHA1); transcription factor | chr2:19261313-19262245 FORWARDmoderately similar to ( 338) loc_os02g45850 12002.m09622 protein B3 DNA binding domain containing protein, expressed seq=cds; coord=2:15022549..15024592:1; parent_gene=GRMZM2G102059'
Zm00001d002564	mGdr2-1	GRMZM2G050234			'secondary metabolism.flavonoids.dihydroflavonols'	'moderately similar to ( 422) AT4G10500 | Symbols: | oxidoreductase, 2OG-Fe(II) oxygenase family protein | chr4:6491089-6492342 FORWARDmoderately similar to ( 208) FL3H_DIACA Naringenin,2-oxoglutarate 3-dioxygenase (EC 1.14.11.9) (Flavonone-3-hydroxylase) (F3H) (FHT) - Dianthus caryophyllus (Carnation) (Clove pink)highly similar to ( 619) loc_os04g49210 12004.m09856 protein naringenin,2-oxoglutar…
Zm00001d002565	mGdr2-1	GRMZM2G050216			'protein.degradation.ubiquitin.E3.RING'	'very weakly similar to (95.1) loc_os04g49170 12004.m09852 protein zinc finger, C3HC4 type family protein seq=cds; coord=2:15132700..15133480:1; parent_gene=GRMZM2G050216'
Zm00001d002566	mGdr2-1
Zm00001d002567	mGdr2-1
Zm00001d002568	mGdr2-1	GRMZM2G045398			'protein.degradation.ubiquitin.E3.RING'	'weakly similar to ( 149) loc_os04g49160 12004.m09851 protein RING-H2 finger protein ATL2L, putative, expressed seq=cds; coord=2:15140829..15141833:1; parent_gene=GRMZM2G045398'
Zm00001d002569	mGdr2-1
Zm00001d002570	mGdr2-1	GRMZM2G038851			'protein.degradation.ubiquitin.E2'	'moderately similar to ( 237) AT3G57870 | Symbols: AHUS5, EMB1637, SCE1, SCE1A, ATSCE1 | SCE1 (SUMO CONJUGATION ENZYME 1); SUMO ligase | chr3:21428831-21430110 REVERSEweakly similar to ( 120) UBC2_MEDSA Ubiquitin-conjugating enzyme E2-17 kDa (EC 6.3.2.19) (Ubiquitin-protein ligase) (Ubiquitin carrier protein) - Medicago sativa (Alfalfa)moderately similar to ( 259) loc_os04g49130 12004.m101634 pro…
Zm00001d002571	mGdr2-1
Zm00001d002572	mGdr2-1	GRMZM2G341089			'protein.degradation.ubiquitin.E2'	'weakly similar to ( 154) AT3G57870 | Symbols: AHUS5, EMB1637, SCE1, SCE1A, ATSCE1 | SCE1 (SUMO CONJUGATION ENZYME 1); SUMO ligase | chr3:21428831-21430110 REVERSEweakly similar to ( 108) UBC2_WHEAT Ubiquitin-conjugating enzyme E2-17 kDa (EC 6.3.2.19) (Ubiquitin-protein ligase) (Ubiquitin carrier protein) - Triticum aestivum (Wheat)weakly similar to ( 166) loc_os04g49130 12004.m101634 protein ubi…
Zm00001d002573	mGdr2-1	GRMZM2G109869	gras52	GRAS-transcription factor 52	'RNA.regulation of transcription.GRAS transcription factor family'	'moderately similar to ( 232) AT5G52510 | Symbols: | scarecrow-like transcription factor 8 (SCL8) | chr5:21307196-21309118 FORWARDweakly similar to ( 172) CIGR2_ORYSA Chitin-inducible gibberellin-responsive protein 2 - Oryza sativa (Rice)highly similar to ( 545) loc_os04g49110 12004.m09846 protein chitin-inducible gibberellin-responsive protein 2, putative, expressed seq=cds; coord=2:15340482..15…
Zm00001d002576	mGdr2-1	GRMZM2G318408			'protein.degradation.ubiquitin.E3.RING'	'weakly similar to ( 112) AT3G61460 | Symbols: BRH1 | BRH1 (BRASSINOSTEROID-RESPONSIVE RING-H2); protein binding / zinc ion binding | chr3:22741701-22742213 REVERSEmoderately similar to ( 222) loc_os04g49000 12004.m09835 protein RING zinc finger protein-like, putative, expressed seq=cds; coord=2:15481802..15482961:1; parent_gene=GRMZM2G318408'
Zm00001d002577	mGdr2-1
Zm00001d002579	mGdr2-1
Zm00001d002580	mGdr2-1		pza02337
Zm00001d002582	mGdr2-1
Zm00001d002583	mGdr2-1
Zm00001d002584	mGdr2-1
Zm00001d002585	mGdr2-1
Zm00001d002587	mGdr2-1
Zm00001d002589	mGdr2-1	GRMZM2G164318	hyd4	hydroxylase4	'secondary metabolism.isoprenoids.carotenoids.carotenoid beta ring hydroxylase'	'moderately similar to ( 298) AT5G52570 | Symbols: BETA-OHASE 2, B2, CHY2 | BETA-OHASE 2 (BETA-CAROTENE HYDROXYLASE 2); carotene beta-ring hydroxylase | chr5:21334911-21336887 REVERSEmoderately similar to ( 363) loc_os04g48880 12004.m09823 protein beta-carotene hydroxylase, putative, expressed seq=cds; coord=2:15865938..15868219:-1; parent_gene=GRMZM2G164318'
Zm00001d002590	mGdr2-1
Zm00001d002591	mGdr2-1
Zm00001d002592	mGdr2-1	GRMZM2G164405	acs2	1-aminocyclopropane-1-carboxylate synthase2	'hormone metabolism.ethylene.synthesis-degradation.1-aminocyclopropane-1-carboxylate synthase'	'highly similar to ( 593) AT4G11280 | Symbols: ACS6 | ACS6 (1-AMINOCYCLOPROPANE-1-CARBOXYLIC ACID (ACC) SYNTHASE 6); 1-aminocyclopropane-1-carboxylate synthase | chr4:6864168-6865922 FORWARDhighly similar to ( 603) 1A1C_SOYBN 1-aminocyclopropane-1-carboxylate synthase (EC 4.4.1.14) (ACC synthase) (S-adenosyl-L-methionine methylthioadenosine-lyase) - Glycine max (Soybean)highly similar to ( 798) l…
Zm00001d002593	mGdr2-1
Zm00001d002594	mGdr2-1		ofp7	OVATE-transcription factor 7
Zm00001d002595	mGdr2-1	GRMZM2G114131			'DNA.unspecified'	'moderately similar to ( 244) AT5G17570 | Symbols: | tatD-related deoxyribonuclease family protein | chr5:5792948-5794580 FORWARDmoderately similar to ( 322) loc_os04g48820 12004.m101631 protein deoxyribonuclease ycfH, putative, expressed seq=cds; coord=2:15967938..15972251:1; parent_gene=GRMZM2G114131'
Zm00001d002596	mGdr2-1
Zm00001d002597	mGdr2-1	GRMZM2G114192			'signalling.G-proteins'	'moderately similar to ( 372) AT2G46710 | Symbols: | rac GTPase activating protein, putative | chr2:19192105-19194656 FORWARDhighly similar to ( 550) loc_os04g48790 12004.m09814 protein rac GTPase activating protein 2, putative, expressed seq=cds; coord=2:15976524..15979737:-1; parent_gene=GRMZM2G114192'
Zm00001d002598	mGdr2-1	GRMZM2G114220			'protein.degradation.ubiquitin'	'moderately similar to ( 400) AT2G21270 | Symbols: | ubiquitin fusion degradation UFD1 family protein | chr2:9107841-9110012 FORWARDhighly similar to ( 541) loc_os04g48770 12004.m09812 protein ubiquitin fusion degradation protein 1, putative, expressed seq=cds; coord=2:15984741..15990563:-1; parent_gene=GRMZM2G114220'
Zm00001d002599	mGdr2-1	GRMZM2G114276			'stress.biotic'	'nearly identical (1122) AT4G36180 | Symbols: | leucine-rich repeat family protein | chr4:17120209-17123698 REVERSEmoderately similar to ( 348) RPK1_IPONI Receptor-like protein kinase precursor (EC 2.7.11.1) - Ipomoea nil (Japanese morning glory) (Pharbitis nil)nearly identical (1613) loc_os04g48760 12004.m09811 protein BRASSINOSTEROID INSENSITIVE 1 precursor, putative, expressed seq=cds; coord=2…
Zm00001d002600	mGdr2-1	GRMZM2G080156			'hormone metabolism.brassinosteroid.synthesis-degradation.BRs.DET2'	'moderately similar to ( 234) AT2G16530 | Symbols: | 3-oxo-5-alpha-steroid 4-dehydrogenase family protein / steroid 5-alpha-reductase family protein | chr2:7163276-7165064 REVERSEmoderately similar to ( 411) loc_os04g48750 12004.m35190 protein 3-oxo-5-alpha-steroid 4-dehydrogenase, putative, expressed seq=cds; coord=2:16023637..16031913:-1; parent_gene=GRMZM2G080156'
Zm00001d002601	mGdr2-1	GRMZM2G080274	hon101	histone one (H1) 101	'DNA.synthesis/chromatin structure.histone'	'very weakly similar to (81.6) AT2G18050 | Symbols: HIS1-3 | HIS1-3 (HISTONE H1-3); DNA binding / nucleosomal DNA binding | chr2:7846254-7846670 FORWARDvery weakly similar to (85.5) H1_MAIZE Histone H1 - Zea mays (Maize)weakly similar to ( 108) loc_os04g18090 12004.m06975 protein histone H1, putative, expressed seq=cds; coord=2:16037390..16038407:-1; parent_gene=GRMZM2G080274'
Zm00001d002602	mGdr2-1	GRMZM2G556131			'amino acid metabolism.synthesis.aspartate family.lysine'	'moderately similar to ( 491) AT2G45440 | Symbols: DHDPS2 | DHDPS2 (DIHYDRODIPICOLINATE SYNTHASE); catalytic/ dihydrodipicolinate synthase/ lyase | chr2:18731294-18732867 FORWARDhighly similar to ( 579) DAPA1_WHEAT Dihydrodipicolinate synthase 1, chloroplast precursor (EC 4.2.1.52) (DHDPS 1) - Triticum aestivum (Wheat)highly similar to ( 577) loc_os04g18200 12004.m06985 protein dihydrodipicolinat…
Zm00001d002603	mGdr2-1	GRMZM2G106921			'transport.metabolite transporters at the mitochondrial membrane'	'highly similar to ( 579) AT1G12480 | Symbols: OZS1, SLAC1, RCD3, CDI3 | OZS1 (OZONE-SENSITIVE 1); transporter | chr1:4257427-4259249 REVERSEhighly similar to ( 845) loc_os04g48530 12004.m09789 protein inner membrane transport protein, putative, expressed seq=cds; coord=2:16123074..16125465:-1; parent_gene=GRMZM2G106921'
Zm00001d002606	mGdr2-1
Zm00001d002607	mGdr2-1	GRMZM2G003752			'cell wall.cell wall proteins.AGPs.AGP'	'moderately similar to ( 347) AT3G60900 | Symbols: FLA10 | FLA10 | chr3:22499573-22500841 REVERSEmoderately similar to ( 469) loc_os04g48490 12004.m09785 protein fasciclin-like arabinogalactan protein 10 precursor, putative, expressed seq=cds; coord=2:16219232..16221297:1; parent_gene=GRMZM2G003752'
Zm00001d002608	mGdr2-1
Zm00001d002609	mGdr2-1	GRMZM2G303135			'misc.UDP glucosyl and glucoronyl transferases'	'moderately similar to ( 410) AT5G62220 | Symbols: | exostosin family protein | chr5:24988456-24990009 REVERSEmoderately similar to ( 273) KATAM_ORYSA Xyloglucan galactosyltransferase KATAMARI1 homolog (EC 2.4.1.-) - Oryza sativa (Rice)highly similar to ( 662) loc_os04g48480 12004.m09784 protein xyloglucan galactosyltransferase KATAMARI 1, putative, expressed seq=cds; coord=2:16233441..16235145:-…
Zm00001d002610	mGdr2-1	GRMZM2G476597			'misc.cytochrome P450'	'moderately similar to ( 499) AT2G45510 | Symbols: CYP704A2 | CYP704A2; electron carrier/ heme binding / iron ion binding / monooxygenase/ oxygen binding | chr2:18753085-18754944 FORWARDweakly similar to ( 117) C97B1_PEA Cytochrome P450 97B1 (EC 1.14.-.-) (P450 97A2) - Pisum sativum (Garden pea)highly similar to ( 741) loc_os04g48460 12004.m35189 protein cytochrome P450 86A1, putative, expressed …
Zm00001d002611	mGdr2-1	GRMZM2G175728			'redox.dismutases and catalases'	'moderately similar to ( 338) AT1G12520 | Symbols: ATCCS | ATCCS (COPPER CHAPERONE FOR SOD1); superoxide dismutase/ superoxide dismutase copper chaperone | chr1:4267277-4268206 REVERSEmoderately similar to ( 419) loc_os04g48410 12004.m101628 protein copper chaperone for superoxide dismutase, putative, expressed seq=cds; coord=2:16302477..16307549:-1; parent_gene=GRMZM2G175728'
Zm00001d002612	mGdr2-1
Zm00001d002613	mGdr2-1	GRMZM2G086210			'misc.nitrilases, *nitrile lyases, berberine bridge enzymes, reticuline oxidases, troponine reductases'	'highly similar to ( 625) AT1G12570 | Symbols: | glucose-methanol-choline (GMC) oxidoreductase family protein | chr1:4278192-4280753 REVERSEhighly similar to ( 954) loc_os04g48400 12004.m09776 protein protein HOTHEAD precursor, putative, expressed seq=cds; coord=2:16342319..16345001:-1; parent_gene=GRMZM2G086210'
Zm00001d002614	mGdr2-1
Zm00001d002615	mGdr2-1
Zm00001d002616	mGdr2-1
Zm00001d002617	mGdr2-1	GRMZM2G161913			'development.unspecified'	'highly similar to ( 962) AT2G06210 | Symbols: ELF8, VIP6 | ELF8 (EARLY FLOWERING 8); binding | chr2:2429108-2436588 REVERSEnearly identical (1386) loc_os07g29360 12007.m07207 protein TPR repeat nuclear phosphoprotein, putative, expressed seq=cds; coord=2:16453892..16472764:1; parent_gene=GRMZM2G161913'
Zm00001d002618	mGdr2-1	GRMZM2G042756	ereb105	AP2-EREBP-transcription factor 105	'RNA.regulation of transcription.AP2/EREBP, APETALA2/Ethylene-responsive element binding protein family'	'weakly similar to ( 129) AT5G51990 | Symbols: CBF4, DREB1D | CBF4 (C- REPEAT-BINDING FACTOR 4); DNA binding / transcription activator/ transcription factor | chr5:21117113-21117787 REVERSEmoderately similar to ( 275) loc_os04g48350 12004.m09771 protein dehydration-responsive element-binding protein 1D, putative, expressed seq=cds; coord=2:16532570..16533829:-1; parent_gene=GRMZM2G042756'
Zm00001d002620	mGdr2-1	GRMZM2G368838	ereb68	AP2-EREBP-transcription factor 68	'RNA.regulation of transcription.AP2/EREBP, APETALA2/Ethylene-responsive element binding protein family'	'very weakly similar to (81.3) AT5G52020 | Symbols: | AP2 domain-containing protein | chr5:21124192-21124890 REVERSEvery weakly similar to (89.0) loc_os02g45420 12002.m09579 protein ap2/EREBP transcription factor, putative, expressed seq=cds; coord=2:16539933..16541349:-1; parent_gene=GRMZM2G368838'
Zm00001d002621	mGdr2-1	GRMZM2G068128			'protein.degradation.ubiquitin.E3.RING'	'very weakly similar to (83.6) AT2G46160 | Symbols: | zinc finger (C3HC4-type RING finger) family protein | chr2:18963109-18963753 FORWARDmoderately similar to ( 228) loc_os04g48310 12004.m09768 protein RING-H2 finger protein ATL2M, putative, expressed seq=cds; coord=2:16546854..16554724:-1; parent_gene=GRMZM2G068128'
Zm00001d002623	mGdr2-1	GRMZM2G080992			'transport.misc'	'moderately similar to ( 490) AT4G23030 | Symbols: | MATE efflux protein-related | chr4:12072857-12074365 FORWARDhighly similar to ( 775) loc_os04g48290 12004.m09766 protein antiporter/ drug transporter/ transporter, putative, expressed seq=cds; coord=2:16638278..16640447:-1; parent_gene=GRMZM2G080992'
Zm00001d002624	mGdr2-1	GRMZM2G081032			'cell.organisation'	'moderately similar to ( 318) AT3G61060 | Symbols: AtPP2-A13 | AtPP2-A13 (Arabidopsis thaliana phloem protein 2-A13); carbohydrate binding | chr3:22603166-22604336 FORWARDmoderately similar to ( 485) loc_os04g48270 12004.m35429 protein ATPP2-A13, putative, expressed seq=cds; coord=2:16654256..16656867:-1; parent_gene=GRMZM2G081032'
Zm00001d002625	mGdr2-1	GRMZM2G128179			'stress.abiotic.drought/salt'	'highly similar to ( 793) AT4G00750 | Symbols: | dehydration-responsive family protein | chr4:314405-317507 FORWARDnearly identical (1080) loc_os04g48230 12004.m35188 protein ankyrin protein kinase-like, putative, expressed seq=cds; coord=2:16675700..16679951:1; parent_gene=GRMZM2G128179'
Zm00001d002626	mGdr2-1
Zm00001d002628	mGdr2-1
Zm00001d002629	mGdr2-1	GRMZM2G096086			'misc.cytochrome P450'	'highly similar to ( 624) AT1G12740 | Symbols: CYP87A2 | CYP87A2; electron carrier/ heme binding / iron ion binding / monooxygenase/ oxygen binding | chr1:4342462-4344569 FORWARDhighly similar to ( 881) C87A3_ORYSA Cytochrome P450 87A3 (EC 1.14.-.-) - Oryza sativa (Rice)highly similar to ( 881) loc_os04g48170 12004.m09755 protein cytochrome P450 87A3, putative, expressed seq=cds; coord=10:1397448…
Zm00001d002630	mGdr2-1	GRMZM2G095892			'signalling.calcium'	'very weakly similar to (99.8) AT4G23060 | Symbols: IQD22 | IQD22 (IQ-domain 22); calmodulin binding | chr4:12087283-12090408 FORWARDmoderately similar to ( 400) loc_os04g48160 12004.m09754 protein calmodulin binding protein, putative, expressed seq=cds; coord=10:139735389..139737938:-1; parent_gene=GRMZM2G095892'
Zm00001d002631	mGdr2-1	GRMZM2G076841			'stress.abiotic.drought/salt'	'highly similar to ( 756) AT4G00740 | Symbols: | dehydration-responsive protein-related | chr4:307815-310298 REVERSEnearly identical (1016) loc_os04g48140 12004.m09752 protein methyltransferase family protein, putative, expressed seq=cds; coord=10:139506467..139512281:-1; parent_gene=GRMZM2G076841'
Zm00001d002632	mGdr2-1	GRMZM2G379540			'protein.degradation.serine protease'	'moderately similar to ( 306) AT1G63120 | Symbols: ATRBL2 | ATRBL2 (Arabidopsis thaliana Rhomboid-like 2); serine-type endopeptidase | chr1:23409054-23410725 REVERSEmoderately similar to ( 415) loc_os04g48130 12004.m09751 protein membrane protein, putative, expressed seq=cds; coord=10:139503679..139506341:1; parent_gene=GRMZM2G379540'
Zm00001d002634	mGdr2-1
Zm00001d002635	mGdr2-1
Zm00001d002636	mGdr2-1
Zm00001d002637	mGdr2-1
Zm00001d002638	mGdr2-1
Zm00001d002639	mGdr2-1	GRMZM2G072462			'protein.degradation.ubiquitin.E3.RING'	'moderately similar to ( 391) AT1G12760 | Symbols: | protein binding / ubiquitin-protein ligase/ zinc ion binding | chr1:4348941-4350512 FORWARDhighly similar to ( 526) loc_os04g48050 12004.m09745 protein protein binding protein, putative, expressed seq=cds; coord=10:139374494..139380857:-1; parent_gene=GRMZM2G072462'
Zm00001d002640	mGdr2-1
Zm00001d002641	mGdr2-1
Zm00001d005264	mGdr2-2
Zm00001d005265	mGdr2-2
Zm00001d005266	mGdr2-2	GRMZM2G083984			'misc.acid and other phosphatases'	'weakly similar to ( 166) AT3G16480 | Symbols: MPPalpha | MPPalpha (mitochondrial processing peptidase alpha subunit); catalytic/ metal ion binding / metalloendopeptidase/ zinc ion binding | chr3:5599906-5602716 FORWARDweakly similar to ( 181) MPPA_SOLTU Mitochondrial-processing peptidase alpha subunit, mitochondrial precursor (EC 3.4.24.64) (Alpha-MPP) (Ubiquinol-cytochrome-c reductase subunit I…
Zm00001d005267	mGdr2-2	GRMZM2G083977			'cell.cycle.peptidylprolyl isomerase'	'very weakly similar to (85.9) AT3G56070 | Symbols: ROC2 | ROC2 (ROTAMASE CYCLOPHILIN 2); cyclosporin A binding / peptidyl-prolyl cis-trans isomerase | chr3:20806987-20807517 REVERSEvery weakly similar to (85.5) CYPH_CATRO Peptidyl-prolyl cis-trans isomerase (EC 5.2.1.8) (PPIase) (Rotamase) (Cyclophilin) (Cyclosporin A-binding protein) - Catharanthus roseus (Rosy periwinkle) (Madagascar periwinkl…
Zm00001d005269	mGdr2-2
Zm00001d005270	mGdr2-2	GRMZM2G086418			'protein.postranslational modification'	'weakly similar to ( 119) AT1G05000 | Symbols: | tyrosine specific protein phosphatase family protein | chr1:1425660-1428393 FORWARDweakly similar to ( 151) loc_os09g05020 12009.m22044 protein tyrosine specific protein phosphatase family protein, putative, expressed seq=cds; coord=2:161960690..161962083:-1; parent_gene=GRMZM2G086418'
Zm00001d005271	mGdr2-2	GRMZM2G060872			'protein.postranslational modification'	'moderately similar to ( 447) AT5G08160 | Symbols: ATPK3 | ATPK3; ATP binding / kinase/ protein kinase/ protein serine/threonine kinase | chr5:2625903-2627942 REVERSEhighly similar to ( 605) loc_os09g06230 12009.m03893 protein serine/threonine-protein kinase 16, putative, expressed seq=cds; coord=2:162092660..162098657:-1; parent_gene=GRMZM2G060872'
Zm00001d005275	mGdr2-2
Zm00001d005276	mGdr2-2	GRMZM2G102829			'RNA.processing'	'moderately similar to ( 338) AT4G34110 | Symbols: PAB2, PABP2, ATPAB2 | PAB2 (POLY(A) BINDING 2); RNA binding / translation initiation factor | chr4:16336732-16339892 FORWARDvery weakly similar to (80.5) ROC1_NICSY 29 kDa ribonucleoprotein A, chloroplast precursor (CP29A) - Nicotiana sylvestris (Wood tobacco)moderately similar to ( 404) loc_os09g02700 12009.m03642 protein polyadenylate-binding p…
Zm00001d005277	mGdr2-2
Zm00001d005278	mGdr2-2	GRMZM2G103452			'protein.targeting.secretory pathway.vacuole'	'very weakly similar to (98.2) AT2G14720 | Symbols: VSR-2 | VSR-2; calcium ion binding | chr2:6300878-6304156 REVERSEvery weakly similar to (86.7) VSR1_PEA Vacuolar sorting receptor 1 precursor (BP-80) (80 kDa proaleurein-binding protein) - Pisum sativum (Garden pea)weakly similar to ( 102) loc_os04g52190 12004.m10114 protein vacuolar sorting receptor 7 precursor, putative, expressed seq=cds; coo…
Zm00001d005279	mGdr2-2	GRMZM2G136042			'misc.peroxidases'	'moderately similar to ( 384) AT4G37520 | Symbols: | peroxidase 50 (PER50) (P50) (PRXR2) | chr4:17631704-17633060 FORWARDweakly similar to ( 200) PER1_ORYSA Peroxidase 1 precursor (EC 1.11.1.7) - Oryza sativa (Rice)moderately similar to ( 476) loc_os07g02440 12007.m04716 protein peroxidase 50 precursor, putative, expressed seq=cds; coord=2:162581946..162583322:-1; parent_gene=GRMZM2G136042'
Zm00001d005281	mGdr2-2	GRMZM2G065276			'development.unspecified'	'moderately similar to ( 341) AT4G16280 | Symbols: FCA | FCA; RNA binding | chr4:9207164-9210632 REVERSEhighly similar to ( 648) loc_os09g03610 12009.m059933 protein flowering time control protein FCA, putative, expressed seq=cds; coord=2:162962062..162982456:1; parent_gene=GRMZM2G065276'
Zm00001d005282	mGdr2-2
Zm00001d005283	mGdr2-2
Zm00001d005284	mGdr2-2
Zm00001d005285	mGdr2-2
Zm00001d005286	mGdr2-2
Zm00001d005287	mGdr2-2
Zm00001d005288	mGdr2-2	GRMZM2G462690			'signalling.light'	'moderately similar to ( 218) AT4G08920 | Symbols: CRY1, BLU1, HY4, OOP2, ATCRY1 | CRY1 (CRYPTOCHROME 1); ATP binding / blue light photoreceptor/ protein homodimerization/ protein kinase | chr4:5724260-5726905 FORWARDweakly similar to ( 143) PHR1_SINAL Deoxyribodipyrimidine photo-lyase (EC 4.1.99.3) (DNA photolyase) (Photoreactivating enzyme) - Sinapis alba (White mustard) (Brassica hirta)moderat…
Zm00001d005289	mGdr2-2
Zm00001d005292	mGdr2-2
Zm00001d005293	mGdr2-2	GRMZM2G161382	cyc11	cyclin11	'cell.cycle'	'very weakly similar to (92.4) AT4G34160 | Symbols: CYCD3;1, CYCD3 | CYCD3;1 (CYCLIN D3;1); cyclin-dependent protein kinase regulator/ protein binding | chr4:16357903-16359304 FORWARDmoderately similar to ( 263) loc_os09g02360 12009.m03608 protein cyclin delta-3, putative, expressed seq=cds; coord=2:163317827..163319918:1; parent_gene=GRMZM2G161382'
Zm00001d005295	mGdr2-2	GRMZM5G874167			'RNA.transcription'	'moderately similar to ( 428) AT2G15430 | Symbols: RBP36A, RPB35.5A, NRPB3, NRPD3, NRPE3A | NRPB3; DNA binding / DNA-directed RNA polymerase/ protein dimerization | chr2:6733661-6735482 FORWARDhighly similar to ( 537) loc_os09g02284 12009.m50207 protein DNA-directed RNA polymerase II 36 kDa polypeptide A, putative, expressed seq=cds; coord=2:163444797..163452844:-1; parent_gene=GRMZM5G874167'
Zm00001d005296	mGdr2-2
Zm00001d005297	mGdr2-2
Zm00001d005298	mGdr2-2	GRMZM2G163724			'signalling.receptor kinases.leucine rich repeat III'	'moderately similar to ( 432) AT4G34220 | Symbols: | leucine-rich repeat transmembrane protein kinase, putative | chr4:16381653-16384054 REVERSEweakly similar to ( 112) PSKR_DAUCA Phytosulfokine receptor precursor (EC 2.7.11.1) (Phytosulfokine LRR receptor kinase) - Daucus carota (Carrot)highly similar to ( 897) loc_os09g02250 12009.m059931 protein transposon protein, putative, unclassified, expr…
Zm00001d005299	mGdr2-2	GRMZM2G389416			'amino acid metabolism.synthesis.glutamate family.proline'	'weakly similar to ( 173) AT2G39800 | Symbols: P5CS1, ATP5CS | P5CS1 (DELTA1-PYRROLINE-5-CARBOXYLATE SYNTHASE 1); delta1-pyrroline-5-carboxylate synthetase | chr2:16598516-16602939 REVERSEweakly similar to ( 194) P5CS_ORYSA Delta 1-pyrroline-5-carboxylate synthetase (P5CS) [Includes: Glutamate 5-kinase (EC 2.7.2.11) (Gamma-glutamyl kinase) (GK); Gamma-glutamyl phosphate reductase (GPR) (EC 1.2.1.…
Zm00001d005300	mGdr2-2	GRMZM2G087955	myb139	MYB-transcription factor 139	'RNA.regulation of transcription.MYB domain transcription factor family'	'weakly similar to ( 190) AT4G37260 | Symbols: MYB73, ATMYB73 | MYB73 (MYB DOMAIN PROTEIN 73); DNA binding / transcription factor | chr4:17540602-17541564 FORWARDweakly similar to ( 104) GAM1_ORYSA Transcription factor GAMYB (OsGAMyb) - Oryza sativa (Rice)moderately similar to ( 214) loc_os09g01960 12009.m03570 protein sucrose responsive element binding protein, putative, expressed seq=cds; coord…
Zm00001d005301	mGdr2-2
Zm00001d005302	mGdr2-2
Zm00001d005303	mGdr2-2	GRMZM2G042807			'RNA.processing'	'moderately similar to ( 332) AT2G40650 | Symbols: | pre-mRNA splicing factor PRP38 family protein | chr2:16963588-16965596 REVERSEmoderately similar to ( 391) loc_os09g01630 12009.m059929 protein pre-mRNA processing factor, putative, expressed seq=cds; coord=2:164092361..164096111:1; parent_gene=GRMZM2G042807'
Zm00001d005304	mGdr2-2	GRMZM5G882189			'protein.assembly and cofactor ligation'	'moderately similar to ( 202) AT1G72160 | Symbols: | SEC14 cytosolic factor family protein / phosphoglyceride transfer family protein | chr1:27153823-27155609 REVERSEmoderately similar to ( 318) loc_os05g35460 12005.m07776 protein patellin-1, putative, expressed seq=cds; coord=2:164164062..164169326:-1; parent_gene=GRMZM5G882189'
Zm00001d005305	mGdr2-2
Zm00001d005306	mGdr2-2	GRMZM2G055883			'misc.dynamin'	'highly similar to ( 689) AT1G14830 | Symbols: ADL1C, ADL5, DRP1C | ADL1C (ARABIDOPSIS DYNAMIN-LIKE PROTEIN 1C); GTP binding / GTPase | chr1:5107699-5111470 REVERSEhighly similar to ( 797) loc_os09g39960 12009.m06933 protein dynamin-related protein 1C, putative, expressed seq=cds; coord=2:164187573..164191843:-1; parent_gene=GRMZM2G055883'
Zm00001d005307	mGdr2-2	GRMZM2G090837	myb113	MYB-transcription factor 113	'RNA.regulation of transcription.MYB domain transcription factor family'	'moderately similar to ( 227) AT3G49690 | Symbols: RAX3, MYB84, ATMYB84 | MYB84 (MYB DOMAIN PROTEIN 84); DNA binding / transcription factor | chr3:18427941-18429100 FORWARDweakly similar to ( 166) MYB2_PHYPA Myb-related protein Pp2 - Physcomitrella patens (Moss)moderately similar to ( 232) loc_os02g54520 12002.m10481 protein myb-like DNA-binding domain containing protein, expressed seq=cds; coord…
Zm00001d005308	mGdr2-2
Zm00001d005309	mGdr2-2
Zm00001d005310	mGdr2-2
Zm00001d005311	mGdr2-2
Zm00001d005312	mGdr2-2	GRMZM2G341253			'secondary metabolism.flavonoids.anthocyanins.anthocyanin 5-aromatic acyltransferase'	'weakly similar to ( 175) AT1G03495 | Symbols: | transferase/ transferase, transferring acyl groups other than amino-acyl groups | chr1:873436-874832 FORWARDmoderately similar to ( 367) loc_os02g57480 12002.m10770 protein anthocyanin 5-aromatic acyltransferase, putative, expressed seq=cds; coord=2:164472793..164474499:-1; parent_gene=GRMZM2G341253'
Zm00001d005313	mGdr2-2	GRMZM2G064352			'lipid metabolism.lipid degradation.lipases.triacylglycerol lipase'	'moderately similar to ( 405) AT2G42450 | Symbols: | lipase class 3 family protein | chr2:17672425-17674854 REVERSEhighly similar to ( 597) loc_os09g39790 12009.m06916 protein triacylglycerol lipase, putative, expressed seq=cds; coord=2:164559060..164562214:1; parent_gene=GRMZM2G064352'
Zm00001d005315	mGdr2-2	AC210204.3_FG002			'stress.abiotic.cold'	'weakly similar to ( 154) AT5G23950 | Symbols: | C2 domain-containing protein | chr5:8082789-8083448 FORWARDmoderately similar to ( 243) loc_os09g39770 12009.m06914 protein C2 domain containing protein, expressed seq=cds; coord=2:164667085..164668830:-1; parent_gene=AC210204.3_FG002'
Zm00001d005317	mGdr2-2
Zm00001d005322	mGdr2-2	GRMZM2G442555			'DNA.synthesis/chromatin structure.histone'	'weakly similar to ( 114) AT1G08170 | Symbols: | histone H2B family protein | chr1:2562941-2563672 REVERSEweakly similar to ( 105) H2B_GOSHI Histone H2B - Gossypium hirsutum (Upland cotton)weakly similar to ( 132) loc_os09g39730 12009.m06910 protein histone H2B, putative, expressed seq=cds; coord=2:164859248..164860288:1; parent_gene=GRMZM2G442555'
Zm00001d005323	mGdr2-2	GRMZM2G142502			'RNA.regulation of transcription.C2H2 zinc finger family'	'moderately similar to ( 344) AT4G25610 | Symbols: | zinc finger (C2H2 type) family protein | chr4:13063801-13066970 FORWARDhighly similar to ( 550) loc_os09g39660 12009.m22031 protein zinc finger, C2H2 type family protein, expressed seq=cds; coord=2:164881116..164886628:-1; parent_gene=GRMZM2G142502'
Zm00001d005324	mGdr2-2	GRMZM2G142544			'protein.postranslational modification.kinase.receptor like cytoplasmatic kinase VII'	'moderately similar to ( 249) AT2G45910 | Symbols: | protein kinase family protein / U-box domain-containing protein | chr2:18894520-18898212 FORWARDweakly similar to ( 124) CRI4_MAIZE Putative receptor protein kinase CRINKLY4 precursor (EC 2.7.11.1) - Zea mays (Maize)highly similar to ( 779) loc_os09g39650 12009.m060077 protein ATP binding protein, putative, expressed seq=cds; coord=2:164888464.…
Zm00001d005325	mGdr2-2	GRMZM2G142549			'protein.postranslational modification.kinase.receptor like cytoplasmatic kinase VII'	'weakly similar to ( 193) AT2G45910 | Symbols: | protein kinase family protein / U-box domain-containing protein | chr2:18894520-18898212 FORWARDweakly similar to ( 115) CRI4_MAIZE Putative receptor protein kinase CRINKLY4 precursor (EC 2.7.11.1) - Zea mays (Maize)moderately similar to ( 374) loc_os09g39650 12009.m060077 protein ATP binding protein, putative, expressed seq=cds; coord=2:164888844.…
Zm00001d005327	mGdr2-2
Zm00001d005328	mGdr2-2	GRMZM2G085939			'signalling.calcium'	'highly similar to ( 572) AT3G49050 | Symbols: | lipase class 3 family protein / calmodulin-binding heat-shock protein, putative | chr3:18181498-18183613 FORWARDmoderately similar to ( 452) loc_os06g14490 12006.m32040 protein calmodulin-binding heat-shock protein, putative, expressed seq=cds; coord=2:164975212..164980208:1; parent_gene=GRMZM2G085939'
Zm00001d005329	mGdr2-2
Zm00001d005330	mGdr2-2
Zm00001d005332	mGdr2-2
Zm00001d005333	mGdr2-2	GRMZM2G386138			'stress.abiotic.unspecified'	'weakly similar to ( 115) AT1G09560 | Symbols: GLP5 | GLP5 (GERMIN-LIKE PROTEIN 5); manganese ion binding / nutrient reservoir | chr1:3093896-3094639 FORWARDweakly similar to ( 117) NEC1_NICPL Nectarin-1 precursor (EC 1.15.1.1) (Superoxide dismutase [Mn]) - Nicotiana plumbaginifolia (Leadwort-leaved tobacco)moderately similar to ( 229) loc_os09g39530 12009.m06891 protein germin-like protein subfa…
Zm00001d005334	mGdr2-2
Zm00001d005337	mGdr2-2	GRMZM2G095576			'nucleotide metabolism.deoxynucleotide metabolism.cytosine deaminase'	'weakly similar to ( 196) AT5G28050 | Symbols: | cytidine/deoxycytidylate deaminase family protein | chr5:10044209-10045484 REVERSEmoderately similar to ( 211) loc_os07g14150 12007.m079579 protein cytidine/deoxycytidylate deaminase family protein, putative, expressed seq=cds; coord=2:165213487..165217598:1; parent_gene=GRMZM2G095576'
Zm00001d005338	mGdr2-2
Zm00001d005339	mGdr2-2
Zm00001d005342	mGdr2-2
Zm00001d005343	mGdr2-2	GRMZM2G104999			'nucleotide metabolism.degradation.pyrimidine.uridine nucleosidase'	'moderately similar to ( 280) AT2G36310 | Symbols: URH1 | URH1 (URIDINE-RIBOHYDROLASE 1); adenosine nucleosidase/ hydrolase/ inosine nucleosidase/ uridine nucleosidase | chr2:15224692-15226633 REVERSEmoderately similar to ( 327) loc_os09g39440 12009.m06882 protein pyrimidine-specific ribonucleoside hydrolase rihB, putative, expressed seq=cds; coord=2:165379883..165383829:1; parent_gene=GRMZM2G104…
Zm00001d005344	mGdr2-2	GRMZM2G014154	hp2	histidine-containing phosphotransfer protein2	'hormone metabolism.cytokinin.signal transduction'	'weakly similar to ( 124) AT3G21510 | Symbols: AHP1 | AHP1 (HISTIDINE-CONTAINING PHOSPHOTRANSMITTER 1); histidine phosphotransfer kinase | chr3:7578432-7579537 REVERSEmoderately similar to ( 236) HP1_ORYSA Histidine-containing phosphotransfer protein 1 (OsHP1) - Oryza sativa (Rice)moderately similar to ( 236) loc_os09g39400 12009.m060072 protein histidine-containing phosphotransfer protein 1, put…
Zm00001d005345	mGdr2-2	GRMZM2G158170			'RNA.regulation of transcription.putative transcription regulator'	'weakly similar to ( 141) AT3G58470 | Symbols: | methyltransferase/ nucleic acid binding | chr3:21627070-21628507 REVERSEweakly similar to ( 188) loc_os03g53890 12003.m10354 protein expressed protein seq=cds; coord=2:165446615..165449581:-1; parent_gene=GRMZM2G158170'
Zm00001d005346	mGdr2-2	GRMZM2G085153			'minor CHO metabolism.others'	'highly similar to ( 552) AT2G27680 | Symbols: | aldo/keto reductase family protein | chr2:11803981-11805965 REVERSEhighly similar to ( 628) loc_os09g39390 12009.m06877 protein aldo-keto reductase/ oxidoreductase, putative, expressed seq=cds; coord=2:165609242..165613195:-1; parent_gene=GRMZM2G085153'
Zm00001d005347	mGdr2-2	GRMZM2G084881	dar1	monodehydroascorbate reductase homolog1	'redox.ascorbate and glutathione.ascorbate'	'highly similar to ( 650) AT3G52880 | Symbols: ATMDAR1 | monodehydroascorbate reductase, putative | chr3:19601477-19604366 REVERSEhighly similar to ( 644) MDARS_CUCSA Monodehydroascorbate reductase, seedling isozyme (EC 1.6.5.4) (MDAR seedling) (Ascorbate free radical reductase seedling) (AFR reductase seedling) - Cucumis sativus (Cucumber)highly similar to ( 772) loc_os09g39380 12009.m06876 prot…
Zm00001d005348	mGdr2-2
Zm00001d005349	mGdr2-2
Zm00001d005350	mGdr2-2	GRMZM2G466560			'RNA.regulation of transcription.unclassified'	'moderately similar to ( 249) AT2G36480 | Symbols: | zinc finger (C2H2-type) family protein | chr2:15302567-15306274 REVERSEnearly identical (1025) loc_os09g39270 12009.m06866 protein expressed protein seq=cds; coord=2:165835409..165840972:1; parent_gene=GRMZM2G466560'
Zm00001d005351	mGdr2-2	GRMZM2G466543			'amino acid metabolism.synthesis.aromatic aa.phenylalanine.arogenate dehydratase / prephenate dehydratase'	'highly similar to ( 533) AT1G08250 | Symbols: ADT6 | ADT6 (arogenate dehydratase 6); arogenate dehydratase/ prephenate dehydratase | chr1:2588994-2590235 REVERSEhighly similar to ( 615) loc_os09g39260 12009.m06865 protein prephenate dehydratase, putative, expressed seq=cds; coord=2:165872056..165874345:-1; parent_gene=GRMZM2G466543'
Zm00001d005354	mGdr2-2
Zm00001d005355	mGdr2-2	GRMZM2G476810			'protein.targeting.nucleus'	'moderately similar to ( 397) AT5G40480 | Symbols: EMB3012 | EMB3012 (embryo defective 3012) | chr5:16213361-16223982 FORWARD seq=cds; coord=2:166075529..166078967:1; parent_gene=GRMZM2G476810'
Zm00001d005356	mGdr2-2	GRMZM2G331533			'protein.targeting.nucleus'	'moderately similar to ( 447) AT5G40480 | Symbols: EMB3012 | EMB3012 (embryo defective 3012) | chr5:16213361-16223982 FORWARDhighly similar to ( 542) loc_os09g39210 12009.m06860 protein nuclear pore protein-like, putative, expressed seq=cds; coord=2:166083427..166093331:1; parent_gene=GRMZM2G331533'
Zm00001d005358	mGdr2-2	GRMZM2G098622			'protein.targeting.nucleus'	'moderately similar to ( 327) AT5G40480 | Symbols: EMB3012 | EMB3012 (embryo defective 3012) | chr5:16213361-16223982 FORWARDhighly similar to ( 712) loc_os09g39210 12009.m06860 protein nuclear pore protein-like, putative, expressed seq=cds; coord=2:166122620..166145565:1; parent_gene=GRMZM2G098622'
Zm00001d005359	mGdr2-2
Zm00001d005360	mGdr2-2
Zm00001d005361	mGdr2-2	GRMZM2G300990			'protein.postranslational modification'	'moderately similar to ( 485) AT3G53570 | Symbols: AFC1, AME2 | AFC1 (ARABIDOPSIS FUS3-COMPLEMENTING GENE 1); ATP binding / kinase/ protein kinase/ protein serine/threonine kinase/ protein tyrosine kinase | chr3:19861449-19864125 REVERSEweakly similar to ( 112) CDC2_MAIZE Cell division control protein 2 homolog (EC 2.7.11.22) (EC 2.7.11.23) (p34cdc2) - Zea mays (Maize)moderately similar to ( 491)…
Zm00001d005362	mGdr2-2
Zm00001d005363	mGdr2-2
Zm00001d005364	mGdr2-2
Zm00001d005365	mGdr2-2	GRMZM2G367846			'protein.degradation.cysteine protease'	'weakly similar to ( 197) loc_os10g24954 12010.m05448 protein ulp1 protease family, C-terminal catalytic domain containing protein seq=cds; coord=2:166300339..166305848:1; parent_gene=GRMZM2G367846'
Zm00001d005366	mGdr2-2	GRMZM2G174083			'RNA.regulation of transcription.Psudo ARR transcription factor family'	'moderately similar to ( 234) AT1G50360 | Symbols: VIIIA, ATVIIIA | VIIIA; motor | chr1:18650688-18657106 FORWARDmoderately similar to ( 439) PRR1_ORYSA Two-component response regulator-like PRR1 (Pseudo-response regulator 1) (OsPRR1) - Oryza sativa (Rice)moderately similar to ( 439) loc_os02g40510 12002.m33775 protein two-component response regulator-like PRR1, putative, expressed seq=cds; coord…
Zm00001d005367	mGdr2-2
Zm00001d005368	mGdr2-2
Zm00001d005369	mGdr2-2
Zm00001d005370	mGdr2-2
Zm00001d005372	mGdr2-2	GRMZM2G018356			'misc.calcineurin-like phosphoesterase family protein'	'nearly identical (1501) AT4G11800 | Symbols: | hydrolase/ protein serine/threonine phosphatase | chr4:7093666-7098519 REVERSEnearly identical (1818) loc_os07g04210 12007.m04890 protein hydrolase/ protein serine/threonine phosphatase, putative seq=cds; coord=2:166440624..166446806:1; parent_gene=GRMZM2G018356'
Zm00001d005373	mGdr2-2	GRMZM2G321767			'protein.folding'	'weakly similar to ( 184) AT2G28000 | Symbols: CPN60A, CH-CPN60A, SLP | CPN60A (CHAPERONIN-60ALPHA); ATP binding / protein binding | chr2:11926603-11929184 FORWARDweakly similar to ( 182) RUB1_BRANA RuBisCO large subunit-binding protein subunit alpha, chloroplast precursor (60 kDa chaperonin subunit alpha) (CPN-60 alpha) (Fragment) - Brassica napus (Rape)moderately similar to ( 268) loc_os09g3898…
Zm00001d005374	mGdr2-2
Zm00001d005375	mGdr2-2	GRMZM2G018813			'protein.degradation.cysteine protease'	'weakly similar to ( 182) loc_os09g38920 12009.m06832 protein thiol protease SEN102 precursor, putative, expressed seq=cds; coord=2:166556193..166557479:-1; parent_gene=GRMZM2G018813'
Zm00001d005376	mGdr2-2	GRMZM2G321220			'redox.thioredoxin'	'weakly similar to ( 135) AT3G16110 | Symbols: ATPDIL1-6, ATPDI4, PDI4 | ATPDIL1-6 (PDI-LIKE 1-6); protein disulfide isomerase | chr3:5460955-5463666 REVERSEmoderately similar to ( 202) loc_os06g06790 12006.m05404 protein OsPDIL1-5 - Oryza sativa protein disulfide isomerase, expressed seq=cds; coord=2:166558743..166564064:1; parent_gene=GRMZM2G321220'
Zm00001d005377	mGdr2-2	GRMZM2G041369			'lipid metabolism.'exotics' (steroids, squalene etc).phosphatidylcholinesterol O-acyltransferase'	'very weakly similar to (80.5) AT1G27480 | Symbols: | lecithin:cholesterol acyltransferase family protein / LACT family protein | chr1:9544607-9546168 FORWARDweakly similar to ( 142) loc_os02g37800 12002.m08868 protein lecithine cholesterol acyltransferase-like protein, putative, expressed seq=cds; coord=2:166803563..166804231:1; parent_gene=GRMZM2G041369'
Zm00001d005378	mGdr2-2	GRMZM2G042677			'lipid metabolism.'exotics' (steroids, squalene etc).phosphatidylcholinesterol O-acyltransferase'	'moderately similar to ( 236) AT1G27480 | Symbols: | lecithin:cholesterol acyltransferase family protein / LACT family protein | chr1:9544607-9546168 FORWARDmoderately similar to ( 498) loc_os02g37800 12002.m08868 protein lecithine cholesterol acyltransferase-like protein, putative, expressed seq=cds; coord=2:166761065..166762590:1; parent_gene=GRMZM2G042677'
Zm00001d005379	mGdr2-2
Zm00001d005380	mGdr2-2
Zm00001d005381	mGdr2-2	GRMZM2G070761			'protein.degradation.cysteine protease'	'weakly similar to ( 182) loc_os09g38920 12009.m06832 protein thiol protease SEN102 precursor, putative, expressed seq=cds; coord=2:166906813..166908086:1; parent_gene=GRMZM2G070761'
Zm00001d005383	mGdr2-2	GRMZM2G044472			'lipid metabolism.'exotics' (steroids, squalene etc).phosphatidylcholinesterol O-acyltransferase'	'moderately similar to ( 248) AT1G27480 | Symbols: | lecithin:cholesterol acyltransferase family protein / LACT family protein | chr1:9544607-9546168 FORWARDhighly similar to ( 549) loc_os02g37800 12002.m08868 protein lecithine cholesterol acyltransferase-like protein, putative, expressed seq=cds; coord=2:167010541..167012712:1; parent_gene=GRMZM2G044472'
Zm00001d005384	mGdr2-2
Zm00001d005387	mGdr2-2
Zm00001d005389	mGdr2-2
Zm00001d005391	mGdr2-2	GRMZM2G045706			'protein.degradation.cysteine protease'	'moderately similar to ( 247) AT5G45890 | Symbols: SAG12 | SAG12 (SENESCENCE-ASSOCIATED GENE 12); cysteine-type peptidase | chr5:18613300-18614759 FORWARDmoderately similar to ( 241) CYSP1_ORYSA Cysteine protease 1 precursor (EC 3.4.22.-) (OsCP1) - Oryza sativa (Rice)moderately similar to ( 475) loc_os09g38920 12009.m06832 protein thiol protease SEN102 precursor, putative, expressed seq=cds; coor…
Zm00001d005392	mGdr2-2	GRMZM2G352855			'lipid metabolism.'exotics' (steroids, squalene etc).phosphatidylcholinesterol O-acyltransferase'	'weakly similar to ( 173) AT1G27480 | Symbols: | lecithin:cholesterol acyltransferase family protein / LACT family protein | chr1:9544607-9546168 FORWARDmoderately similar to ( 404) loc_os02g37800 12002.m08868 protein lecithine cholesterol acyltransferase-like protein, putative, expressed seq=cds; coord=2:167238437..167240094:1; parent_gene=GRMZM2G352855'
Zm00001d005393	mGdr2-2	GRMZM5G840225			'protein.degradation.ubiquitin.E3.RING'	'moderately similar to ( 291) AT1G12760 | Symbols: | protein binding / ubiquitin-protein ligase/ zinc ion binding | chr1:4348941-4350512 FORWARDmoderately similar to ( 372) loc_os07g27950 12007.m07068 protein protein binding protein, putative, expressed seq=cds; coord=2:167327281..167333682:-1; parent_gene=GRMZM5G840225'
Zm00001d005394	mGdr2-2
Zm00001d005395	mGdr2-2	GRMZM2G064873			'cell.division'	'moderately similar to ( 389) AT3G15430 | Symbols: | regulator of chromosome condensation (RCC1) family protein | chr3:5209408-5211562 FORWARDhighly similar to ( 580) loc_os07g27490 12007.m66736 protein HECT domain and RCC1-like domain-containing protein 2, putative, expressed seq=cds; coord=2:167402100..167412632:1; parent_gene=GRMZM2G064873'
Zm00001d005396	mGdr2-2	GRMZM2G064898			'protein.folding'	'moderately similar to ( 204) AT1G01230 | Symbols: | ORMDL family protein | chr1:97620-99046 FORWARDmoderately similar to ( 237) loc_os07g26940 12007.m079671 protein ORMDL family protein, expressed seq=cds; coord=2:167417592..167420317:-1; parent_gene=GRMZM2G064898'
Zm00001d005398	mGdr2-2
Zm00001d005399	mGdr2-2	GRMZM2G144415			'cell.organisation'	'weakly similar to ( 149) loc_os08g08230 12008.m04958 protein kinesin-like protein, putative, expressed seq=cds; coord=2:167699659..167704400:1; parent_gene=GRMZM2G144415'
Zm00001d005400	mGdr2-2
Zm00001d005402	mGdr2-2	GRMZM2G363715			'RNA.RNA binding'	'moderately similar to ( 216) AT2G44710 | Symbols: | RNA recognition motif (RRM)-containing protein | chr2:18432902-18436629 FORWARDmoderately similar to ( 410) loc_os07g27110 12007.m06987 protein RNA recognition motif family protein, expressed seq=cds; coord=2:167842723..167850852:1; parent_gene=GRMZM2G363715'
Zm00001d005403	mGdr2-2
Zm00001d005404	mGdr2-2
Zm00001d005406	mGdr2-2	GRMZM5G872997			'RNA.RNA binding'	'moderately similar to ( 353) AT5G51410 | Symbols: | LUC7 N_terminus domain-containing protein | chr5:20881821-20883577 REVERSEmoderately similar to ( 486) loc_os07g27300 12007.m079674 protein cisplatin resistance-associated overexpressed protein, putative, expressed seq=cds; coord=2:168223508..168226664:-1; parent_gene=GRMZM5G872997'
Zm00001d005407	mGdr2-2	GRMZM2G367438			'cell.organisation'	'moderately similar to ( 237) AT2G24420 | Symbols: | DNA repair ATPase-related | chr2:10380147-10382624 FORWARDmoderately similar to ( 343) loc_os08g40790 12008.m26747 protein expressed protein seq=cds; coord=2:168262199..168270041:-1; parent_gene=GRMZM2G367438'
Zm00001d005410	mGdr2-2	GRMZM2G018649			'transport.Major Intrinsic Proteins.PIP'	'moderately similar to ( 421) AT2G37170 | Symbols: PIP2B, PIP2;2 | PIP2B (PLASMA MEMBRANE INTRINSIC PROTEIN 2); water channel | chr2:15613624-15614791 REVERSEhighly similar to ( 503) PIP24_ORYSA Aquaporin PIP2.4 (Plasma membrane intrinsic protein 2.4) (OsPIP2.4) - Oryza sativa (Rice)highly similar to ( 503) loc_os07g26630 12007.m06941 protein aquaporin PIP2.4, putative, expressed seq=cds; coord=2…
Zm00001d005416	mGdr2-2
Zm00001d005419	mGdr2-2
Zm00001d005420	mGdr2-2
Zm00001d005421	mGdr2-2	GRMZM2G092125	pip2b	plasma membrane intrinsic protein2	'transport.Major Intrinsic Proteins.PIP'	'moderately similar to ( 296) AT2G37170 | Symbols: PIP2B, PIP2;2 | PIP2B (PLASMA MEMBRANE INTRINSIC PROTEIN 2); water channel | chr2:15613624-15614791 REVERSEmoderately similar to ( 346) PIP21_ORYSA Probable aquaporin PIP2.1 (Plasma membrane intrinsic protein 2a) (PIP2a) (OsPIP2.1) - Oryza sativa (Rice)moderately similar to ( 346) loc_os07g26690 12007.m28973 protein aquaporin PIP2.1, putative, ex…
Zm00001d005422	mGdr2-2	AC191107.4_FG002			'secondary metabolism.isoprenoids.carotenoids'	'weakly similar to ( 137) loc_os07g43370 12007.m08565 protein oxidoreductase, putative, expressed seq=cds; coord=2:168697786..168698573:1; parent_gene=AC191107.4_FG002'
Zm00001d005423	mGdr2-2
Zm00001d005424	mGdr2-2	GRMZM2G322661			'DNA.unspecified'	'very weakly similar to (96.7) AT5G24340 | Symbols: | 3'-5' exonuclease domain-containing protein | chr5:8297328-8300156 FORWARDweakly similar to ( 141) loc_os07g26920 12007.m06969 protein expressed protein seq=cds; coord=2:168699312..168702046:1; parent_gene=GRMZM2G322661'
Zm00001d005425	mGdr2-2
Zm00001d005426	mGdr2-2	GRMZM2G004408			'signalling.G-proteins'	'weakly similar to ( 177) loc_os07g26480 12007.m06925 protein desiccation-associated protein, putative, expressed seq=cds; coord=2:168794043..168795973:-1; parent_gene=GRMZM2G004408'
Zm00001d005429	mGdr2-2	GRMZM2G340408			'signalling.light.COP9 signalosome'	'weakly similar to ( 112) AT5G43310 | Symbols: | COP1-interacting protein-related | chr5:17379735-17385387 REVERSEhighly similar to ( 547) loc_os03g64320 12003.m11293 protein expressed protein seq=cds; coord=2:168892130..168898774:1; parent_gene=GRMZM2G340408'
Zm00001d005430	mGdr2-2
Zm00001d005431	mGdr2-2
Zm00001d005432	mGdr2-2
Zm00001d005433	mGdr2-2
Zm00001d005434	mGdr2-2	GRMZM2G011784			'protein.degradation.serine protease'	'moderately similar to ( 384) AT5G09640 | Symbols: SNG2, SCPL19 | SCPL19; serine-type carboxypeptidase/ sinapoyltransferase | chr5:2988373-2990966 FORWARDmoderately similar to ( 329) CBP1_ORYSA Serine carboxypeptidase 1 precursor (EC 3.4.16.5) (Serine carboxypeptidase I) (Carboxypeptidase C) - Oryza sativa (Rice)highly similar to ( 572) loc_os11g24510 12011.m079988 protein serine carboxypeptidase…
Zm00001d005436	mGdr2-2
Zm00001d005437	mGdr2-2	GRMZM2G137550			'protein.degradation.subtilases'	'weakly similar to ( 107) loc_os07g25690 12007.m06847 protein Pi starvation-induced protein, putative, expressed seq=cds; coord=2:169145862..169147355:-1; parent_gene=GRMZM2G137550'
Zm00001d005439	mGdr2-2	GRMZM2G333478	yuc9	yucca9	'misc.oxidases - copper, flavone etc.'	'moderately similar to ( 473) AT5G43890 | Symbols: YUC5, SUPER1 | YUCCA5; monooxygenase | chr5:17648857-17650131 REVERSEhighly similar to ( 613) loc_os07g25540 12007.m06832 protein disulfide oxidoreductase/ monooxygenase/ oxidoreductase, putative, expressed seq=cds; coord=2:169364011..169365516:1; parent_gene=GRMZM2G333478'
Zm00001d005441	mGdr2-2
Zm00001d005442	mGdr2-2	GRMZM2G050885			'cell.organisation'	'highly similar to ( 669) AT1G04780 | Symbols: | ankyrin repeat family protein | chr1:1340891-1342965 REVERSEhighly similar to ( 927) loc_os07g25460 12007.m79895 protein protein binding protein, putative, expressed seq=cds; coord=2:169491550..169495443:1; parent_gene=GRMZM2G050885'
Zm00001d005445	mGdr2-2	GRMZM2G025924	sdg137		'RNA.regulation of transcription.SET-domain transcriptional regulator family'	'highly similar to ( 586) AT2G33290 | Symbols: SUVH2, SDG3, ATSUVH2 | SUVH2 (SU(VAR)3-9 HOMOLOG 2); histone methyltransferase | chr2:14110078-14112033 FORWARDhighly similar to ( 959) loc_os07g25450 12007.m06822 protein histone-lysine N-methyltransferase, H3 lysine-9, H3 lysine-27, H4lysine-20 and cytosine specific SUVH2, putative, expressed seq=cds; coord=2:169539961..169542455:-1; parent_gene=GR…
Zm00001d005446	mGdr2-2	GRMZM2G016066			'PS.lightreaction.photosystem I.PSI polypeptide subunits'	'weakly similar to ( 131) AT2G20260 | Symbols: PSAE-2 | PSAE-2 (photosystem I subunit E-2); catalytic | chr2:8736780-8737644 FORWARDweakly similar to ( 170) PSAE_HORVU Photosystem I reaction center subunit IV, chloroplast precursor (PSI-E) (Photosystem I 10.8 kDa polypeptide) - Hordeum vulgare (Barley)weakly similar to ( 160) loc_os07g25430 12007.m29150 protein photosystem I reaction center subun…
Zm00001d005449	mGdr2-2	GRMZM2G301553			'DNA.synthesis/chromatin structure'	'weakly similar to ( 197) AT5G61000 | Symbols: | replication protein, putative | chr5:24549682-24552641 REVERSEmoderately similar to ( 260) loc_os03g11540 12003.m06606 protein replication protein A 70 kDa DNA-binding subunit, putative, expressed seq=cds; coord=2:169708915..169715417:-1; parent_gene=GRMZM2G301553'
Zm00001d005450	mGdr2-2	GRMZM2G001668			'protein.postranslational modification.kinase.receptor like cytoplasmatic kinase VIII'	'highly similar to ( 501) AT3G59350 | Symbols: | serine/threonine protein kinase, putative | chr3:21932930-21934883 FORWARDmoderately similar to ( 215) NORK_MEDTR Nodulation receptor kinase precursor (EC 2.7.11.1) (Does not make infections protein 2) (Symbiosis receptor-like kinase) (MtSYMRK) - Medicago truncatula (Barrel medic)highly similar to ( 581) loc_os03g62700 12003.m11147 protein protein …
Zm00001d005451	mGdr2-2	GRMZM2G028353			'cell wall.cellulose synthesis.cellulose synthase'	'nearly identical (1234) AT4G39350 | Symbols: CESA2, ATH-A, ATCESA2 | CESA2 (CELLULOSE SYNTHASE A2); cellulose synthase/ transferase, transferring glycosyl groups | chr4:18297078-18301890 FORWARDnearly identical (1553) loc_os07g24190 12007.m28970 protein CESA3 - cellulose synthase, expressed seq=cds; coord=2:169757731..169762503:1; parent_gene=GRMZM2G028353'
Zm00001d005453	mGdr2-2
Zm00001d005454	mGdr2-2	GRMZM2G173809			'stress.biotic'	'moderately similar to ( 285) RICI_RICCO Ricin precursor [Contains: Ricin A chain (EC 3.2.2.22) (rRNA N-glycosidase); Linker peptide; Ricin B chain] - Ricinus communis (Castor bean) seq=cds; coord=2:169995460..169998001:1; parent_gene=GRMZM2G173809'
Zm00001d005455	mGdr2-2	GRMZM2G173911			'redox.misc'	'weakly similar to ( 133) AT1G31170 | Symbols: ATSRX, SRX | SRX (SULFIREDOXIN); DNA binding / oxidoreductase, acting on sulfur group of donors | chr1:11133521-11134228 FORWARDweakly similar to ( 147) loc_os06g07760 12006.m05498 protein sulfiredoxin-1, putative, expressed seq=cds; coord=2:170033593..170036464:1; parent_gene=GRMZM2G173911'
Zm00001d005456	mGdr2-2	GRMZM2G047910			'misc.UDP glucosyl and glucoronyl transferases'	'moderately similar to ( 317) AT3G11340 | Symbols: | UDP-glucoronosyl/UDP-glucosyl transferase family protein | chr3:3556728-3558149 FORWARDweakly similar to ( 181) UFO1_MAIZE Anthocyanidin 3-O-glucosyltransferase (EC 2.4.1.115) (Flavonol 3-O-glucosyltransferase) (UDP-glucose flavonoid 3-O-glucosyltransferase) (Bronze-1) (Bz-McC allele) - Zea mays (Maize)highly similar to ( 553) loc_os07g13770 12…
Zm00001d005457	mGdr2-2
Zm00001d005458	mGdr2-2	GRMZM2G308956			'PS.lightreaction.other electron carrier (ox/red).ferredoxin reductase'	'weakly similar to ( 127) AT5G66190 | Symbols: ATLFNR1 | FNR1 (FERREDOXIN-NADP(+)-OXIDOREDUCTASE 1); NADPH dehydrogenase/ electron transporter, transferring electrons within the cyclic electron transport pathway of photosynthesis/ electron transporter, transferring electrons within the noncyclic electron transp | chr5:26451203-26452616 REVERSEweakly similar to ( 132) FENR1_ORYSA Ferredoxin--NADP …
Zm00001d005459	mGdr2-2	GRMZM2G008216	cda2	cytidine deaminase2	'nucleotide metabolism.deoxynucleotide metabolism.cytosine deaminase'	'weakly similar to ( 110) AT5G28050 | Symbols: | cytidine/deoxycytidylate deaminase family protein | chr5:10044209-10045484 REVERSEweakly similar to ( 118) loc_os07g14150 12007.m079579 protein cytidine/deoxycytidylate deaminase family protein, putative, expressed seq=cds; coord=2:170226026..170227084:1; parent_gene=GRMZM2G008216'
Zm00001d005460	mGdr2-2	GRMZM2G074687			'signalling.calcium'	'highly similar to ( 575) AT1G56340 | Symbols: CRT1 | CRT1 (CALRETICULIN 1); calcium ion binding / unfolded protein binding | chr1:21090022-21092630 REVERSEhighly similar to ( 655) CALR_ORYSA Calreticulin precursor - Oryza sativa (Rice)highly similar to ( 655) loc_os07g14270 12007.m29118 protein calreticulin precursor, putative, expressed seq=cds; coord=2:170263508..170267458:-1; parent_gene=GRMZ…
Zm00001d005461	mGdr2-2	GRMZM2G074567			'protein.targeting.secretory pathway.plasma membrane'	'moderately similar to ( 409) AT2G30050 | Symbols: | transducin family protein / WD-40 repeat family protein | chr2:12825540-12826448 FORWARDhighly similar to ( 540) loc_os07g14280 12007.m05873 protein SEC13-related protein, putative, expressed seq=cds; coord=2:170296225..170299574:-1; parent_gene=GRMZM2G074567'
Zm00001d005462	mGdr2-2
Zm00001d005463	mGdr2-2
Zm00001d005464	mGdr2-2
Zm00001d005465	mGdr2-2
Zm00001d005466	mGdr2-2
Zm00001d005468	mGdr2-2	GRMZM2G130052			'cell.vesicle transport'	'moderately similar to ( 273) AT4G15780 | Symbols: ATVAMP724, VAMP724 | ATVAMP724 | chr4:8980081-8981697 REVERSEmoderately similar to ( 384) loc_os07g14540 12007.m05899 protein vesicle-associated membrane protein 724, putative, expressed seq=cds; coord=2:170489899..170493133:1; parent_gene=GRMZM2G130052'
Zm00001d005470	mGdr2-2	GRMZM2G357112			'development.unspecified'	'moderately similar to ( 232) loc_os07g14700 12007.m05915 protein harpin-induced protein, putative, expressed seq=cds; coord=2:170556296..170557264:1; parent_gene=GRMZM2G357112'
Zm00001d005471	mGdr2-2	GRMZM2G008313			'misc.myrosinases-lectin-jacalin'	'very weakly similar to (80.9) loc_os12g14440 12012.m05412 protein jasmonate-induced protein, putative, expressed seq=cds; coord=2:170618008..170621111:1; parent_gene=GRMZM2G008313'
Zm00001d005472	mGdr2-2	GRMZM2G402417			'misc.myrosinases-lectin-jacalin'	'weakly similar to ( 116) GOS9_ORYSA Protein GOS9 - Oryza sativa (Rice)moderately similar to ( 339) loc_os12g09700 12012.m04954 protein jasmonate-induced protein, putative, expressed seq=cds; coord=2:170634723..170636492:1; parent_gene=GRMZM2G402417'
Zm00001d005473	mGdr2-2	GRMZM2G101596			'RNA.processing'	'moderately similar to ( 263) AT1G08370 | Symbols: DCP1, ATDCP1 | DCP1 (decapping 1); m7G(5')pppN diphosphatase/ protein homodimerization | chr1:2638355-2640367 FORWARDmoderately similar to ( 480) loc_os07g14580 12007.m05903 protein dcp1-like decapping family protein, expressed seq=cds; coord=2:170675143..170681008:-1; parent_gene=GRMZM2G101596'
Zm00001d005476	mGdr2-2
Zm00001d005478	mGdr2-2	GRMZM2G082580			'cell wall.cellulose synthesis.cellulose synthase'	'nearly identical (1064) AT4G39350 | Symbols: CESA2, ATH-A, ATCESA2 | CESA2 (CELLULOSE SYNTHASE A2); cellulose synthase/ transferase, transferring glycosyl groups | chr4:18297078-18301890 FORWARDnearly identical (1390) loc_os07g14850 12007.m05929 protein CESA6 - cellulose synthase, expressed seq=cds; coord=2:170771611..170775663:1; parent_gene=GRMZM2G082580'
Zm00001d005479	mGdr2-2	GRMZM2G366919			'transport.metal'	'moderately similar to ( 474) AT1G15960 | Symbols: NRAMP6, ATNRAMP6 | NRAMP6; inorganic anion transmembrane transporter/ metal ion transmembrane transporter | chr1:5482202-5485066 REVERSEhighly similar to ( 672) loc_os07g15460 12007.m05990 protein metal transporter Nramp6, putative, expressed seq=cds; coord=2:170852138..170857890:1; parent_gene=GRMZM2G366919'
Zm00001d005480	mGdr2-2
Zm00001d005481	mGdr2-2
Zm00001d005482	mGdr2-2
Zm00001d005484	mGdr2-2	GRMZM2G145944	pld12	phospholipase D12	'lipid metabolism.lipid degradation.lysophospholipases.phospholipase D'	'moderately similar to ( 319) AT4G35790 | Symbols: ATPLDDELTA, PLDDELTA | ATPLDDELTA; phospholipase D | chr4:16955774-16959875 REVERSEmoderately similar to ( 211) PLDA1_RICCO Phospholipase D alpha 1 precursor (EC 3.1.4.4) (PLD 1) (Choline phosphatase 1) (Phosphatidylcholine-hydrolyzing phospholipase D 1) - Ricinus communis (Castor bean)highly similar to ( 578) loc_os07g15680 12007.m06012 protein …
Zm00001d005485	mGdr2-2		phb1	prohibitin1
Zm00001d005486	mGdr2-2	GRMZM5G861900			'TCA / org. transformation.TCA.succinate dehydrogenase'	'weakly similar to ( 186) AT5G40650 | Symbols: SDH2-2 | SDH2-2; electron carrier/ succinate dehydrogenase | chr5:16281462-16283296 FORWARDmoderately similar to ( 219) loc_os08g02640 12008.m26820 protein succinate dehydrogenase iron-sulfur protein,mitochondrial precursor, putative, expressed seq=cds; coord=2:170914040..170917297:1; parent_gene=GRMZM5G861900'
Zm00001d005487	mGdr2-2
Zm00001d005488	mGdr2-2
Zm00001d005489	mGdr2-2	GRMZM2G176977			'OPP.oxidative PP.6-phosphogluconate dehydrogenase'	'moderately similar to ( 420) AT1G72190 | Symbols: | oxidoreductase family protein | chr1:27167458-27169696 REVERSEweakly similar to ( 110) FDH_SOLTU Formate dehydrogenase, mitochondrial precursor (EC 1.2.1.2) (NAD-dependent formate dehydrogenase) (FDH) - Solanum tuberosum (Potato)highly similar to ( 587) loc_os07g16040 12007.m06048 protein glyoxylate reductase, putative, expressed seq=cds; coord…
Zm00001d005490	mGdr2-2
Zm00001d005495	mGdr2-2
Zm00001d005497	mGdr2-2	GRMZM2G029632			'protein.postranslational modification'	'moderately similar to ( 450) AT3G45100 | Symbols: SETH2 | SETH2; transferase, transferring glycosyl groups | chr3:16504648-16506858 FORWARDhighly similar to ( 533) loc_os07g16960 12007.m06137 protein phosphatidylinositol N-acetylglucosaminyltransferase subunit A, putative, expressed seq=cds; coord=2:171228782..171233535:-1; parent_gene=GRMZM2G029632'
Zm00001d005498	mGdr2-2	GRMZM2G047431			'signalling.G-proteins'	'highly similar to ( 721) AT2G44100 | Symbols: ATGDI1, AT-GDI1 | ATGDI1 (ARABIDOPSIS THALIANA GUANOSINE NUCLEOTIDE DIPHOSPHATE DISSOCIATION INHIBITOR 1); RAB GDP-dissociation inhibitor | chr2:18241804-18244731 FORWARDhighly similar to ( 827) loc_os07g16970 12007.m29126 protein rab GDP dissociation inhibitor alpha, putative, expressed seq=cds; coord=2:171254561..171261010:-1; parent_gene=GRMZM2G04…
Zm00001d005499	mGdr2-2
Zm00001d005500	mGdr2-2
Zm00001d005501	mGdr2-2	GRMZM2G147885			'protein.postranslational modification'	'highly similar to ( 595) AT3G26020 | Symbols: | serine/threonine protein phosphatase 2A (PP2A) regulatory subunit B', putative | chr3:9514363-9516585 FORWARDhighly similar to ( 734) loc_os07g17360 12007.m28965 protein transposon protein, putative, unclassified, expressed seq=cds; coord=2:171515740..171522285:1; parent_gene=GRMZM2G147885'
Zm00001d005502	mGdr2-2
Zm00001d005503	mGdr2-2
Zm00001d005504	mGdr2-2	GRMZM2G019119	ras11E2	ras-related protein11E2	'signalling.G-proteins'	'moderately similar to ( 349) AT5G47960 | Symbols: SMG1, ATRABA4C | ATRABA4C; GTP binding | chr5:19421533-19422473 REVERSEmoderately similar to ( 403) RGP1_ORYSA Ras-related protein RGP1 (GTP-binding regulatory protein RGP1) - Oryza sativa (Rice)moderately similar to ( 403) loc_os09g10940 12009.m04357 protein ras-related protein RGP1, putative, expressed seq=cds; coord=2:171743440..171746570:1; p…
Zm00001d005506	mGdr2-2	GRMZM2G146685			'stress.biotic'	'moderately similar to ( 310) AT4G12070 | Symbols: | unknown protein | chr4:7231941-7234272 FORWARDmoderately similar to ( 436) loc_os09g10950 12009.m04358 protein expressed protein seq=cds; coord=2:171818043..171821156:1; parent_gene=GRMZM2G146685'
Zm00001d005507	mGdr2-2	GRMZM2G446872			'RNA.regulation of transcription'	'nearly identical (1633) AT3G04740 | Symbols: SWP, MED14, ATMED14 | SWP (STRUWWELPETER) | chr3:1294037-1300555 FORWARDnearly identical (2589) loc_os09g10960 12009.m04359 protein SWP, putative, expressed seq=cds; coord=2:171821482..171834516:-1; parent_gene=GRMZM2G446872'
Zm00001d005513	mGdr2-2	GRMZM2G030312	pza00515		'protein.folding'	'moderately similar to ( 275) AT4G26780 | Symbols: AR192 | AR192; adenyl-nucleotide exchange factor/ chaperone binding / protein binding / protein homodimerization | chr4:13485066-13486560 REVERSEmoderately similar to ( 356) loc_os09g11250 12009.m04388 protein grpE protein homolog, mitochondrial precursor, putative, expressed seq=cds; coord=2:172143325..172148568:-1; parent_gene=GRMZM2G030312'
Zm00001d005516	mGdr2-2	GRMZM2G014106			'RNA.regulation of transcription.Polycomb Group (PcG)'	'moderately similar to ( 457) AT1G79020 | Symbols: | transcription factor-related | chr1:29727282-29730059 REVERSEhighly similar to ( 684) loc_os09g11270 12009.m04390 protein enhancer of polycomb-like protein, putative, expressed seq=cds; coord=2:172248896..172259207:-1; parent_gene=GRMZM2G014106'
Zm00001d005517	mGdr2-2
Zm00001d005518	mGdr2-2	GRMZM2G313646			'DNA.unspecified'	'moderately similar to ( 215) loc_os02g26510 12002.m07795 protein retrotransposon protein, putative, unclassified seq=cds; coord=2:172270991..172271587:-1; parent_gene=GRMZM2G313646'
Zm00001d005519	mGdr2-2
Zm00001d005520	mGdr2-2
Zm00001d005523	mGdr2-2
Zm00001d005524	mGdr2-2
Zm00001d005525	mGdr2-2
Zm00001d005528	mGdr2-2
Zm00001d005529	mGdr2-2
Zm00001d005530	mGdr2-2
Zm00001d005531	mGdr2-2
Zm00001d005532	mGdr2-2	GRMZM2G000601			'protein.degradation.ubiquitin.E2'	'moderately similar to ( 249) AT1G64230 | Symbols: UBC28 | ubiquitin-conjugating enzyme, putative | chr1:23833792-23835220 FORWARDweakly similar to ( 123) UBC2_WHEAT Ubiquitin-conjugating enzyme E2-17 kDa (EC 6.3.2.19) (Ubiquitin-protein ligase) (Ubiquitin carrier protein) - Triticum aestivum (Wheat)moderately similar to ( 278) loc_os09g12230 12009.m04485 protein ubiquitin-conjugating enzyme E2-1…
Zm00001d005534	mGdr2-2	GRMZM2G104529			'protein.folding'	'weakly similar to ( 129) AT4G25340 | Symbols: | immunophilin-related / FKBP-type peptidyl-prolyl cis-trans isomerase-related | chr4:12959657-12962632 REVERSEmoderately similar to ( 232) loc_os09g12270 12009.m04489 protein FK506-binding protein 39 kDa, putative, expressed seq=cds; coord=2:172841990..172843677:1; parent_gene=GRMZM2G104529'
Zm00001d005535	mGdr2-2	GRMZM2G104546	akh2	aspartate kinase homoserine dehydrogenase2	'amino acid metabolism.synthesis.aspartate family.misc.homoserine.aspartate kinase'	'nearly identical (1254) AT1G31230 | Symbols: AK-HSDH I, AK-HSDH | AK-HSDH I (ASPARTATE KINASE-HOMOSERINE DEHYDROGENASE I); aspartate kinase/ homoserine dehydrogenase | chr1:11158744-11163055 REVERSEnearly identical (1738) AKH2_MAIZE Bifunctional aspartokinase/homoserine dehydrogenase 2, chloroplast precursor (AK-HD 2) (AK-HSDH 2) [Includes: Aspartokinase (EC 2.7.2.4); Homoserine dehydrogenase (E…
Zm00001d005536	mGdr2-2
Zm00001d005537	mGdr2-2
Zm00001d005538	mGdr2-2	GRMZM2G167886			'development.unspecified'	'moderately similar to ( 300) AT5G43930 | Symbols: | transducin family protein / WD-40 repeat family protein | chr5:17677047-17680577 FORWARDmoderately similar to ( 400) loc_os02g18820 12002.m33647 protein nucleotide binding protein, putative, expressed seq=cds; coord=2:173172938..173206523:1; parent_gene=GRMZM2G167886'
Zm00001d005539	mGdr2-2	GRMZM2G047095	pza00495		'tetrapyrrole synthesis.ferrochelatase'	'highly similar to ( 563) AT5G26030 | Symbols: FC1, FC-I, ATFC-I | FC1 (ferrochelatase 1); ferrochelatase | chr5:9096675-9098752 FORWARDhighly similar to ( 697) HEMH_HORVU Ferrochelatase-2, chloroplast precursor (EC 4.99.1.1) (Ferrochelatase II) (Protoheme ferro-lyase 2) (Heme synthetase 2) - Hordeum vulgare (Barley)highly similar to ( 730) loc_os09g12560 12009.m059951 protein ferrochelatase-2, c…
Zm00001d005540	mGdr2-2
Zm00001d005541	mGdr2-2
Zm00001d005542	mGdr2-2	GRMZM2G047404	ppt1	plastid phosphate/phosphoenolpyruvate translocator1	'PS.carbon concentrating mechanism.C4'	'weakly similar to ( 188) AT5G33320 | Symbols: CUE1, PPT, ARAPPT | CUE1 (CAB UNDEREXPRESSED 1); antiporter/ triose-phosphate transmembrane transporter | chr5:12588950-12591408 FORWARDweakly similar to ( 107) TPT_PEA Triose phosphate/phosphate translocator, chloroplast precursor (cTPT) (p36) (E30) - Pisum sativum (Garden pea)moderately similar to ( 245) loc_os09g12600 12009.m22060 protein triose p…
Zm00001d005543	mGdr2-2	GRMZM2G346863			'stress.abiotic.heat'	'weakly similar to ( 189) AT3G44110 | Symbols: ATJ3, ATJ | ATJ3; protein binding | chr3:15869179-15871059 REVERSEweakly similar to ( 199) DNJH_CUCSA DnaJ protein homolog (DNAJ-1) - Cucumis sativus (Cucumber)moderately similar to ( 221) loc_os03g57340 12003.m10652 protein dnaJ protein, putative, expressed seq=cds; coord=2:173314408..173315673:1; parent_gene=GRMZM2G346863'
Zm00001d005544	mGdr2-2
Zm00001d005545	mGdr2-2
Zm00001d005546	mGdr2-2	GRMZM2G106213	agp1	ADP glucose pyrophosphorylase small subunit embryo 1	'major CHO metabolism.synthesis.starch.AGPase'	'highly similar to ( 821) AT5G48300 | Symbols: ADG1, APS1 | ADG1 (ADP GLUCOSE PYROPHOSPHORYLASE 1); glucose-1-phosphate adenylyltransferase | chr5:19570326-19572557 FORWARDhighly similar to ( 828) GLGS_HORVU Glucose-1-phosphate adenylyltransferase small subunit, chloroplast precursor (EC 2.7.7.27) (ADP-glucose synthase) (ADP-glucose pyrophosphorylase) (AGPase B) (Alpha-D-glucose-1-phosphate adeny…
Zm00001d005547	mGdr2-2	GRMZM2G090061			'RNA.regulation of transcription.G2-like transcription factor family, GARP'	'very weakly similar to (90.9) AT4G13640 | Symbols: UNE16 | UNE16 (unfertilized embryo sac 16); transcription factor | chr4:7936864-7938497 REVERSEweakly similar to ( 163) loc_os09g12750 12009.m04538 protein myb family transcription factor-related protein, putative, expressed seq=cds; coord=2:173424177..173426267:1; parent_gene=GRMZM2G090061'
Zm00001d005550	mGdr2-2
Zm00001d005551	mGdr2-2
Zm00001d005552	mGdr2-2
Zm00001d005554	mGdr2-2	GRMZM2G038730			'transport.potassium'	'moderately similar to ( 254) AT4G18160 | Symbols: KCO6, ATTPK3, ATKCO6, TPK3 | KCO6; outward rectifier potassium channel | chr4:10055696-10057546 FORWARDmoderately similar to ( 401) loc_os09g12790 12009.m04542 protein calcium-activated outward-rectifying potassium channel 6, putative, expressed seq=cds; coord=2:173459742..173461052:-1; parent_gene=GRMZM2G038730'
Zm00001d005557	mGdr2-2
Zm00001d005558	mGdr2-2	GRMZM5G887303			'protein.aa activation.leucine-tRNA ligase'	'nearly identical (1114) AT1G09620 | Symbols: | ATP binding / aminoacyl-tRNA ligase/ leucine-tRNA ligase/ nucleotide binding | chr1:3113077-3116455 REVERSEnearly identical (1379) loc_os09g21110 12009.m05318 protein leucyl-tRNA synthetase, cytoplasmic, putative, expressed seq=cds; coord=2:173604553..173607325:-1; parent_gene=GRMZM5G887303'
Zm00001d005561	mGdr2-2
Zm00001d005562	mGdr2-2
Zm00001d005563	mGdr2-2	GRMZM2G033694	sdg110b		'RNA.regulation of transcription.SET-domain transcriptional regulator family'	'moderately similar to ( 321) AT2G44150 | Symbols: ASHH3, SDG7 | ASHH3 (HISTONE-LYSINE N-METHYLTRANSFERASE ASHH3); histone-lysine N-methyltransferase | chr2:18258863-18261003 FORWARDmoderately similar to ( 439) loc_os09g13740 12009.m04635 protein histone-lysine N-methyltransferase, H3 lysine-36 and H4 lysine-20specific, putative, expressed seq=cds; coord=2:173776072..173793383:-1; parent_gene=GRM…
Zm00001d005564	mGdr2-2
Zm00001d005566	mGdr2-2	GRMZM2G134998			'RNA.regulation of transcription.C2H2 zinc finger family'	'moderately similar to ( 286) AT1G13290 | Symbols: DOT5 | DOT5 (DEFECTIVELY ORGANIZED TRIBUTARIES 5); transcription factor | chr1:4550366-4551527 REVERSEmoderately similar to ( 350) loc_os09g13680 12009.m04630 protein zinc finger, C2H2 type family protein seq=cds; coord=2:173831834..173833354:-1; parent_gene=GRMZM2G134998'
Zm00001d005568	mGdr2-2
Zm00001d005570	mGdr2-2
Zm00001d005571	mGdr2-2
Zm00001d005573	mGdr2-2	GRMZM2G138178			'signalling.light'	'highly similar to ( 573) AT1G25540 | Symbols: PFT1 | PFT1 (PHYTOCHROME AND FLOWERING TIME 1); transcription coactivator | chr1:8969392-8973301 REVERSEhighly similar to ( 841) loc_os09g13610 12009.m22064 protein PFT1, putative, expressed seq=cds; coord=2:174096875..174110684:-1; parent_gene=GRMZM2G138178'
Zm00001d005577	mGdr2-2	GRMZM2G108698			'misc.cytochrome P450'	'moderately similar to ( 327) AT5G07990 | Symbols: TT7, CYP75B1, D501 | TT7 (TRANSPARENT TESTA 7); flavonoid 3'-monooxygenase/ oxygen binding | chr5:2560437-2562859 FORWARDmoderately similar to ( 355) F3PH_PETHY Flavonoid 3'-monooxygenase (EC 1.14.13.21) (Flavonoid 3'-hydroxylase) (Cytochrome P450 75B2) - Petunia hybrida (Petunia)highly similar to ( 551) loc_os09g26940 12009.m05846 protein flavon…
Zm00001d005578	mGdr2-2		bzip40	bZIP-transcription factor 40
Zm00001d005579	mGdr2-2	GRMZM2G050658			'misc.acid and other phosphatases'	'moderately similar to ( 397) AT1G15080 | Symbols: ATPAP2, ATLPP2, LPP2 | LPP2 (LIPID PHOSPHATE PHOSPHATASE 2); acid phosphatase/ phosphatidate phosphatase | chr1:5188080-5189476 FORWARDhighly similar to ( 513) loc_os09g13870 12009.m21980 protein lipid phosphate phosphatase 3, chloroplast precursor, putative, expressed seq=cds; coord=2:174476328..174482676:-1; parent_gene=GRMZM2G050658'
Zm00001d005580	mGdr2-2
Zm00001d005581	mGdr2-2
Zm00001d005583	mGdr2-2
Zm00001d005584	mGdr2-2		hb131	Homeobox-transcription factor 131
Zm00001d005586	mGdr2-2	GRMZM2G116004			'development.unspecified'	'moderately similar to ( 227) AT1G48635 | Symbols: PEX3, PEX3-2 | peroxin-3 family protein | chr1:17983951-17985966 FORWARDmoderately similar to ( 425) loc_os09g14510 12009.m21981 protein lysine and histidine specific transporter, putative, expressed seq=cds; coord=2:174950672..174953710:1; parent_gene=GRMZM2G116004'
Zm00001d005587	mGdr2-2	GRMZM2G062416			'lipid metabolism.Phospholipid synthesis.phosphatidate cytidylyltransferase'	'moderately similar to ( 391) AT1G62430 | Symbols: ATCDS1 | ATCDS1; phosphatidate cytidylyltransferase | chr1:23106274-23108923 REVERSEmoderately similar to ( 393) CDS1_SOLTU Phosphatidate cytidylyltransferase (EC 2.7.7.41) (CDP-diglyceride synthetase) (CDP-diglyceride pyrophosphorylase) (CDP-diacylglycerol synthase) (CDS) (CTP:phosphatidate cytidylyltransferase) (CDP-DAG synthase) (CDP-DG synthe…
Zm00001d005588	mGdr2-2
Zm00001d005590	mGdr2-2	GRMZM2G100484			'transport.misc'	'highly similar to ( 663) AT2G34190 | Symbols: | xanthine/uracil permease family protein | chr2:14437065-14439407 FORWARDhighly similar to ( 780) loc_os09g15170 12009.m04780 protein permease, putative, expressed seq=cds; coord=2:175088645..175093502:-1; parent_gene=GRMZM2G100484'
Zm00001d005591	mGdr2-2
Zm00001d005593	mGdr2-2
Zm00001d005594	mGdr2-2
Zm00001d005598	mGdr2-2
Zm00001d005599	mGdr2-2
Zm00001d005600	mGdr2-2
Zm00001d005602	mGdr2-2
Zm00001d005607	mGdr2-2	GRMZM2G177349			'secondary metabolism.phenylpropanoids'	'moderately similar to ( 219) AT5G48930 | Symbols: HCT | HCT (HYDROXYCINNAMOYL-COA SHIKIMATE/QUINATE HYDROXYCINNAMOYL TRANSFERASE); quinate O-hydroxycinnamoyltransferase/ shikimate O-hydroxycinnamoyltransferase/ transferase | chr5:19836654-19838092 REVERSEweakly similar to ( 171) HCBT1_DIACA Anthranilate N-benzoyltransferase protein 1 (EC 2.3.1.144) (Anthranilate N-hydroxycinnamoyl/benzoyltransfe…
Zm00001d005608	mGdr2-2
Zm00001d005609	mGdr2-2	GRMZM2G082487	prh7	protein phosphatase homolog7	'protein.postranslational modification'	'moderately similar to ( 261) AT5G59220 | Symbols: | protein phosphatase 2C, putative / PP2C, putative | chr5:23894672-23896497 REVERSEmoderately similar to ( 329) loc_os09g15670 12009.m04828 protein protein phosphatase 2C, putative, expressed seq=cds; coord=2:175540392..175541806:-1; parent_gene=GRMZM2G082487'
Zm00001d005612	mGdr2-2	GRMZM2G039900			'signalling.G-proteins'	'moderately similar to ( 395) AT5G60860 | Symbols: AtRABA1f | AtRABA1f (Arabidopsis Rab GTPase homolog A1f); GTP binding | chr5:24484750-24485565 FORWARDmoderately similar to ( 385) RB11B_TOBAC Ras-related protein Rab11B - Nicotiana tabacum (Common tobacco)moderately similar to ( 422) loc_os09g15790 12009.m04840 protein ras-related protein Rab11B, putative, expressed seq=cds; coord=2:175516690..1…
Zm00001d005614	mGdr2-2	GRMZM2G130790			'C1-metabolism.Methylenetetrahydrofolate dehydrogenase & Methenyltetrahydrofolate cyclohydrolase'	'weakly similar to ( 133) AT2G38660 | Symbols: | tetrahydrofolate dehydrogenase/cyclohydrolase, putative | chr2:16166392-16168194 FORWARDmoderately similar to ( 221) loc_os09g15810 12009.m059962 protein folD bifunctional protein, putative, expressed seq=cds; coord=2:175489492..175498528:-1; parent_gene=GRMZM2G130790'
Zm00001d005615	mGdr2-2
Zm00001d005616	mGdr2-2
Zm00001d005617	mGdr2-2
Zm00001d005619	mGdr2-2
Zm00001d005620	mGdr2-2	GRMZM2G110816			'misc.UDP glucosyl and glucoronyl transferases'	'moderately similar to ( 356) AT3G22250 | Symbols: | UDP-glucoronosyl/UDP-glucosyl transferase family protein | chr3:7867806-7870053 FORWARDweakly similar to ( 156) IAAG_MAIZE Indole-3-acetate beta-glucosyltransferase (EC 2.4.1.121) (IAA-Glu synthetase) ((Uridine 5'-diphosphate-glucose:indol-3-ylacetyl)-beta-D-glucosyl transferase) - Zea mays (Maize)moderately similar to ( 492) loc_os02g42280 120…
Zm00001d005621	mGdr2-2
Zm00001d005622	mGdr2-2	GRMZM2G163418	wrky38	WRKY-transcription factor 38	'RNA.regulation of transcription.WRKY domain transcription factor family'	'weakly similar to ( 160) loc_os09g16510 12009.m04911 protein OsWRKY74 - Superfamily of rice TFs having WRKY and zinc finger domains, expressed seq=cds; coord=2:175752568..175754183:1; parent_gene=GRMZM2G163418'
Zm00001d005623	mGdr2-2
Zm00001d005624	mGdr2-2	GRMZM2G179120			'N-metabolism.nitrate metabolism.NR'	'highly similar to ( 537) AT2G46210 | Symbols: | delta-8 sphingolipid desaturase, putative | chr2:18977542-18978891 FORWARDhighly similar to ( 788) loc_os09g16920 12009.m04952 protein desaturase/cytochrome b5 protein, putative, expressed seq=cds; coord=2:175830364..175833357:1; parent_gene=GRMZM2G179120'
Zm00001d006687	mGdr2-3	GRMZM2G062244	hb107	Homeobox-transcription factor 107	'RNA.regulation of transcription.HB,Homeobox transcription factor family'	'weakly similar to ( 129) AT4G36740 | Symbols: HB-5, ATHB40 | ATHB40 (ARABIDOPSIS THALIANA HOMEOBOX PROTEIN 40); DNA binding / transcription factor | chr4:17314649-17316314 REVERSEmoderately similar to ( 230) loc_os07g39320 12007.m08174 protein DNA binding protein, putative, expressed seq=cds; coord=2:207612930..207613968:1; parent_gene=GRMZM2G062244'
Zm00001d006688	mGdr2-3	GRMZM2G062156			'transport.sugars'	'moderately similar to ( 483) AT3G18830 | Symbols: ATPLT5 | ATPLT5 (POLYOL TRANSPORTER 5); D-ribose transmembrane transporter/ D-xylose transmembrane transporter/ carbohydrate transmembrane transporter/ galactose transmembrane transporter/ glucose transmembrane transporter/ glycerol transmembrane transporter/ mann | chr3:6489000-6491209 REVERSEweakly similar to ( 138) STC_RICCO Sugar carrier prot…
Zm00001d006690	mGdr2-3	GRMZM2G358139			'stress.abiotic.drought/salt'	'moderately similar to ( 258) AT2G40280 | Symbols: | dehydration-responsive family protein | chr2:16825707-16828300 REVERSEmoderately similar to ( 373) loc_os05g39520 12005.m08130 protein ankyrin-like protein, putative, expressed seq=cds; coord=2:207640335..207642527:-1; parent_gene=GRMZM2G358139'
Zm00001d006691	mGdr2-3
Zm00001d006692	mGdr2-3
Zm00001d006693	mGdr2-3
Zm00001d006695	mGdr2-3
Zm00001d006696	mGdr2-3
Zm00001d006697	mGdr2-3	GRMZM2G024708			'transport.sugars'	'highly similar to ( 567) AT3G18830 | Symbols: ATPLT5 | ATPLT5 (POLYOL TRANSPORTER 5); D-ribose transmembrane transporter/ D-xylose transmembrane transporter/ carbohydrate transmembrane transporter/ galactose transmembrane transporter/ glucose transmembrane transporter/ glycerol transmembrane transporter/ mann | chr3:6489000-6491209 REVERSEweakly similar to ( 181) STC_RICCO Sugar carrier protein …
Zm00001d006698	mGdr2-3
Zm00001d006699	mGdr2-3
Zm00001d006700	mGdr2-3	GRMZM2G130773	mterf9	mTERF-domain protein9	'RNA.regulation of transcription.unclassified'	'moderately similar to ( 323) AT5G55580 | Symbols: | mitochondrial transcription termination factor family protein / mTERF family protein | chr5:22515601-22517408 FORWARDhighly similar to ( 513) loc_os07g39430 12007.m08185 protein mTERF family protein, expressed seq=cds; coord=2:207829497..207832785:1; parent_gene=GRMZM2G130773'
Zm00001d006701	mGdr2-3	GRMZM2G431309	gras75	GRAS-transcription factor 75	'development.unspecified'	'highly similar to ( 516) AT1G50600 | Symbols: SCL5 | SCL5; transcription factor | chr1:18737398-18739547 REVERSEhighly similar to ( 842) CIGR2_ORYSA Chitin-inducible gibberellin-responsive protein 2 - Oryza sativa (Rice)highly similar to ( 842) loc_os07g39470 12007.m08189 protein chitin-inducible gibberellin-responsive protein 2, putative, expressed seq=cds; coord=2:207837259..207841334:1; paren…
Zm00001d006702	mGdr2-3	GRMZM2G130854	wrky116	WRKY-transcription factor 116	'RNA.regulation of transcription.WRKY domain transcription factor family'	'moderately similar to ( 384) AT4G26640 | Symbols: WRKY20, AtWRKY20 | WRKY20; transcription factor | chr4:13437298-13440693 REVERSEhighly similar to ( 934) loc_os07g39480 12007.m08190 protein OsWRKY78 - Superfamily of rice TFs having WRKY and zinc finger domains, expressed seq=cds; coord=2:207841392..207847758:-1; parent_gene=GRMZM2G130854'
Zm00001d006704	mGdr2-3	GRMZM2G014400			'RNA.RNA binding'	'weakly similar to ( 121) AT4G26650 | Symbols: | RNA recognition motif (RRM)-containing protein | chr4:13445265-13447592 FORWARDweakly similar to ( 144) loc_os07g39560 12007.m29242 protein RNA-binding protein, putative, expressed seq=cds; coord=2:207961443..207962601:1; parent_gene=GRMZM2G014400'
Zm00001d006705	mGdr2-3	GRMZM2G112954			'protein.degradation.ubiquitin.E3.RING'	'weakly similar to ( 130) AT4G16490 | Symbols: | binding | chr4:9293891-9295530 REVERSEweakly similar to ( 177) loc_os07g39590 12007.m08201 protein spotted leaf protein 11, putative, expressed seq=cds; coord=2:207974613..207977249:1; parent_gene=GRMZM2G112954'
Zm00001d006707	mGdr2-3
Zm00001d006708	mGdr2-3	GRMZM2G034764			'stress.abiotic.cold'	'moderately similar to ( 252) AT5G55530 | Symbols: | C2 domain-containing protein | chr5:22494439-22495656 FORWARDhighly similar to ( 531) loc_os07g39620 12007.m079726 protein C2 domain containing protein, expressed seq=cds; coord=2:208079590..208081944:1; parent_gene=GRMZM2G034764'
Zm00001d006710	mGdr2-3
Zm00001d006711	mGdr2-3
Zm00001d006712	mGdr2-3
Zm00001d006713	mGdr2-3
Zm00001d006714	mGdr2-3	GRMZM2G105207			'mitochondrial electron transport / ATP synthesis.NADH-DH.localisation not clear'	'weakly similar to ( 120) AT5G67590 | Symbols: FRO1 | FRO1 (FROSTBITE1); NADH dehydrogenase (ubiquinone) | chr5:26958073-26959356 FORWARDweakly similar to ( 150) loc_os07g39710 12007.m08213 protein NADH-ubiquinone oxidoreductase 18 kDa subunit, mitochondrial precursor, putative, expressed seq=cds; coord=2:208123671..208129714:1; parent_gene=GRMZM2G105207'
Zm00001d006715	mGdr2-3
Zm00001d006716	mGdr2-3
Zm00001d006717	mGdr2-3	GRMZM2G129575			'protein.degradation.ubiquitin.E1'	'weakly similar to ( 139) AT2G21470 | Symbols: SAE2, ATSAE2, EMB2764 | SAE2 (SUMO-ACTIVATING ENZYME 2); SUMO activating enzyme | chr2:9198752-9202136 FORWARDweakly similar to ( 177) loc_os07g39780 12007.m08220 protein ubiquitin-like 1-activating enzyme E1B, putative, expressed seq=cds; coord=2:208223142..208226043:1; parent_gene=GRMZM2G129575'
Zm00001d006718	mGdr2-3
Zm00001d006719	mGdr2-3
Zm00001d006720	mGdr2-3	GRMZM2G454474			'lipid metabolism.lipid degradation.lipases.triacylglycerol lipase'	'weakly similar to ( 135) AT5G50890 | Symbols: | LOCATED IN: cellular_component unknown; EXPRESSED IN: 17 plant structures; EXPRESSED DURING: 13 growth stages; BEST Arabidopsis thaliana protein match is: lipase class 3 family protein (TAIR:AT2G05260.1); Has 115 Blast hits to 115 proteins in 7 species: Archae - 0; Bacteria - 0; Metazoa - 0; Fungi - 0; Plants - 115; Viruses - 0; Other Eukaryotes - …
Zm00001d006721	mGdr2-3	GRMZM2G019060	gras85	GRAS-transcription factor 85	'RNA.regulation of transcription.GRAS transcription factor family'	'moderately similar to ( 398) AT4G37650 | Symbols: SHR, SGR7 | SHR (SHORT ROOT); protein binding / sequence-specific DNA binding / transcription factor | chr4:17691871-17693466 FORWARDweakly similar to ( 126) CIGR2_ORYSA Chitin-inducible gibberellin-responsive protein 2 - Oryza sativa (Rice)highly similar to ( 645) loc_os07g39820 12007.m08224 protein SHR, putative, expressed seq=cds; coord=2:2083…
Zm00001d006722	mGdr2-3
Zm00001d006723	mGdr2-3
Zm00001d007106	mGdr2-4
Zm00001d007107	mGdr2-4
Zm00001d007108	mGdr2-4
Zm00001d007109	mGdr2-4	GRMZM2G070563			'transport.misc'	'weakly similar to ( 129) AT5G65980 | Symbols: | auxin efflux carrier family protein | chr5:26392444-26394232 FORWARDmoderately similar to ( 266) loc_os09g38130 12009.m060062 protein auxin Efflux Carrier family protein, expressed seq=cds; coord=2:215629822..215632213:-1; parent_gene=GRMZM2G070563'
Zm00001d007110	mGdr2-4
Zm00001d007111	mGdr2-4	GRMZM5G873277			'protein.postranslational modification'	'highly similar to ( 692) AT1G54610 | Symbols: | protein kinase family protein | chr1:20393962-20396902 REVERSEmoderately similar to ( 217) CDC2A_ANTMA Cell division control protein 2 homolog A (EC 2.7.11.22) (EC 2.7.11.23) - Antirrhinum majus (Garden snapdragon)highly similar to ( 907) loc_os07g47180 12007.m29311 protein transposon protein, putative, unclassified, expressed seq=cds; coord=2:2156…
Zm00001d007112	mGdr2-4	GRMZM2G306998			'misc.cytochrome P450'	'moderately similar to ( 249) AT3G26310 | Symbols: CYP71B35 | CYP71B35; electron carrier/ heme binding / iron ion binding / monooxygenase/ oxygen binding | chr3:9641089-9642779 REVERSEmoderately similar to ( 313) C71DA_SOYBN Cytochrome P450 71D10 (EC 1.14.-.-) - Glycine max (Soybean)highly similar to ( 541) loc_os01g27890 12001.m09235 protein cytochrome P450 71D10, putative, expressed seq=cds; co…
Zm00001d007113	mGdr2-4	GRMZM2G005493			'minor CHO metabolism.others.Xylose isomerase'	'highly similar to ( 745) AT5G57655 | Symbols: | xylose isomerase family protein | chr5:23347030-23349805 FORWARDhighly similar to ( 835) XYLA_HORVU Xylose isomerase (EC 5.3.1.5) - Hordeum vulgare (Barley)highly similar to ( 863) loc_os07g47290 12007.m29315 protein xylose isomerase, putative, expressed seq=cds; coord=2:215654249..215658893:-1; parent_gene=GRMZM2G005493'
Zm00001d007114	mGdr2-4
Zm00001d007115	mGdr2-4
Zm00001d007116	mGdr2-4
Zm00001d007117	mGdr2-4	GRMZM2G077632			'signalling.G-proteins'	'highly similar to ( 544) AT5G18570 | Symbols: | GTP1/OBG family protein | chr5:6171839-6174823 REVERSEhighly similar to ( 684) loc_os07g47300 12007.m08947 protein spo0B-associated GTP-binding protein, putative, expressed seq=cds; coord=2:215911898..215915755:1; parent_gene=GRMZM2G077632'
Zm00001d007118	mGdr2-4	GRMZM2G158766			'transport.p- and v-ATPases.H+-transporting two-sector ATPase'	'moderately similar to ( 225) AT4G02620 | Symbols: | vacuolar ATPase subunit F family protein | chr4:1149419-1151132 REVERSEmoderately similar to ( 244) loc_os02g57854 12002.m100691 protein vacuolar ATP synthase subunit F, putative, expressed seq=cds; coord=2:215940692..215944205:1; parent_gene=GRMZM2G158766'
Zm00001d007119	mGdr2-4	GRMZM2G458437	ereb183	AP2-EREBP-transcription factor 183	'RNA.regulation of transcription.AP2/EREBP, APETALA2/Ethylene-responsive element binding protein family'	'weakly similar to ( 129) AT5G18560 | Symbols: PUCHI | PUCHI; DNA binding / transcription factor | chr5:6164859-6165905 REVERSEvery weakly similar to (87.8) ERF3_TOBAC Ethylene-responsive transcription factor 3 (Ethylene-responsive element-binding factor 3 homolog) (EREBP-5) (NtERF5) - Nicotiana tabacum (Common tobacco)moderately similar to ( 259) loc_os07g47330 12007.m08950 protein branched silk…
Zm00001d007121	mGdr2-4
Zm00001d007123	mGdr2-4
Zm00001d007124	mGdr2-4
Zm00001d007125	mGdr2-4
Zm00001d007127	mGdr2-4
Zm00001d007129	mGdr2-4
Zm00001d007130	mGdr2-4	GRMZM2G123486			'metal handling.binding, chelation and storage'	'very weakly similar to (99.8) AT5G27690 | Symbols: | heavy-metal-associated domain-containing protein | chr5:9803796-9805036 FORWARDweakly similar to ( 134) loc_os07g47480 12007.m08965 protein copper chaperone, putative, expressed seq=cds; coord=2:216190622..216192129:1; parent_gene=GRMZM2G123486'
Zm00001d007131	mGdr2-4
Zm00001d007132	mGdr2-4
Zm00001d007133	mGdr2-4	GRMZM2G057448			'misc.O-methyl transferases'	'highly similar to ( 666) AT3G06930 | Symbols: ATPRMT4B, PRMT4B | protein arginine N-methyltransferase family protein | chr3:2185469-2189296 REVERSEhighly similar to ( 847) loc_os07g47500 12007.m29320 protein histone-arginine methyltransferase CARM1, putative, expressed seq=cds; coord=2:216278090..216285478:1; parent_gene=GRMZM2G057448'
Zm00001d007135	mGdr2-4	AC208892.3_FG005			'secondary metabolism.isoprenoids'	'weakly similar to ( 124) AT3G05500 | Symbols: | rubber elongation factor (REF) family protein | chr3:1593540-1594802 FORWARDweakly similar to ( 121) SRP_PHAVU Stress-related protein (PvSRP) - Phaseolus vulgaris (Kidney bean) (French bean)weakly similar to ( 191) loc_os07g47510 12007.m079784 protein stress-related protein, putative, expressed seq=cds; coord=2:216323284..216324425:1; parent_gene=A…
Zm00001d007139	mGdr2-4	GRMZM2G157621			'protein.degradation.AAA type'	'highly similar to ( 766) AT4G02480 | Symbols: | AAA-type ATPase family protein | chr4:1082082-1088680 REVERSEweakly similar to ( 148) CDC48_SOYBN Cell division cycle protein 48 homolog (Valosin-containing protein homolog) (VCP) - Glycine max (Soybean)nearly identical (1424) loc_os07g47530 12007.m079785 protein ATP binding protein, putative, expressed seq=cds; coord=2:216416829..216433258:1; pare…
Zm00001d007140	mGdr2-4
Zm00001d007141	mGdr2-4
Zm00001d007142	mGdr2-4	GRMZM5G839114			'development.unspecified'	'very weakly similar to (90.9) loc_os01g08770 12001.m07502 protein WD-repeat protein 46, putative, expressed seq=cds; coord=2:216463713..216495554:1; parent_gene=GRMZM5G839114'
Zm00001d007143	mGdr2-4	GRMZM2G163519			'misc.UDP glucosyl and glucoronyl transferases'	'weakly similar to ( 138) AT5G49690 | Symbols: | UDP-glucoronosyl/UDP-glucosyl transferase family protein | chr5:20189968-20191350 REVERSEweakly similar to ( 134) ZOX_PHAVU Zeatin O-xylosyltransferase (EC 2.4.2.40) (Zeatin O-beta-D-xylosyltransferase) - Phaseolus vulgaris (Kidney bean) (French bean)highly similar to ( 503) loc_os07g47550 12007.m08972 protein anthocyanidin 3-O-glucosyltransferase,…
Zm00001d007144	mGdr2-4
Zm00001d007145	mGdr2-4	GRMZM2G009876			'protein.synthesis.ribosomal protein.eukaryotic.40S subunit.S8'	'moderately similar to ( 416) AT5G06360 | Symbols: | ribosomal protein S8e family protein | chr5:1944835-1946512 FORWARDmoderately similar to ( 462) loc_os07g47580 12007.m079786 protein TGF-beta-inducible nuclear protein 1, putative, expressed seq=cds; coord=2:216550379..216553037:-1; parent_gene=GRMZM2G009876'
Zm00001d007146	mGdr2-4	GRMZM2G010136			'cell.organisation'	'moderately similar to ( 277) AT3G05520 | Symbols: | F-actin capping protein alpha subunit family protein | chr3:1598611-1601437 FORWARDmoderately similar to ( 341) loc_os07g23200 12007.m06602 protein F-actin capping protein alpha subunit, putative, expressed seq=cds; coord=2:216554406..216558932:-1; parent_gene=GRMZM2G010136'
Zm00001d007147	mGdr2-4
Zm00001d007151	mGdr2-4	GRMZM2G010505			'protein.degradation.cysteine protease'	'moderately similar to ( 276) AT3G06910 | Symbols: ULP1A | ULP1A (UB-LIKE PROTEASE 1A); SUMO-specific protease/ cysteine-type peptidase | chr3:2178905-2181188 REVERSEmoderately similar to ( 380) loc_os03g29630 12003.m08233 protein sentrin-specific protease 2, putative, expressed seq=cds; coord=2:216593713..216597724:1; parent_gene=GRMZM2G010505'
Zm00001d007152	mGdr2-4	GRMZM2G010551			'protein.degradation.ubiquitin.E3.SCF.FBOX'	'weakly similar to ( 179) AT2G21950 | Symbols: SKIP6 | SKIP6 (SKP1 interacting partner 6); ubiquitin-protein ligase | chr2:9353526-9354644 REVERSEmoderately similar to ( 486) loc_os07g47650 12007.m08980 protein ubiquitin-protein ligase, putative, expressed seq=cds; coord=2:216599338..216601548:1; parent_gene=GRMZM2G010551'
Zm00001d007153	mGdr2-4
Zm00001d007154	mGdr2-4	GRMZM2G010991			'protein.synthesis.ribosomal protein.eukaryotic.60S subunit.L22'	'weakly similar to ( 150) AT3G05560 | Symbols: | 60S ribosomal protein L22-2 (RPL22B) | chr3:1614641-1615204 FORWARDweakly similar to ( 162) loc_os03g22340 12003.m07636 protein 60S ribosomal protein L22-2, putative, expressed seq=cds; coord=2:216610669..216612249:1; parent_gene=GRMZM2G010991'
Zm00001d007155	mGdr2-4
Zm00001d007156	mGdr2-4	GRMZM2G357683			'DNA.synthesis/chromatin structure'	'highly similar to ( 521) AT1G65810 | Symbols: | tRNA-splicing endonuclease positive effector-related | chr1:24477043-24480728 REVERSEhighly similar to ( 720) loc_os04g49310 12004.m09866 protein expressed protein seq=cds; coord=2:216627773..216633622:-1; parent_gene=GRMZM2G357683'
Zm00001d007157	mGdr2-4
Zm00001d007158	mGdr2-4	GRMZM2G001297			'lipid metabolism.lipid degradation.beta-oxidation.acyl CoA DH'	'nearly identical (1108) AT3G06810 | Symbols: IBR3 | IBR3 (IBA-RESPONSE 3); acyl-CoA dehydrogenase/ oxidoreductase | chr3:2146534-2150654 FORWARDvery weakly similar to (92.8) IVD1_SOLTU Isovaleryl-CoA dehydrogenase 1, mitochondrial precursor (EC 1.3.99.10) (IVD 1) - Solanum tuberosum (Potato)nearly identical (1388) loc_os07g47820 12007.m29021 protein acad10 protein, putative, expressed seq=cds; c…
Zm00001d007159	mGdr2-4	GRMZM2G383937			'protein.degradation.ubiquitin.E3.RING'	'very weakly similar to (81.3) AT2G47560 | Symbols: | zinc finger (C3HC4-type RING finger) family protein | chr2:19511934-19512617 REVERSEvery weakly similar to (83.2) loc_os03g22080 12003.m07611 protein RING-H2 finger protein ATL2G precursor, putative seq=cds; coord=2:216756167..216756679:-1; parent_gene=GRMZM2G383937'
Zm00001d007160	mGdr2-4	GRMZM2G133475			'misc.peroxidases'	'moderately similar to ( 323) AT5G05340 | Symbols: | peroxidase, putative | chr5:1579142-1580819 REVERSEmoderately similar to ( 370) PER2_ORYSA Peroxidase 2 precursor (EC 1.11.1.7) - Oryza sativa (Rice)moderately similar to ( 370) loc_os07g48030 12007.m09018 protein peroxidase 2 precursor, putative, expressed seq=cds; coord=2:216785705..216787386:1; parent_gene=GRMZM2G133475'
Zm00001d007161	mGdr2-4	GRMZM2G450717			'misc.peroxidases'	'moderately similar to ( 296) AT5G05340 | Symbols: | peroxidase, putative | chr5:1579142-1580819 REVERSEmoderately similar to ( 330) PER2_ORYSA Peroxidase 2 precursor (EC 1.11.1.7) - Oryza sativa (Rice)moderately similar to ( 330) loc_os07g48030 12007.m09018 protein peroxidase 2 precursor, putative, expressed seq=cds; coord=2:216821468..216823063:1; parent_gene=GRMZM2G450717'
Zm00001d007162	mGdr2-4
Zm00001d007163	mGdr2-4
Zm00001d007164	mGdr2-4
Zm00001d007166	mGdr2-4	GRMZM2G308752			'protein.postranslational modification'	'moderately similar to ( 244) AT2G30360 | Symbols: CIPK11, PKS5, SIP4, SNRK3.22 | SIP4 (SOS3-INTERACTING PROTEIN 4); kinase/ protein kinase | chr2:12937265-12938572 REVERSEweakly similar to ( 198) CIPK1_ORYSA CIPK-like protein 1 (EC 2.7.11.1) (OsCK1) - Oryza sativa (Rice)moderately similar to ( 405) loc_os07g48090 12007.m09024 protein CBL-interacting serine/threonine-protein kinase 11, putative, …
Zm00001d007167	mGdr2-4	GRMZM2G316136			'protein.postranslational modification'	'moderately similar to ( 453) AT5G58380 | Symbols: CIPK10, PKS2, SIP1, SNRK3.8 | SIP1 (SOS3-INTERACTING PROTEIN 1); ATP binding / kinase/ protein kinase/ protein serine/threonine kinase | chr5:23597092-23598531 REVERSEmoderately similar to ( 372) CIPK1_ORYSA CIPK-like protein 1 (EC 2.7.11.1) (OsCK1) - Oryza sativa (Rice)highly similar to ( 567) loc_os07g48100 12007.m09025 protein CBL-interacting …
Zm00001d007168	mGdr2-4		ofp12	OVATE-transcription factor 12
Zm00001d007169	mGdr2-4	GRMZM2G359105			'RNA.processing'	'moderately similar to ( 398) AT3G51620 | Symbols: | unknown protein | chr3:19143859-19147944 FORWARDhighly similar to ( 627) loc_os12g18530 12012.m05807 protein nucleotidyltransferase domain containing protein, expressed seq=cds; coord=2:216930553..216935226:-1; parent_gene=GRMZM2G359105'
Zm00001d007172	mGdr2-4
Zm00001d007173	mGdr2-4	GRMZM2G172621	abi39	ABI3-VP1-transcription factor 39	'RNA.regulation of transcription.ABI3/VP1-related B3-domain-containing transcription factor family'	'highly similar to ( 644) AT4G32010 | Symbols: HSL1, HSI2-L1, VAL2 | HSL1 (HSI2-LIKE 1); transcription factor | chr4:15481231-15484897 FORWARDvery weakly similar to (82.0) VIV_ORYSA Protein viviparous homolog - Oryza sativa (Rice)nearly identical (1456) loc_os07g48200 12007.m079794 protein B3 DNA binding domain containing protein, expressed seq=cds; coord=2:216982524..217004593:-1; parent_gene=GR…
Zm00001d007174	mGdr2-4	GRMZM2G473709			'mitochondrial electron transport / ATP synthesis.cytochrome c reductase'	'weakly similar to ( 113) loc_os07g48244 12007.m079856 protein ubiquinol-cytochrome c reductase complex 6.7 kDa protein, putative, expressed seq=cds; coord=2:217007466..217009653:-1; parent_gene=GRMZM2G473709'
Zm00001d007175	mGdr2-4
Zm00001d007179	mGdr2-4	GRMZM2G030646			'protein.synthesis.initiation'	'moderately similar to ( 301) AT5G20920 | Symbols: EIF2 BETA | EIF2 BETA; translation initiation factor | chr5:7094994-7096661 REVERSEmoderately similar to ( 349) IF2B_WHEAT Eukaryotic translation initiation factor 2 subunit beta (eIF-2-beta) (P38) - Triticum aestivum (Wheat)moderately similar to ( 353) loc_os07g48300 12007.m09044 protein eukaryotic translation initiation factor 2 beta subunit, p…
Zm00001d007180	mGdr2-4	GRMZM2G031125			'misc.cytochrome P450'	'moderately similar to ( 350) AT5G24910 | Symbols: CYP714A1 | CYP714A1; electron carrier/ heme binding / iron ion binding / monooxygenase/ oxygen binding | chr5:8567674-8570260 REVERSEmoderately similar to ( 207) C72A1_CATRO Cytochrome P450 72A1 (EC 1.3.3.9) (CYPLXXII) (Secologanin synthase) (SLS) - Catharanthus roseus (Rosy periwinkle) (Madagascar periwinkle)highly similar to ( 556) loc_os07g483…
Zm00001d007181	mGdr2-4	GRMZM2G031329			'signalling.calcium'	'weakly similar to ( 139) AT4G20780 | Symbols: | calcium-binding protein, putative | chr4:11133309-11133884 REVERSEweakly similar to ( 124) CAST_SOLTU Calcium-binding protein CAST - Solanum tuberosum (Potato)moderately similar to ( 223) loc_os08g04890 12008.m04632 protein calcium-binding protein CAST, putative, expressed seq=cds; coord=2:217120117..217121376:1; parent_gene=GRMZM2G031329'
Zm00001d007182	mGdr2-4
Zm00001d007183	mGdr2-4
Zm00001d007184	mGdr2-4	GRMZM2G005103			'misc.UDP glucosyl and glucoronyl transferases'	'moderately similar to ( 258) AT2G38650 | Symbols: GAUT7, LGT7 | GAUT7 (GALACTURONOSYLTRANSFERASE 7); polygalacturonate 4-alpha-galacturonosyltransferase/ transferase, transferring glycosyl groups | chr2:16161856-16165523 REVERSEmoderately similar to ( 441) loc_os07g48370 12007.m09050 protein transferase, transferring glycosyl groups, putative, expressed seq=cds; coord=2:217277591..217281777:1; p…
Zm00001d007185	mGdr2-4
Zm00001d007186	mGdr2-4	GRMZM2G003331			'nucleotide metabolism.degradation'	'highly similar to ( 528) AT5G18280 | Symbols: ATAPY2, APY2 | ATAPY2 (ARABIDOPSIS THALIANA APYRASE 2); ATPase/ nucleotide diphosphatase | chr5:6050799-6054875 REVERSEmoderately similar to ( 429) NTPA_PEA Nucleoside-triphosphatase (EC 3.6.1.15) (Nucleoside triphosphate phosphohydrolase) (NTPase) (Apyrase) - Pisum sativum (Garden pea)highly similar to ( 728) loc_os07g48430 12007.m29410 protein nucl…
Zm00001d007187	mGdr2-4
Zm00001d007188	mGdr2-4	GRMZM2G003558	eil2	EIL-transcription factor 2	'RNA.regulation of transcription.EIN3-like(EIL) transcription factor family'	'moderately similar to ( 304) AT2G27050 | Symbols: EIL1 | EIL1 (ETHYLENE-INSENSITIVE3-LIKE 1); transcription factor/ transcription regulator | chr2:11546314-11548068 FORWARDmoderately similar to ( 467) loc_os07g48630 12007.m29024 protein ETHYLENE-INSENSITIVE3-like 1 protein, putative, expressed seq=cds; coord=2:217348828..217350753:-1; parent_gene=GRMZM2G003558'
Zm00001d007189	mGdr2-4	GRMZM2G003563			'misc.short chain dehydrogenase/reductase (SDR)'	'moderately similar to ( 264) AT3G61220 | Symbols: | short-chain dehydrogenase/reductase (SDR) family protein | chr3:22663025-22664316 FORWARDmoderately similar to ( 443) loc_os07g48640 12007.m079798 protein oxidoreductase, putative, expressed seq=cds; coord=2:217355624..217358253:1; parent_gene=GRMZM2G003563'
Zm00001d007190	mGdr2-4	GRMZM2G318296			'protein.degradation.ubiquitin.E3.RING'	'moderately similar to ( 320) AT1G08050 | Symbols: | zinc finger (C3HC4-type RING finger) family protein | chr1:2499088-2501311 REVERSEmoderately similar to ( 449) loc_os08g03270 12008.m04470 protein protein binding protein, putative seq=cds; coord=2:217406122..217408046:-1; parent_gene=GRMZM2G318296'
Zm00001d007191	mGdr2-4	GRMZM2G176327	myb110	MYB-transcription factor 110	'RNA.regulation of transcription.MYB domain transcription factor family'	'moderately similar to ( 243) AT5G49620 | Symbols: AtMYB78 | AtMYB78 (myb domain protein 78); DNA binding / transcription factor | chr5:20137491-20139384 REVERSEweakly similar to ( 142) MYBA2_ORYSA Myb-related protein MYBAS2 - Oryza sativa (Rice)moderately similar to ( 273) loc_os07g48870 12007.m09096 protein typical P-type R2R3 Myb protein, putative, expressed seq=cds; coord=2:217458156..2174598…
Zm00001d007677	mGdr2-5
Zm00001d007678	mGdr2-5
Zm00001d007679	mGdr2-5
Zm00001d007681	mGdr2-5	GRMZM2G131440			'secondary metabolism.isoprenoids.carotenoids'	'weakly similar to ( 131) AT3G10740 | Symbols: ASD1, ARAF1, ARAF, ATASD1 | ASD1 (ALPHA-L-ARABINOFURANOSIDASE 1); alpha-N-arabinofuranosidase/ hydrolase, acting on glycosyl bonds / xylan 1,4-beta-xylosidase | chr3:3361031-3364573 REVERSEmoderately similar to ( 235) loc_os03g20420 12003.m35604 protein alpha-N-arabinofuranosidase 1 precursor, putative, expressed seq=cds; coord=2:230301225..230306715…
Zm00001d007682	mGdr2-5
Zm00001d007683	mGdr2-5
Zm00001d007684	mGdr2-5	GRMZM2G453025			'RNA.processing'	'very weakly similar to (97.1) AT1G71800 | Symbols: | cleavage stimulation factor, putative | chr1:26999606-27001850 FORWARDweakly similar to ( 107) loc_os11g07490 12011.m04945 protein cleavage stimulation factor 64, putative, expressed seq=cds; coord=2:230376645..230383039:-1; parent_gene=GRMZM2G453025'
Zm00001d007685	mGdr2-5
Zm00001d007686	mGdr2-5	GRMZM2G152290			'protein.degradation.ubiquitin.E3.SCF.FBOX'	'very weakly similar to (90.5) AT5G07610 | Symbols: | F-box family protein | chr5:2406068-2407330 FORWARDweakly similar to ( 194) loc_os07g35050 12007.m07761 protein F-box domain containing protein, expressed seq=cds; coord=2:230405246..230407313:1; parent_gene=GRMZM2G152290'
Zm00001d007687	mGdr2-5	GRMZM2G152258			'misc.nitrilases, *nitrile lyases, berberine bridge enzymes, reticuline oxidases, troponine reductases'	'moderately similar to ( 235) AT5G06060 | Symbols: | tropinone reductase, putative / tropine dehydrogenase, putative | chr5:1824066-1825833 REVERSEvery weakly similar to (93.2) FABG4_BRANA 3-oxoacyl-[acyl-carrier-protein] reductase 4 (EC 1.1.1.100) (3-ketoacyl-acyl carrier protein reductase 4) (Fragment) - Brassica napus (Rape)moderately similar to ( 281) loc_os11g43360 12011.m08171 protein tropi…
Zm00001d007688	mGdr2-5	GRMZM2G452954			'stress.biotic'	'weakly similar to ( 154) AT3G46730 | Symbols: | disease resistance protein (CC-NBS class), putative | chr3:17213069-17215612 REVERSEmoderately similar to ( 369) loc_os08g28460 12008.m06852 protein NBS-LRR disease resistance protein, putative, expressed seq=cds; coord=2:230419412..230421146:1; parent_gene=GRMZM2G452954'
Zm00001d007691	mGdr2-5	GRMZM2G452669			'minor CHO metabolism.galactose.alpha-galactosidases'	'weakly similar to ( 133) AT3G56310 | Symbols: | alpha-galactosidase, putative / melibiase, putative / alpha-D-galactoside galactohydrolase, putative | chr3:20882886-20885745 FORWARDvery weakly similar to (93.6) AGAL_ORYSA Alpha-galactosidase precursor (EC 3.2.1.22) (Melibiase) (Alpha-D-galactoside galactohydrolase) - Oryza sativa (Rice)weakly similar to ( 182) loc_os07g48160 12007.m09030 protein…
Zm00001d007692	mGdr2-5	GRMZM2G158872			'cell.vesicle transport'	'moderately similar to ( 271) AT4G12770 | Symbols: | heat shock protein binding | chr4:7506736-7511408 REVERSEmoderately similar to ( 401) loc_os11g43950 12011.m08230 protein auxilin-like protein, putative, expressed seq=cds; coord=2:230519372..230525332:1; parent_gene=GRMZM2G158872'
Zm00001d007694	mGdr2-5
Zm00001d007695	mGdr2-5	GRMZM2G052457			'cell.cycle'	'very weakly similar to ( 100) AT5G57590 | Symbols: BIO1 | BIO1 (biotin auxotroph 1); adenosylmethionine-8-amino-7-oxononanoate transaminase | chr5:23318593-23322687 REVERSEvery weakly similar to (81.6) CCNB2_SOYBN G2/mitotic-specific cyclin S13-7 (B-like cyclin) (Fragment) - Glycine max (Soybean)weakly similar to ( 118) loc_os01g59120 12001.m42540 protein cyclin IaZm, putative, expressed seq=cds…
Zm00001d007697	mGdr2-5
Zm00001d007698	mGdr2-5	GRMZM2G052403			'protein.degradation.AAA type'	'highly similar to ( 849) AT4G02480 | Symbols: | AAA-type ATPase family protein | chr4:1082082-1088680 REVERSEweakly similar to ( 176) CDC48_CAPAN Cell division cycle protein 48 homolog - Capsicum annuum (Bell pepper)nearly identical (1098) loc_os11g43970 12011.m08232 protein ATP binding protein, putative, expressed seq=cds; coord=2:230608941..230617571:-1; parent_gene=GRMZM2G052403'
Zm00001d007700	mGdr2-5	GRMZM2G308463			'misc.short chain dehydrogenase/reductase (SDR)'	'weakly similar to ( 153) AT3G26770 | Symbols: | short-chain dehydrogenase/reductase (SDR) family protein | chr3:9845494-9847079 FORWARDweakly similar to ( 122) TS2_MAIZE Sex determination protein tasselseed-2 - Zea mays (Maize)weakly similar to ( 170) loc_os07g40250 12007.m08266 protein sex determination protein tasselseed-2, putative, expressed seq=cds; coord=2:230640837..230641721:1; parent_ge…
Zm00001d007701	mGdr2-5
Zm00001d007702	mGdr2-5
Zm00001d007705	mGdr2-5	GRMZM2G066840			'misc.short chain dehydrogenase/reductase (SDR)'	'weakly similar to ( 152) AT3G26770 | Symbols: | short-chain dehydrogenase/reductase (SDR) family protein | chr3:9845494-9847079 FORWARDweakly similar to ( 125) TS2_MAIZE Sex determination protein tasselseed-2 - Zea mays (Maize)weakly similar to ( 171) loc_os07g40250 12007.m08266 protein sex determination protein tasselseed-2, putative, expressed seq=cds; coord=2:230858935..230860296:-1; parent_g…
Zm00001d007706	mGdr2-5	GRMZM2G066902			'stress.abiotic.heat'	'highly similar to ( 625) AT5G02500 | Symbols: HSC70-1, HSP70-1, AT-HSC70-1, HSC70 | HSC70-1 (HEAT SHOCK COGNATE PROTEIN 70-1); ATP binding | chr5:554055-556334 REVERSEhighly similar to ( 632) HSP7C_PETHY Heat shock cognate 70 kDa protein - Petunia hybrida (Petunia)highly similar to ( 637) loc_os11g47760 12011.m080070 protein heat shock cognate 70 kDa protein 2, putative, expressed seq=cds; coord…
Zm00001d007707	mGdr2-5	GRMZM2G066950			'misc.invertase/pectin methylesterase inhibitor family protein'	'very weakly similar to (96.7) AT3G36659 | Symbols: | invertase/pectin methylesterase inhibitor family protein | chr3:2100189-2100983 FORWARDweakly similar to ( 155) loc_os11g45220 12011.m08355 protein IWS1-like protein A, putative, expressed seq=cds; coord=2:230872984..230875028:-1; parent_gene=GRMZM2G066950'
Zm00001d007708	mGdr2-5
Zm00001d007709	mGdr2-5	GRMZM2G082302			'protein.degradation.ubiquitin.E3.RING'	'moderately similar to ( 362) AT1G65430 | Symbols: | zinc finger protein-related | chr1:24301165-24306159 REVERSEhighly similar to ( 521) loc_os09g38630 12009.m06804 protein protein ariadne-2, putative seq=cds; coord=2:230884102..230889242:-1; parent_gene=GRMZM2G082302'
Zm00001d007710	mGdr2-5	AC190480.1_FG007			'development.unspecified'	'moderately similar to ( 465) AT2G39210 | Symbols: | nodulin family protein | chr2:16366287-16368231 REVERSEhighly similar to ( 569) loc_os03g58580 12003.m10763 protein nitrate and chloride transporter, putative, expressed seq=cds; coord=2:230916694..230918286:-1; parent_gene=AC190480.1_FG007'
Zm00001d007712	mGdr2-5	GRMZM2G372180	pza02727		'cell.organisation'	'moderately similar to ( 322) AT2G47500 | Symbols: | ATP binding / microtubule motor | chr2:19493247-19497882 FORWARDhighly similar to ( 551) loc_os11g44880 12011.m08321 protein kinesin motor domain containing protein, expressed seq=cds; coord=2:230928049..230934739:1; parent_gene=GRMZM2G372180'
Zm00001d007713	mGdr2-5	GRMZM2G070371	gras14	GRAS-transcription factor 14	'RNA.regulation of transcription.GRAS transcription factor family'	'moderately similar to ( 280) AT2G37650 | Symbols: | scarecrow-like transcription factor 9 (SCL9) | chr2:15792623-15794779 FORWARDweakly similar to ( 147) CIGR2_ORYSA Chitin-inducible gibberellin-responsive protein 2 - Oryza sativa (Rice)moderately similar to ( 416) loc_os11g47920 12011.m08589 protein chitin-inducible gibberellin-responsive protein 2, putative seq=cds; coord=2:230940366..23094217…
Zm00001d007714	mGdr2-5	GRMZM2G070304			'lipid metabolism.Phospholipid synthesis'	'moderately similar to ( 356) AT1G02390 | Symbols: ATGPAT2, GPAT2 | GPAT2 (GLYCEROL-3-PHOSPHATE ACYLTRANSFERASE 2); acyltransferase | chr1:480921-483163 FORWARDhighly similar to ( 587) loc_os11g45400 12011.m08372 protein glycerol-3-phosphate acyltransferase 1, putative, expressed seq=cds; coord=2:230993928..230996088:1; parent_gene=GRMZM2G070304'
Zm00001d007715	mGdr2-5
Zm00001d007716	mGdr2-5	AC148152.3_FG008			'misc.gluco-, galacto- and mannosidases'	'highly similar to ( 720) AT3G06510 | Symbols: SFR2 | SFR2 (SENSITIVE TO FREEZING 2); beta-glucosidase/ hydrolase, hydrolyzing O-glycosyl compounds | chr3:2016450-2019533 FORWARDweakly similar to ( 110) BGLC_MAIZE Beta-glucosidase, chloroplast precursor (EC 3.2.1.21) (Gentiobiase) (Cellobiase) (Beta-D-glucoside glucohydrolase) - Zea mays (Maize)highly similar to ( 999) loc_os11g45710 12011.m08006…
Zm00001d007717	mGdr2-5	AC148152.3_FG006			'secondary metabolism.flavonoids.chalcones'	'moderately similar to ( 266) AT5G13930 | Symbols: CHS, TT4, ATCHS | TT4 (TRANSPARENT TESTA 4); naringenin-chalcone synthase | chr5:4488762-4490035 FORWARDmoderately similar to ( 285) CHSA_PETHY Chalcone synthase A (EC 2.3.1.74) (Naringenin-chalcone synthase A) - Petunia hybrida (Petunia)moderately similar to ( 313) loc_os07g17010 12007.m06142 protein chalcone synthase 8, putative, expressed seq=…
Zm00001d007718	mGdr2-5	AC148152.3_FG005	bx13	benzoxazinone synthesis13	'hormone metabolism.ethylene.synthesis-degradation'	'moderately similar to ( 303) AT1G06620 | Symbols: | 2-oxoglutarate-dependent dioxygenase, putative | chr1:2025618-2027094 FORWARDmoderately similar to ( 258) DV4H_CATRO Desacetoxyvindoline 4-hydroxylase (EC 1.14.11.20) - Catharanthus roseus (Rosy periwinkle) (Madagascar periwinkle)moderately similar to ( 344) loc_os03g48430 12003.m09851 protein 1-aminocyclopropane-1-carboxylate oxidase, putative…
Zm00001d007719	mGdr2-5	GRMZM2G703415			'RNA.processing.RNA helicase'	'highly similar to ( 639) AT3G06480 | Symbols: | DEAD box RNA helicase, putative | chr3:1985697-1989666 REVERSEhighly similar to ( 599) DB10_NICSY ATP-dependent RNA helicase-like protein DB10 (EC 3.6.1.-) - Nicotiana sylvestris (Wood tobacco)nearly identical (1225) loc_os11g46240 12011.m08453 protein ATP binding protein, putative, expressed seq=cds; coord=2:231331216..231337673:1; parent_gene=GRM…
Zm00001d007720	mGdr2-5
Zm00001d007725	mGdr2-5	AC148152.3_FG001			'cell.organisation'	'weakly similar to ( 127) AT1G07710 | Symbols: | ankyrin repeat family protein | chr1:2386275-2387986 REVERSEmoderately similar to ( 494) loc_os11g14544 12011.m61739 protein expressed protein seq=cds; coord=2:231358787..231360623:-1; parent_gene=AC148152.3_FG001'
Zm00001d007726	mGdr2-5	GRMZM2G034153			'amino acid metabolism.degradation.aromatic aa.tryptophan'	'moderately similar to ( 215) AT2G30660 | Symbols: | 3-hydroxyisobutyryl-coenzyme A hydrolase, putative / CoA-thioester hydrolase, putative | chr2:13058500-13061665 REVERSEmoderately similar to ( 291) loc_os12g16350 12012.m073804 protein CHY1, putative, expressed seq=cds; coord=2:231371063..231372598:-1; parent_gene=GRMZM2G034153'
Zm00001d007727	mGdr2-5
Zm00001d007728	mGdr2-5
Zm00001d007729	mGdr2-5	GRMZM2G140665			'lipid metabolism.''exotics'' (steroids, squalene etc)'	'weakly similar to ( 146) AT1G10030 | Symbols: ERG28 | ERG28 (Arabidopsis homolog of yeast ergosterol28) | chr1:3273972-3275631 FORWARDweakly similar to ( 155) loc_os12g43670 12012.m08141 protein erg28 like protein, expressed seq=cds; coord=2:231445672..231446597:1; parent_gene=GRMZM2G140665'
Zm00001d007732	mGdr2-5
Zm00001d007733	mGdr2-5
Zm00001d007735	mGdr2-5	GRMZM2G418654			'minor CHO metabolism.callose'	'moderately similar to ( 237) AT4G04970 | Symbols: ATGSL1, ATGSL01, GSL01, GSL1 | GSL1 (GLUCAN SYNTHASE-LIKE 1); 1,3-beta-glucan synthase/ transferase, transferring glycosyl groups | chr4:2537039-2542434 FORWARDmoderately similar to ( 255) loc_os01g55040 12001.m11664 protein ATGSL05, putative, expressed seq=cds; coord=2:231534437..231536221:-1; parent_gene=GRMZM2G418654'
Zm00001d007740	mGdr2-5	GRMZM2G000092			'amino acid metabolism.degradation.aromatic aa.tryptophan'	'moderately similar to ( 321) AT2G30660 | Symbols: | 3-hydroxyisobutyryl-coenzyme A hydrolase, putative / CoA-thioester hydrolase, putative | chr2:13058500-13061665 REVERSEmoderately similar to ( 386) loc_os12g16350 12012.m073804 protein CHY1, putative, expressed seq=cds; coord=2:231600844..231606146:-1; parent_gene=GRMZM2G000092'
Zm00001d007743	mGdr2-5	AC217293.3_FG005			'cell.organisation'	'weakly similar to ( 131) AT1G03670 | Symbols: | ankyrin repeat family protein | chr1:914222-916222 REVERSEhighly similar to ( 540) loc_os11g14544 12011.m61739 protein expressed protein seq=cds; coord=2:231690859..231692775:-1; parent_gene=AC217293.3_FG005'
Zm00001d007744	mGdr2-5
Zm00001d007745	mGdr2-5	AC217293.3_FG007	srk1	S-receptor kinase1	'signalling.receptor kinases.wall associated kinase'	'moderately similar to ( 278) AT1G21270 | Symbols: WAK2 | WAK2; ATP binding / calcium ion binding / protein kinase/ protein serine/threonine kinase | chr1:7444997-7447345 FORWARDweakly similar to ( 148) NORK_MEDTR Nodulation receptor kinase precursor (EC 2.7.11.1) (Does not make infections protein 2) (Symbiosis receptor-like kinase) (MtSYMRK) - Medicago truncatula (Barrel medic)moderately similar…
Zm00001d007746	mGdr2-5
Zm00001d007748	mGdr2-5
Zm00001d007750	mGdr2-5
Zm00001d007752	mGdr2-5
Zm00001d007753	mGdr2-5	GRMZM2G053206			'protein.degradation.aspartate protease'	'very weakly similar to (94.4) AT1G03230 | Symbols: | extracellular dermal glycoprotein, putative / EDGP, putative | chr1:790110-791414 FORWARDmoderately similar to ( 271) loc_os01g71080 12001.m13152 protein xylanase inhibitor TAXI-IV, putative, expressed seq=cds; coord=2:231986102..231987473:-1; parent_gene=GRMZM2G053206'
Zm00001d007754	mGdr2-5
Zm00001d007755	mGdr2-5	GRMZM2G092327			'RNA.processing.RNA helicase'	'highly similar to ( 719) AT2G42520 | Symbols: | DEAD box RNA helicase, putative | chr2:17705382-17708744 FORWARDmoderately similar to ( 320) DB10_NICSY ATP-dependent RNA helicase-like protein DB10 (EC 3.6.1.-) - Nicotiana sylvestris (Wood tobacco)highly similar to ( 827) loc_os07g10250 12007.m05480 protein ATP-dependent RNA helicase DED1, putative, expressed seq=cds; coord=2:231999718..232004980…
Zm00001d007756	mGdr2-5
Zm00001d007757	mGdr2-5	GRMZM2G035807			'RNA.processing.RNA helicase'	'highly similar to ( 717) AT2G42520 | Symbols: | DEAD box RNA helicase, putative | chr2:17705382-17708744 FORWARDmoderately similar to ( 320) DB10_NICSY ATP-dependent RNA helicase-like protein DB10 (EC 3.6.1.-) - Nicotiana sylvestris (Wood tobacco)highly similar to ( 826) loc_os07g10250 12007.m05480 protein ATP-dependent RNA helicase DED1, putative, expressed seq=cds; coord=2:232093952..232099171…
Zm00001d007758	mGdr2-5	GRMZM2G036034			'cell.vesicle transport'	'nearly identical (1321) AT4G34450 | Symbols: | coatomer gamma-2 subunit, putative / gamma-2 coat protein, putative / gamma-2 COP, putative | chr4:16471956-16476795 FORWARDnearly identical (1536) loc_os07g10150 12007.m05470 protein coatomer subunit gamma, putative, expressed seq=cds; coord=2:232101270..232109417:-1; parent_gene=GRMZM2G036034'
Zm00001d007759	mGdr2-5
Zm00001d007760	mGdr2-5
Zm00001d007761	mGdr2-5	GRMZM2G402165			'stress.biotic.PR-proteins'	'weakly similar to ( 139) AT1G52900 | Symbols: | disease resistance protein (TIR class), putative | chr1:19702211-19702916 REVERSEmoderately similar to ( 204) loc_os07g37950 12007.m08044 protein transmembrane receptor, putative, expressed seq=cds; coord=2:232265775..232266740:1; parent_gene=GRMZM2G402165'
Zm00001d007762	mGdr2-5	GRMZM2G149841			'protein.glycosylation'	'highly similar to ( 744) AT5G62620 | Symbols: | galactosyltransferase family protein | chr5:25137136-25139433 FORWARDhighly similar to ( 915) loc_os07g09690 12007.m05424 protein galactosyltransferase/ transferase, transferring hexosyl groups, putative, expressed seq=cds; coord=2:232339955..232344376:1; parent_gene=GRMZM2G149841'
Zm00001d007763	mGdr2-5	GRMZM2G149847	ras8B1	ras related protein8B1	'signalling.G-proteins'	'moderately similar to ( 292) AT3G46060 | Symbols: ARA3 | ATRAB8A; GTP binding | chr3:16917908-16919740 FORWARDmoderately similar to ( 288) RB1BV_BETVU Ras-related protein RAB1BV - Beta vulgaris (Sugar beet)moderately similar to ( 332) loc_os07g09680 12007.m29092 protein ras-related protein ARA-3, putative, expressed seq=cds; coord=2:232346023..232349847:1; parent_gene=GRMZM2G149847'
Zm00001d007764	mGdr2-5	GRMZM2G149935			'protein.glycosylation'	'highly similar to ( 694) AT5G62620 | Symbols: | galactosyltransferase family protein | chr5:25137136-25139433 FORWARDhighly similar to ( 967) loc_os07g09670 12007.m28955 protein galactosyltransferase/ transferase, transferring hexosyl groups, putative, expressed seq=cds; coord=2:232357624..232362179:1; parent_gene=GRMZM2G149935'
Zm00001d007765	mGdr2-5	GRMZM5G843555			'misc.oxidases - copper, flavone etc.'	'very weakly similar to (88.6) AT5G18900 | Symbols: | oxidoreductase, 2OG-Fe(II) oxygenase family protein | chr5:6304409-6306166 REVERSEweakly similar to ( 102) loc_os07g09630 12007.m05418 protein prolyl 4-hydroxylase alpha subunit-like protein, putative, expressed seq=cds; coord=2:232365639..232366804:1; parent_gene=GRMZM5G843555'
Zm00001d007766	mGdr2-5
Zm00001d007767	mGdr2-5	GRMZM2G008919			'cell.vesicle transport'	'moderately similar to ( 295) AT2G32670 | Symbols: ATVAMP725, VAMP725 | ATVAMP725 | chr2:13857941-13859346 FORWARDmoderately similar to ( 311) loc_os07g09600 12007.m05415 protein vesicle-associated membrane protein 725, putative, expressed seq=cds; coord=2:232371777..232375068:-1; parent_gene=GRMZM2G008919'
Zm00001d007768	mGdr2-5	GRMZM2G008898	bhlh73	bHLH-transcription factor 73	'RNA.regulation of transcription.bHLH,Basic Helix-Loop-Helix family'	'weakly similar to ( 180) AT1G59640 | Symbols: ZCW32, BPEP | ZCW32; DNA binding / transcription factor | chr1:21909635-21911030 REVERSEmoderately similar to ( 268) loc_os07g09590 12007.m05414 protein bHLH transcription factor, putative, expressed seq=cds; coord=2:232380911..232384091:1; parent_gene=GRMZM2G008898'
Zm00001d007769	mGdr2-5	GRMZM2G008862			'protein.aa activation'	'weakly similar to ( 123) AT1G18950 | Symbols: | aminoacyl-tRNA synthetase family | chr1:6546539-6551549 FORWARDmoderately similar to ( 288) loc_os07g09580 12007.m29091 protein aminoacyl-tRNA synthetase, putative, expressed seq=cds; coord=2:232389947..232393204:1; parent_gene=GRMZM2G008862'
Zm00001d007770	mGdr2-5
Zm00001d007771	mGdr2-5
Zm00001d007772	mGdr2-5	GRMZM2G144890			'RNA.RNA binding'	'moderately similar to ( 399) AT3G07810 | Symbols: | heterogeneous nuclear ribonucleoprotein, putative / hnRNP, putative | chr3:2492875-2495102 FORWARDhighly similar to ( 679) loc_os07g39560 12007.m29242 protein RNA-binding protein, putative, expressed seq=cds; coord=2:232460108..232468467:1; parent_gene=GRMZM2G144890'
Zm00001d007773	mGdr2-5	GRMZM2G444560			'protein.degradation.AAA type'	'moderately similar to ( 273) AT3G28610 | Symbols: | ATP binding / ATPase/ nucleoside-triphosphatase/ nucleotide binding | chr3:10724990-10726414 FORWARDmoderately similar to ( 340) loc_os07g09470 12007.m05402 protein cell Division Protein AAA ATPase family, putative, expressed seq=cds; coord=2:232472307..232474045:1; parent_gene=GRMZM2G444560'
Zm00001d007774	mGdr2-5
Zm00001d007775	mGdr2-5	GRMZM2G144821	mha1	membrane H(+)-ATPase1	'transport.p- and v-ATPases'	'nearly identical (1400) AT5G62670 | Symbols: AHA11 | AHA11 (Arabidopsis H(+)-ATPase 11); ATPase | chr5:25159495-25164957 FORWARDnearly identical (1410) PMA1_NICPL Plasma membrane ATPase 1 (EC 3.6.3.6) (Proton pump 1) - Nicotiana plumbaginifolia (Leadwort-leaved tobacco)nearly identical (1457) loc_os07g09340 12007.m05390 protein plasma membrane ATPase 1, putative, expressed seq=cds; coord=2:23248…
Zm00001d007776	mGdr2-5	GRMZM2G444543			'signalling.receptor kinases.DUF 26'	'weakly similar to ( 188) AT1G11330 | Symbols: | S-locus lectin protein kinase family protein | chr1:3810372-3813416 FORWARDweakly similar to ( 145) PSKR_DAUCA Phytosulfokine receptor precursor (EC 2.7.11.1) (Phytosulfokine LRR receptor kinase) - Daucus carota (Carrot)moderately similar to ( 313) loc_os11g10640 12011.m05259 protein protein kinase domain containing protein, expressed seq=cds; coor…
Zm00001d007777	mGdr2-5	GRMZM2G444540			'RNA.regulation of transcription.unclassified'	'moderately similar to ( 305) AT4G13970 | Symbols: | zinc ion binding | chr4:8070696-8074134 REVERSEmoderately similar to ( 367) loc_os07g12520 12007.m05704 protein expressed protein seq=cds; coord=2:232519749..232523519:1; parent_gene=GRMZM2G444540'
Zm00001d007778	mGdr2-5	GRMZM2G444533			'protein.degradation.ubiquitin.E3.SCF.FBOX'	'moderately similar to ( 249) loc_os07g02770 12007.m04749 protein F-box domain containing protein, expressed seq=cds; coord=2:232524570..232528623:-1; parent_gene=GRMZM2G444533'
Zm00001d007780	mGdr2-5
Zm00001d007781	mGdr2-5	GRMZM2G147908			'stress.biotic'	'moderately similar to ( 309) AT5G17540 | Symbols: | transferase family protein | chr5:5782061-5783682 REVERSEweakly similar to ( 109) HCBT3_DIACA Anthranilate N-benzoyltransferase protein 3 (EC 2.3.1.144) (Anthranilate N-hydroxycinnamoyl/benzoyltransferase 3) - Dianthus caryophyllus (Carnation) (Clove pink)moderately similar to ( 448) loc_os05g04930 12005.m05022 protein taxadien-5-alpha-ol O-ace…
Zm00001d007782	mGdr2-5	GRMZM2G147891			'RNA.regulation of transcription.unclassified'	'moderately similar to ( 236) AT4G13970 | Symbols: | zinc ion binding | chr4:8070696-8074134 REVERSEmoderately similar to ( 269) loc_os07g12520 12007.m05704 protein expressed protein seq=cds; coord=2:232579714..232582671:-1; parent_gene=GRMZM2G147891'
Zm00001d007783	mGdr2-5
Zm00001d007784	mGdr2-5	GRMZM2G025014	c3h4	C3H-transcription factor 34	'RNA.processing.splicing'	'moderately similar to ( 355) AT1G27650 | Symbols: ATU2AF35A | ATU2AF35A; RNA binding / nucleic acid binding / nucleotide binding / zinc ion binding | chr1:9615302-9616042 FORWARDmoderately similar to ( 378) loc_os05g48960 12005.m27978 protein splicing factor U2af 38 kDa subunit, putative, expressed seq=cds; coord=2:232641788..232644325:1; parent_gene=GRMZM2G025014'
Zm00001d007785	mGdr2-5	GRMZM2G024808			'development.unspecified'	'highly similar to ( 587) AT2G39210 | Symbols: | nodulin family protein | chr2:16366287-16368231 REVERSEhighly similar to ( 785) loc_os07g09010 12007.m05357 protein nitrate and chloride transporter, putative, expressed seq=cds; coord=2:232648880..232651058:1; parent_gene=GRMZM2G024808'
Zm00001d007786	mGdr2-5	GRMZM2G059033	ago5b	argonaute5b	'RNA.regulation of transcription.Argonaute'	'moderately similar to ( 253) AT5G43810 | Symbols: ZLL, PNH, AGO10 | ZLL (ZWILLE); translation initiation factor | chr5:17611939-17616562 FORWARDmoderately similar to ( 285) loc_os03g58600 12003.m10765 protein argonaute-like protein, putative, expressed seq=cds; coord=2:232715211..232716436:-1; parent_gene=GRMZM2G059033'
Zm00001d007787	mGdr2-5
Zm00001d007788	mGdr2-5	GRMZM2G395128			'protein.folding'	'moderately similar to ( 263) loc_os07g09040 12007.m05360 protein peptidyl-prolyl cis-trans isomerase, FKBP-type family protein, expressed seq=cds; coord=2:232837406..232839319:-1; parent_gene=GRMZM2G395128'
Zm00001d007789	mGdr2-5	GRMZM2G135013			'signalling.receptor kinases.S-locus glycoprotein like'	'highly similar to ( 540) AT2G19130 | Symbols: | S-locus lectin protein kinase family protein | chr2:8293789-8296275 FORWARDmoderately similar to ( 280) KPRO_MAIZE Putative receptor protein kinase ZmPK1 precursor (EC 2.7.11.1) - Zea mays (Maize)highly similar to ( 783) loc_os04g01310 12004.m05451 protein serine/threonine-protein kinase receptor precursor, putative, expressed seq=cds; coord=2:2328…
Zm00001d007790	mGdr2-5	GRMZM2G135002			'protein.degradation.ubiquitin.E3.SCF.FBOX'	'very weakly similar to (89.0) AT5G07610 | Symbols: | F-box family protein | chr5:2406068-2407330 FORWARDweakly similar to ( 193) loc_os07g35050 12007.m07761 protein F-box domain containing protein, expressed seq=cds; coord=2:232882583..232884785:1; parent_gene=GRMZM2G135002'
Zm00001d007791	mGdr2-5
Zm00001d007792	mGdr2-5	GRMZM2G437445			'cell.organisation'	'moderately similar to ( 389) AT3G53750 | Symbols: ACT3 | ACT3 (actin 3); structural constituent of cytoskeleton | chr3:19915924-19917371 FORWARDmoderately similar to ( 396) ACT7_ORYSA Actin-7 - Oryza sativa (Rice)moderately similar to ( 396) loc_os01g64630 12001.m150786 protein actin-7, putative, expressed seq=cds; coord=2:232893400..232895794:-1; parent_gene=GRMZM2G437445'
Zm00001d007793	mGdr2-5	GRMZM2G083000			'protein.degradation.ubiquitin.E3.SCF.FBOX'	'weakly similar to ( 149) loc_os07g35110 12007.m07767 protein Leucine Rich Repeat family protein seq=cds; coord=2:232906951..232910202:1; parent_gene=GRMZM2G083000'
Zm00001d007795	mGdr2-5
Zm00001d007799	mGdr2-5	GRMZM2G082931			'RNA.RNA binding'	'weakly similar to ( 139) AT5G04280 | Symbols: | glycine-rich RNA-binding protein | chr5:1192461-1195413 FORWARDvery weakly similar to (97.1) GRP2_SORBI Glycine-rich RNA-binding protein 2 - Sorghum bicolor (Sorghum) (Sorghum vulgare)moderately similar to ( 259) loc_os07g08960 12007.m05352 protein glycine-rich RNA-binding protein 7, putative, expressed seq=cds; coord=2:232964582..232968333:-1; par…
Zm00001d007800	mGdr2-5	GRMZM2G082886			'redox.thioredoxin'	'weakly similar to ( 137) AT3G51030 | Symbols: ATTRX1, ATTRX H1 | ATTRX1; oxidoreductase, acting on sulfur group of donors, disulfide as acceptor | chr3:18951123-18951955 REVERSEweakly similar to ( 173) TRXH_ORYSA Thioredoxin H-type (TRX-H) (Phloem sap 13 kDa protein 1) - Oryza sativa (Rice)weakly similar to ( 173) loc_os07g08840 12007.m079626 protein thioredoxin H-type, putative, expressed seq=c…
Zm00001d007801	mGdr2-5	GRMZM2G082853			'signalling.G-proteins'	'highly similar to ( 536) loc_os04g02280 12004.m05541 protein F-box domain containing protein, expressed seq=cds; coord=2:232973381..232976156:-1; parent_gene=GRMZM2G082853'
Zm00001d007802	mGdr2-5
Zm00001d007803	mGdr2-5	GRMZM2G381766			'misc.myrosinases-lectin-jacalin'	'highly similar to ( 565) AT2G37710 | Symbols: RLK | RLK (receptor lectin kinase); kinase | chr2:15814934-15816961 REVERSEweakly similar to ( 189) PSKR_DAUCA Phytosulfokine receptor precursor (EC 2.7.11.1) (Phytosulfokine LRR receptor kinase) - Daucus carota (Carrot)highly similar to ( 637) loc_os04g44900 12004.m09446 protein lectin-like receptor kinase 7, putative, expressed seq=cds; coord=2:233…
Zm00001d007805	mGdr2-5
Zm00001d007806	mGdr2-5
Zm00001d007807	mGdr2-5	GRMZM2G414496			'cell.organisation'	'moderately similar to ( 394) AT1G30825 | Symbols: ARPC2A, DIS2 | DIS2 (DISTORTED TRICHOMES 2); structural molecule | chr1:10961106-10962999 FORWARDhighly similar to ( 558) loc_os01g46580 12001.m10855 protein ARP2/3 complex 34 kDa subunit, putative, expressed seq=cds; coord=2:233104337..233115389:-1; parent_gene=GRMZM2G414496'
Zm00001d007808	mGdr2-5
Zm00001d007810	mGdr2-5	GRMZM2G111172			'protein.synthesis.ribosomal protein.unknown.small subunit.S19'	'seq=cds; coord=2:233178598..233178963:1; parent_gene=GRMZM2G111172'
Zm00001d007811	mGdr2-5
Zm00001d007813	mGdr2-5
Zm00001d007814	mGdr2-5
Zm00001d007815	mGdr2-5	GRMZM2G156110			'protein.synthesis.ribosomal protein.eukaryotic.40S subunit.S15'	'moderately similar to ( 271) AT5G09510 | Symbols: | 40S ribosomal protein S15 (RPS15D) | chr5:2955698-2956353 REVERSEmoderately similar to ( 297) RS15_ORYSA 40S ribosomal protein S15 - Oryza sativa (Rice)moderately similar to ( 297) loc_os07g08660 12007.m05322 protein 40S ribosomal protein S15, putative, expressed seq=cds; coord=2:233255991..233257726:1; parent_gene=GRMZM2G156110'
Zm00001d007816	mGdr2-5	GRMZM2G703442			'RNA.regulation of transcription.putative transcription regulator'	'very weakly similar to (88.2) loc_os03g60600 12003.m10949 protein cellular nucleic acid-binding protein, putative, expressed seq=cds; coord=2:233257807..233259698:-1; parent_gene=GRMZM2G703442'
Zm00001d007818	mGdr2-5	GRMZM2G380341			'protein.synthesis.ribosomal protein.eukaryotic.40S subunit.S8'	'weakly similar to ( 192) AT5G20290 | Symbols: | 40S ribosomal protein S8 (RPS8A) | chr5:6851695-6853012 REVERSEmoderately similar to ( 205) RS8_ORYSA 40S ribosomal protein S8 - Oryza sativa (Rice)moderately similar to ( 205) loc_os02g28810 12002.m33684 protein 40S ribosomal protein S8, putative, expressed seq=cds; coord=2:233352746..233355066:-1; parent_gene=GRMZM2G380341'
Zm00001d007819	mGdr2-5	GRMZM2G080222			'protein.synthesis.ribosomal protein.eukaryotic.40S subunit.S15'	'weakly similar to ( 166) AT5G09510 | Symbols: | 40S ribosomal protein S15 (RPS15D) | chr5:2955698-2956353 REVERSEweakly similar to ( 169) RS15_ORYSA 40S ribosomal protein S15 - Oryza sativa (Rice)weakly similar to ( 169) loc_os07g08660 12007.m05322 protein 40S ribosomal protein S15, putative, expressed seq=cds; coord=2:233356537..233358701:1; parent_gene=GRMZM2G080222'
Zm00001d007820	mGdr2-5
Zm00001d007821	mGdr2-5
Zm00001d007822	mGdr2-5
Zm00001d007823	mGdr2-5	GRMZM2G018607			'transport.ABC transporters and multidrug resistance systems'	'highly similar to ( 765) AT3G54540 | Symbols: ATGCN4 | ATGCN4; transporter | chr3:20190393-20192564 FORWARDhighly similar to ( 906) loc_os03g32630 12003.m08505 protein ATP-binding cassette sub-family F member 1, putative, expressed seq=cds; coord=2:233428481..233430995:-1; parent_gene=GRMZM2G018607'
Zm00001d007824	mGdr2-5	GRMZM2G018197			'protein.synthesis.ribosomal protein.eukaryotic.60S subunit.L4/L1'	'highly similar to ( 546) AT3G09630 | Symbols: | 60S ribosomal protein L4/L1 (RPL4A) | chr3:2953813-2955444 FORWARDhighly similar to ( 638) loc_os07g08330 12007.m05289 protein 60S ribosomal protein L4, putative, expressed seq=cds; coord=2:233433323..233435947:-1; parent_gene=GRMZM2G018197'
Zm00001d007825	mGdr2-5
Zm00001d007826	mGdr2-5	GRMZM2G367206			'cell.cycle.peptidylprolyl isomerase'	'moderately similar to ( 245) AT3G63400 | Symbols: | peptidyl-prolyl cis-trans isomerase cyclophilin-type family protein | chr3:23412449-23415435 FORWARDweakly similar to ( 189) CYPH_MAIZE Peptidyl-prolyl cis-trans isomerase (EC 5.2.1.8) (PPIase) (Rotamase) (Cyclophilin) (Cyclosporin A-binding protein) - Zea mays (Maize)moderately similar to ( 305) loc_os07g08190 12007.m05276 protein peptidyl-pro…
Zm00001d007827	mGdr2-5	GRMZM2G355752	elip1	early light inducible protein1	'signalling.light'	'very weakly similar to (94.0) AT4G14690 | Symbols: ELIP2 | ELIP2 (EARLY LIGHT-INDUCIBLE PROTEIN 2); chlorophyll binding | chr4:8418373-8419129 FORWARDweakly similar to ( 119) ELI9_HORVU Low molecular mass early light-inducible protein HV90, chloroplast precursor (ELIP) - Hordeum vulgare (Barley)weakly similar to ( 130) loc_os07g08160 12007.m05273 protein early light-induced protein, chloroplast …
Zm00001d007828	mGdr2-5	AC209768.3_FG016			'misc.oxidases - copper, flavone etc.'	'very weakly similar to (93.6) AT1G19250 | Symbols: FMO1 | FMO1 (FLAVIN-DEPENDENT MONOOXYGENASE 1); FAD binding / NADP or NADPH binding / electron carrier/ flavin-containing monooxygenase/ monooxygenase/ oxidoreductase | chr1:6650656-6653053 REVERSEmoderately similar to ( 211) loc_os04g14690 12004.m06706 protein monooxygenase/ oxidoreductase, putative, expressed seq=cds; coord=2:233589788..233590…
Zm00001d007830	mGdr2-5	GRMZM2G176394			'cell wall.cell wall proteins.LRR'	'moderately similar to ( 349) AT4G18670 | Symbols: | protein binding / structural constituent of cell wall | chr4:10275918-10278491 REVERSEweakly similar to ( 113) RPK1_IPONI Receptor-like protein kinase precursor (EC 2.7.11.1) - Ipomoea nil (Japanese morning glory) (Pharbitis nil)highly similar to ( 534) loc_os07g07990 12007.m05258 protein receptor protein kinase CLAVATA1 precursor, putative, ex…
Zm00001d007831	mGdr2-5
Zm00001d007832	mGdr2-5	GRMZM2G176347			'misc.protease inhibitor/seed storage/lipid transfer protein (LTP) family protein'	'very weakly similar to (98.6) loc_os07g07920 12007.m05252 protein lipid binding protein, putative, expressed seq=cds; coord=2:233632142..233633151:-1; parent_gene=GRMZM2G176347'
Zm00001d007834	mGdr2-5
Zm00001d007835	mGdr2-5	GRMZM2G170934			'cell wall.cell wall proteins.HRGP'	'moderately similar to ( 308) AT3G22440 | Symbols: | hydroxyproline-rich glycoprotein family protein | chr3:7959854-7961886 FORWARDhighly similar to ( 539) loc_os07g07680 12007.m29080 protein hydroxyproline-rich glycoprotein, putative, expressed seq=cds; coord=2:233672747..233676842:1; parent_gene=GRMZM2G170934'
Zm00001d007836	mGdr2-5	GRMZM2G469477			'stress.abiotic.heat'	'weakly similar to ( 127) loc_os07g07670 12007.m05226 protein expressed protein seq=cds; coord=2:233677789..233678741:-1; parent_gene=GRMZM2G469477'
Zm00001d007837	mGdr2-5	GRMZM2G469469			'transport.misc'	'highly similar to ( 598) AT2G32040 | Symbols: | integral membrane transporter family protein | chr2:13635116-13637592 FORWARDhighly similar to ( 732) loc_os07g07654 12007.m66714 protein biopterin transport-related protein BT1, putative, expressed seq=cds; coord=2:233681726..233687865:-1; parent_gene=GRMZM2G469469'
Zm00001d007838	mGdr2-5		ppr103	pentatricopeptide repeat-containing protein103
Zm00001d007839	mGdr2-5	GRMZM2G042343			'RNA.RNA binding'	'weakly similar to ( 154) AT4G14300 | Symbols: | heterogeneous nuclear ribonucleoprotein, putative / hnRNP, putative | chr4:8231179-8232785 FORWARDmoderately similar to ( 318) loc_os07g03240 12007.m04795 protein ribonucleoprotein like protein, putative, expressed seq=cds; coord=2:236408643..236411957:1; parent_gene=GRMZM2G042343'
Zm00001d007840	mGdr2-5	GRMZM2G146688	ereb41	AP2-EREBP-transcription factor 41	'RNA.regulation of transcription.AP2/EREBP, APETALA2/Ethylene-responsive element binding protein family'	'moderately similar to ( 207) AT4G37750 | Symbols: ANT, DRG, CKC, CKC1 | ANT (AINTEGUMENTA); DNA binding / transcription factor | chr4:17739782-17742189 FORWARDweakly similar to ( 187) BBM2_BRANA Protein BABY BOOM 2 (BnBBM2) - Brassica napus (Rape)moderately similar to ( 213) loc_os03g56050 12003.m10516 protein ANT-like protein, putative, expressed seq=cds; coord=2:236425425..236428367:1; parent_…
Zm00001d007842	mGdr2-5	GRMZM2G452178	gn1	gnarley1	'RNA.regulation of transcription.HB,Homeobox transcription factor family'	'moderately similar to ( 281) AT4G08150 | Symbols: KNAT1, BP, BP1 | KNAT1 (KNOTTED-LIKE FROM ARABIDOPSIS THALIANA); transcription factor | chr4:5147969-5150610 REVERSEmoderately similar to ( 397) RSH1_MAIZE Homeobox protein rough sheath 1 - Zea mays (Maize)moderately similar to ( 387) loc_os07g03770 12007.m04847 protein homeobox protein rough sheath 1, putative, expressed seq=cds; coord=2:2364733…
Zm00001d007843	mGdr2-5	GRMZM2G452121			'misc.myrosinases-lectin-jacalin'	'highly similar to ( 562) AT2G37710 | Symbols: RLK | RLK (receptor lectin kinase); kinase | chr2:15814934-15816961 REVERSEweakly similar to ( 189) PSKR_DAUCA Phytosulfokine receptor precursor (EC 2.7.11.1) (Phytosulfokine LRR receptor kinase) - Daucus carota (Carrot)highly similar to ( 764) loc_os07g03870 12007.m04857 protein lectin-like receptor kinase 7, putative, expressed seq=cds; coord=2:236…
Zm00001d007844	mGdr2-5
Zm00001d007845	mGdr2-5
Zm00001d007846	mGdr2-5
Zm00001d007848	mGdr2-5	GRMZM5G836990			'protein.postranslational modification.kinase.receptor like cytoplasmatic kinase VII'	'moderately similar to ( 426) AT2G18470 | Symbols: | protein kinase family protein | chr2:8005285-8007767 REVERSEmoderately similar to ( 228) PSKR_DAUCA Phytosulfokine receptor precursor (EC 2.7.11.1) (Phytosulfokine LRR receptor kinase) - Daucus carota (Carrot)moderately similar to ( 482) loc_os07g04520 12007.m04921 protein BRASSINOSTEROID INSENSITIVE 1-associated receptor kinase 1 precursor, pu…
Zm00001d007849	mGdr2-5
Zm00001d007850	mGdr2-5	GRMZM5G803888	nactf96	NAC-transcription factor 96	'development.unspecified'	'weakly similar to ( 140) AT2G43000 | Symbols: anac042 | anac042 (Arabidopsis NAC domain containing protein 42); transcription factor | chr2:17880617-17882584 REVERSEweakly similar to ( 108) NAC68_ORYSA NAC domain-containing protein 68 (ONAC068) - Oryza sativa (Rice)weakly similar to ( 159) loc_os03g56580 12003.m10568 protein NAC domain-containing protein 42, putative, expressed seq=cds; coord=2:…
Zm00001d007851	mGdr2-5	GRMZM2G094664			'stress.biotic'	'weakly similar to ( 118) loc_os08g07340 12008.m04872 protein mla1, putative seq=cds; coord=2:236717088..236720935:1; parent_gene=GRMZM2G094664'
Zm00001d007853	mGdr2-5	GRMZM2G396357			'stress.biotic'	'weakly similar to ( 185) AT3G46530 | Symbols: RPP13 | RPP13 (RECOGNITION OF PERONOSPORA PARASITICA 13); ATP binding | chr3:17130739-17133246 REVERSEhighly similar to ( 600) loc_os08g07330 12008.m26591 protein RGH1A, putative, expressed seq=cds; coord=2:236741597..236746608:-1; parent_gene=GRMZM2G396357'
Zm00001d007854	mGdr2-5	GRMZM2G007715			'protein.targeting.mitochondria'	'moderately similar to ( 327) AT3G02090 | Symbols: MPPBETA | mitochondrial processing peptidase beta subunit, putative | chr3:365624-368534 FORWARDmoderately similar to ( 381) loc_os03g11410 12003.m06592 protein mitochondrial-processing peptidase beta subunit, mitochondrial precursor, putative, expressed seq=cds; coord=2:236751730..236760676:-1; parent_gene=GRMZM2G007715'
Zm00001d007856	mGdr2-5	GRMZM2G368806			'RNA.regulation of transcription.unclassified'	'moderately similar to ( 218) AT2G37550 | Symbols: ASP1 | AGD7; ARF GTPase activator/ DNA binding / zinc ion binding | chr2:15755544-15757456 REVERSEmoderately similar to ( 334) loc_os03g17020 12003.m101297 protein DNA binding protein, putative, expressed seq=cds; coord=2:236772112..236773704:1; parent_gene=GRMZM2G368806'
Zm00001d007857	mGdr2-5	GRMZM2G016677	pspb1	photosystem II oxygen evolving polypeptide1	'PS.lightreaction.photosystem II.PSII polypeptide subunits'	'moderately similar to ( 283) AT2G30790 | Symbols: PSBP-2 | PSBP-2 (photosystem II subunit P-2); calcium ion binding | chr2:13119047-13120090 REVERSEmoderately similar to ( 323) PSBP_WHEAT Oxygen-evolving enhancer protein 2, chloroplast precursor (OEE2) (23 kDa subunit of oxygen evolving system of photosystem II) (OEC 23 kDa subunit) (23 kDa thylakoid membrane protein) - Triticum aestivum (Wheat)…
Zm00001d007858	mGdr2-5	GRMZM2G016236			'minor CHO metabolism.others'	'highly similar to ( 533) AT1G06690 | Symbols: | aldo/keto reductase family protein | chr1:2049742-2052039 REVERSEvery weakly similar to (89.7) KCAB_ORYSA Probable voltage-gated potassium channel subunit beta (K(+) channel subunit beta) - Oryza sativa (Rice)highly similar to ( 617) loc_os07g05000 12007.m04966 protein aldo-keto reductase yakc, putative, expressed seq=cds; coord=2:236813939..236817…
Zm00001d007860	mGdr2-5
Zm00001d007862	mGdr2-5	GRMZM2G034572	pan2	pangloss2	'signalling.receptor kinases.leucine rich repeat XI'	'moderately similar to ( 375) AT4G20940 | Symbols: | leucine-rich repeat family protein | chr4:11202728-11206038 FORWARDweakly similar to ( 132) RPK1_IPONI Receptor-like protein kinase precursor (EC 2.7.11.1) - Ipomoea nil (Japanese morning glory) (Pharbitis nil)highly similar to ( 597) loc_os07g05190 12007.m04983 protein protein binding protein, putative, expressed seq=cds; coord=2:236970950..23…
Zm00001d007864	mGdr2-5
Zm00001d007865	mGdr2-5
Zm00001d007867	mGdr2-5
Zm00001d007868	mGdr2-5	GRMZM2G020805	tcptf43	TCP-transcription factor 43	'RNA.regulation of transcription.TCP transcription factor family'	'weakly similar to ( 134) AT4G18390 | Symbols: | TCP family transcription factor, putative | chr4:10163212-10164309 REVERSEmoderately similar to ( 330) loc_os07g05720 12007.m05036 protein TCP family transcription factor containing protein, expressed seq=cds; coord=2:234795896..234802008:-1; parent_gene=GRMZM2G020805'
Zm00001d007869	mGdr2-5	GRMZM2G131928			'misc.UDP glucosyl and glucoronyl transferases'	'weakly similar to ( 189) AT1G07250 | Symbols: UGT71C4 | UGT71C4 (UDP-GLUCOSYL TRANSFERASE 71C4); quercetin 3-O-glucosyltransferase/ quercetin 7-O-glucosyltransferase/ transferase, transferring glycosyl groups | chr1:2225963-2227402 FORWARDweakly similar to ( 124) ZOX_PHAVU Zeatin O-xylosyltransferase (EC 2.4.2.40) (Zeatin O-beta-D-xylosyltransferase) - Phaseolus vulgaris (Kidney bean) (French be…
Zm00001d007870	mGdr2-5	GRMZM2G324471			'protein.targeting.peroxisomes'	'weakly similar to ( 140) AT3G07560 | Symbols: APM2, PEX13 | PEX13 (PEROXIN 13); protein binding | chr3:2411616-2413310 REVERSEweakly similar to ( 191) loc_os07g05810 12007.m05045 protein glycine-rich protein, putative, expressed seq=cds; coord=2:234721885..234725108:-1; parent_gene=GRMZM2G324471'
Zm00001d007871	mGdr2-5
Zm00001d007872	mGdr2-5
Zm00001d007873	mGdr2-5
Zm00001d007874	mGdr2-5
Zm00001d007875	mGdr2-5
Zm00001d007876	mGdr2-5	GRMZM2G408158	nced4	nine-cis-epoxycarotenoid dioxygenase4	'hormone metabolism.abscisic acid.synthesis-degradation.synthesis.9-cis-epoxycarotenoid dioxygenase'	'highly similar to ( 697) AT1G78390 | Symbols: NCED9, ATNCED9 | NCED9 (NINE-CIS-EPOXYCAROTENOID DIOXYGENASE 9); 9-cis-epoxycarotenoid dioxygenase | chr1:29490895-29492868 REVERSEhighly similar to ( 856) loc_os07g05940 12007.m05058 protein viviparous-14, putative, expressed seq=cds; coord=2:234574835..234576854:1; parent_gene=GRMZM2G408158'
Zm00001d007877	mGdr2-5
Zm00001d007878	mGdr2-5	GRMZM2G423640			'secondary metabolism.phenylpropanoids'	'very weakly similar to (86.7) AT3G62160 | Symbols: | transferase family protein | chr3:23014333-23015808 REVERSEmoderately similar to ( 241) loc_os04g09590 12004.m06213 protein 10-deacetylbaccatin III 10-O-acetyltransferase, putative, expressed seq=cds; coord=2:234530135..234531694:1; parent_gene=GRMZM2G423640'
Zm00001d041613	mGdr3-4
Zm00001d041614	mGdr3-4
Zm00001d041615	mGdr3-4
Zm00001d041618	mGdr3-4	GRMZM2G421565			'development.unspecified'	'moderately similar to ( 226) AT4G19450 | Symbols: | nodulin-related | chr4:10606538-10609218 FORWARDmoderately similar to ( 393) loc_os12g01570 12012.m04161 protein nodulin-like family protein, expressed seq=cds; coord=3:129217405..129220707:1; parent_gene=GRMZM2G421565'
Zm00001d041619	mGdr3-4
Zm00001d041620	mGdr3-4	GRMZM2G122999			'nucleotide metabolism.synthesis.pyrimidine.CTP synthetase'	'highly similar to ( 806) AT4G02120 | Symbols: | CTP synthase, putative / UTP--ammonia ligase, putative | chr4:940873-944097 FORWARDnearly identical (1004) loc_os12g36950 12012.m26929 protein CTP synthase, putative, expressed seq=cds; coord=3:129222239..129228998:1; parent_gene=GRMZM2G122999'
Zm00001d041623	mGdr3-4	GRMZM2G169569			'signalling.receptor kinases.DUF 26'	'very weakly similar to (84.7) loc_os04g25280 12004.m07656 protein retrotransposon protein, putative, unclassified seq=cds; coord=3:129287723..129289362:-1; parent_gene=GRMZM2G169569'
Zm00001d041624	mGdr3-4	GRMZM2G169562			'lipid metabolism.lipid degradation.lipases.triacylglycerol lipase'	'moderately similar to ( 374) AT4G16070 | Symbols: | lipase class 3 family protein | chr4:9096808-9100596 REVERSEhighly similar to ( 732) loc_os12g36770 12012.m26927 protein triacylglycerol lipase, putative, expressed seq=cds; coord=3:129296728..129301658:1; parent_gene=GRMZM2G169562'
Zm00001d041625	mGdr3-4	GRMZM2G169481			'C1-metabolism.tetrahydrofolate synthase'	'moderately similar to ( 441) AT5G41480 | Symbols: GLA1, ATDFA, DFA | GLA1 (GLOBULAR ARREST1); dihydrofolate synthase | chr5:16595967-16598523 FORWARDhighly similar to ( 704) loc_os12g42870 12012.m27052 protein GLA1, putative, expressed seq=cds; coord=3:129304419..129308974:-1; parent_gene=GRMZM2G169481'
Zm00001d041626	mGdr3-4	GRMZM2G478621			'cell.vesicle transport'	'highly similar to ( 534) AT1G48760 | Symbols: delta-ADR | delta-ADR (delta-adaptin); binding / clathrin binding / protein binding / protein transporter | chr1:18036652-18039261 REVERSEnearly identical (1172) loc_os01g32880 12001.m09605 protein AP-3 complex subunit delta, putative, expressed seq=cds; coord=3:129425843..129429803:-1; parent_gene=GRMZM2G478621'
Zm00001d041627	mGdr3-4	GRMZM2G005753			'stress.abiotic.heat'	'highly similar to ( 565) AT1G68370 | Symbols: ARG1 | ARG1 (ALTERED RESPONSE TO GRAVITY 1); cytoskeletal protein binding | chr1:25632046-25634527 REVERSEhighly similar to ( 675) loc_os01g32870 12001.m43034 protein chaperone protein dnaJ 15, putative, expressed seq=cds; coord=3:129558295..129566667:-1; parent_gene=GRMZM2G005753'
Zm00001d041632	mGdr3-4
Zm00001d041634	mGdr3-4
Zm00001d041635	mGdr3-4	GRMZM2G022298			'protein.degradation.ubiquitin.E3.SCF.FBOX'	'moderately similar to ( 499) AT5G27920 | Symbols: | F-box family protein | chr5:9942063-9944507 REVERSEhighly similar to ( 812) loc_os12g36670 12012.m07452 protein ubiquitin-protein ligase, putative, expressed seq=cds; coord=3:130092798..130098263:-1; parent_gene=GRMZM2G022298'
Zm00001d041636	mGdr3-4
Zm00001d041637	mGdr3-4
Zm00001d041638	mGdr3-4	AC209744.3_FG001			'stress.abiotic.unspecified'	'weakly similar to ( 180) AT2G47710 | Symbols: | universal stress protein (USP) family protein | chr2:19555045-19555956 REVERSEmoderately similar to ( 246) loc_os12g36630 12012.m07449 protein fiber protein Fb19, putative, expressed seq=cds; coord=3:130262812..130263752:1; parent_gene=AC209744.3_FG001'
Zm00001d041639	mGdr3-4	GRMZM2G162119	c3h44	C3H-transcription factor 344	'RNA.processing.splicing'	'moderately similar to ( 319) AT1G27650 | Symbols: ATU2AF35A | ATU2AF35A; RNA binding / nucleic acid binding / nucleotide binding / zinc ion binding | chr1:9615302-9616042 FORWARDmoderately similar to ( 336) loc_os05g48960 12005.m27978 protein splicing factor U2af 38 kDa subunit, putative, expressed seq=cds; coord=3:130373684..130374882:1; parent_gene=GRMZM2G162119'
Zm00001d041640	mGdr3-4		GRMZM2G032198
Zm00001d041643	mGdr3-4
Zm00001d041645	mGdr3-4		GRMZM2G374405
Zm00001d041647	mGdr3-4	GRMZM5G839757			'cell.vesicle transport'	'weakly similar to ( 154) AT4G12780 | Symbols: | heat shock protein binding | chr4:7512200-7516655 FORWARDmoderately similar to ( 292) loc_os12g36180 12012.m07408 protein auxilin-like protein, putative, expressed seq=cds; coord=3:131011774..131016661:1; parent_gene=GRMZM5G839757'
Zm00001d041648	mGdr3-4
Zm00001d041649	mGdr3-4
Zm00001d041650	mGdr3-4
Zm00001d041653	mGdr3-4	GRMZM2G447657			'transport.metabolite transporters at the mitochondrial membrane'	'moderately similar to ( 472) AT5G24030 | Symbols: SLAH3 | SLAH3 (SLAC1 HOMOLOGUE 3); transporter | chr5:8118618-8120993 REVERSEhighly similar to ( 644) loc_os01g28840 12001.m09324 protein C4-dicarboxylate transporter/malic acid transport protein, expressed seq=cds; coord=3:131330167..131332146:1; parent_gene=GRMZM2G447657'
Zm00001d041656	mGdr3-4
Zm00001d041657	mGdr3-4
Zm00001d041660	mGdr3-4		phys1	phytase1
Zm00001d041662	mGdr3-4
Zm00001d041663	mGdr3-4
Zm00001d041666	mGdr3-4
Zm00001d041669	mGdr3-4
Zm00001d041670	mGdr3-4		phys2	phytase2
Zm00001d041671	mGdr3-4		betl3	basal endosperm transfer layer3
Zm00001d041672	mGdr3-4	GRMZM2G475899			'DNA.synthesis/chromatin structure.histone'	'moderately similar to ( 228) AT5G65360 | Symbols: | histone H3 | chr5:26120099-26120509 REVERSEmoderately similar to ( 226) H32_WHEAT Histone H3.2 - Triticum aestivum (Wheat)moderately similar to ( 228) loc_os11g05730 12011.m04769 protein histone H3, putative, expressed seq=cds; coord=3:132267867..132269513:-1; parent_gene=GRMZM2G475899'
Zm00001d041673	mGdr3-4
Zm00001d041675	mGdr3-4	GRMZM2G104523			'signalling.calcium'	'weakly similar to ( 113) AT3G50770 | Symbols: | calmodulin-related protein, putative | chr3:18873987-18874604 FORWARDweakly similar to ( 192) loc_os01g72540 12001.m13289 protein calmodulin-like protein 41, putative seq=cds; coord=3:132312770..132313339:-1; parent_gene=GRMZM2G104523'
Zm00001d041677	mGdr3-4
Zm00001d041678	mGdr3-4	GRMZM2G064015			'stress.biotic'	'moderately similar to ( 273) loc_os12g25170 12012.m06344 protein disease resistance protein RGA2, putative, expressed seq=cds; coord=3:132383623..132385474:-1; parent_gene=GRMZM2G064015'
Zm00001d041679	mGdr3-4	GRMZM2G063949			'cell wall.precursor synthesis.AXS'	'highly similar to ( 681) AT1G08200 | Symbols: AXS2 | AXS2 (UDP-D-APIOSE/UDP-D-XYLOSE SYNTHASE 2); UDP-glucuronate decarboxylase | chr1:2574259-2576609 REVERSEhighly similar to ( 765) loc_os01g73790 12001.m13406 protein bifunctional polymyxin resistance arnA protein, putative, expressed seq=cds; coord=3:132396184..132400373:-1; parent_gene=GRMZM2G063949'
Zm00001d041681	mGdr3-4
Zm00001d041682	mGdr3-4	GRMZM2G002616	eif6	eucaryotic initiation factor6	'protein.synthesis.initiation'	'moderately similar to ( 316) AT4G18040 | Symbols: EIF4E, CUM1, AT.EIF4E1 | EIF4E (EUKARYOTIC TRANSLATION INITATION FACTOR 4E); RNA binding / RNA cap binding / protein binding / translation initiation factor | chr4:10016724-10018151 REVERSEmoderately similar to ( 464) IF4E1_MAIZE Eukaryotic translation initiation factor 4E-1 (eIF4E-1) (eIF-4E-1) (mRNA cap-binding protein) (eIF-4F 25 kDa subunit) …
Zm00001d041684	mGdr3-4	GRMZM2G302279			'stress.biotic'	'very weakly similar to (84.0) AT3G14470 | Symbols: | disease resistance protein (NBS-LRR class), putative | chr3:4857940-4861104 FORWARDmoderately similar to ( 484) loc_os12g25170 12012.m06344 protein disease resistance protein RGA2, putative, expressed seq=cds; coord=3:132610360..132612175:-1; parent_gene=GRMZM2G302279'
Zm00001d041685	mGdr3-4	GRMZM2G301663			'signalling.misc'	'very weakly similar to (84.0) AT3G16570 | Symbols: RALFL23 | RALFL23 (ralf-like 23); signal transducer | chr3:5644748-5645164 FORWARDweakly similar to ( 108) loc_os12g35670 12012.m07360 protein RALF precursor, putative, expressed seq=cds; coord=3:132681893..132683283:1; parent_gene=GRMZM2G301663'
Zm00001d041686	mGdr3-4
Zm00001d041690	mGdr3-4	GRMZM2G155073	aprl7	adenosine 5'-phosphosulfate reductase-like7	'redox.thioredoxin'	'weakly similar to ( 106) loc_os12g35640 12012.m07357 protein OsAPRL6 - Oryza sativa adenosine 5'-phosphosulfate reductase-like, expressed seq=cds; coord=3:132840640..132843362:1; parent_gene=GRMZM2G155073'
Zm00001d041691	mGdr3-4
Zm00001d041692	mGdr3-4	GRMZM2G155375			'lipid metabolism.FA synthesis and FA elongation.acyl-CoA binding protein'	'moderately similar to ( 482) AT3G05420 | Symbols: ACBP4 | ACBP4 (ACYL-COA BINDING PROTEIN 4); acyl-CoA binding | chr3:1561880-1567047 FORWARDvery weakly similar to (82.8) DYHA_CHLRE Dynein alpha chain, flagellar outer arm (DHC alpha) - Chlamydomonas reinhardtiihighly similar to ( 704) loc_os12g35560 12012.m07349 protein acyl-CoA binding protein, putative, expressed seq=cds; coord=3:132904886..13…
Zm00001d041693	mGdr3-4
Zm00001d041694	mGdr3-4
Zm00001d041695	mGdr3-4
Zm00001d041696	mGdr3-4
Zm00001d041697	mGdr3-4	GRMZM5G891834			'glycolysis.cytosolic branch.phosphoglycerate mutase'	'highly similar to ( 726) AT3G30841 | Symbols: | 2,3-biphosphoglycerate-independent phosphoglycerate mutase-related / phosphoglyceromutase-related | chr3:12591595-12593401 FORWARDhighly similar to ( 780) loc_os12g35040 12012.m07297 protein 2,3-bisphosphoglycerate-independent phosphoglycerate mutase, putative, expressed seq=cds; coord=3:133174831..133177335:1; parent_gene=GRMZM5G891834'
Zm00001d041698	mGdr3-4
Zm00001d041700	mGdr3-4	GRMZM5G804881			'amino acid metabolism.synthesis.aromatic aa.chorismate.dehydroquinate/shikimate dehydrogenase'	'moderately similar to ( 492) AT3G06350 | Symbols: EMB3004, MEE32 | MEE32 (MATERNAL EFFECT EMBRYO ARREST 32); 3-dehydroquinate dehydratase/ NADP or NADPH binding / binding / catalytic/ shikimate 5-dehydrogenase | chr3:1924536-1927701 REVERSEhighly similar to ( 664) loc_os12g34874 12012.m73984 protein shikimate dehydrogenase, putative, expressed seq=cds; coord=3:133182725..133187459:-1; parent_gen…
Zm00001d041701	mGdr3-4	GRMZM2G136262			'lipid metabolism.FA synthesis and FA elongation.ACP protein'	'weakly similar to ( 114) AT4G25050 | Symbols: ACP4 | ACP4 (acyl carrier protein 4); acyl carrier | chr4:12870178-12871024 FORWARDweakly similar to ( 179) ACP1_HORVU Acyl carrier protein 1, chloroplast precursor (Acyl carrier protein I) (ACP I) - Hordeum vulgare (Barley)weakly similar to ( 197) loc_os12g34890 12012.m07282 protein acyl carrier protein 1, chloroplast precursor, putative, expressed …
Zm00001d041702	mGdr3-4	GRMZM2G114617			'RNA.regulation of transcription.C3H zinc finger family'	'weakly similar to ( 175) AT2G41900 | Symbols: | zinc finger (CCCH-type) family protein | chr2:17491352-17493502 FORWARDmoderately similar to ( 397) loc_os12g33090 12012.m07107 protein nucleic acid binding protein, putative, expressed seq=cds; coord=3:133314387..133315639:1; parent_gene=GRMZM2G114617'
Zm00001d041703	mGdr3-4	GRMZM2G049902			'RNA.processing.splicing'	'nearly identical (1328) AT4G03430 | Symbols: STA1, EMB2770 | EMB2770 (EMBRYO DEFECTIVE 2770); RNA splicing factor, transesterification mechanism | chr4:1517411-1520500 REVERSEnearly identical (1531) loc_os10g35550 12010.m06379 protein pre-mRNA-splicing factor prp1, putative, expressed seq=cds; coord=3:133452330..133455849:-1; parent_gene=GRMZM2G049902'
Zm00001d041705	mGdr3-4
Zm00001d041707	mGdr3-4	GRMZM2G034453			'RNA.regulation of transcription.putative transcription regulator'	'very weakly similar to (94.0) AT3G52170 | Symbols: | DNA binding | chr3:19347039-19349099 REVERSEmoderately similar to ( 362) loc_os12g34350 12012.m07229 protein expressed protein seq=cds; coord=3:133487481..133497532:1; parent_gene=GRMZM2G034453'
Zm00001d041708	mGdr3-4	GRMZM2G081350	phd40	PHD-transcription factor 40	'RNA.regulation of transcription.putative transcription regulator'	'highly similar to ( 546) AT3G08020 | Symbols: | protein binding / zinc ion binding | chr3:2557753-2561534 REVERSEnearly identical (1077) loc_os12g34330 12012.m07227 protein PHD-finger family protein, expressed seq=cds; coord=3:133742782..133749539:-1; parent_gene=GRMZM2G081350'
Zm00001d041709	mGdr3-4
Zm00001d041710	mGdr3-4	GRMZM2G155974			'redox.ascorbate and glutathione.glutathione'	'highly similar to ( 639) AT5G27380 | Symbols: GSH2, GSHB | GSH2 (GLUTATHIONE SYNTHETASE 2); glutathione synthase | chr5:9668211-9670912 REVERSEhighly similar to ( 658) GSHB_BRAJU Glutathione synthetase, chloroplast precursor (EC 6.3.2.3) (Glutathione synthase) (GSH synthetase) (GSH-S) - Brassica juncea (Leaf mustard) (Indian mustard)highly similar to ( 737) loc_os11g42350 12011.m28855 protein gl…
Zm00001d041711	mGdr3-4	GRMZM2G116204	abp1	auxin binding protein1	'hormone metabolism.auxin.signal transduction'	'weakly similar to ( 167) AT4G02980 | Symbols: ABP1, ABP | ABP1 (ENDOPLASMIC RETICULUM AUXIN BINDING PROTEIN 1); auxin binding | chr4:1319902-1321449 REVERSEmoderately similar to ( 282) ABP1_MAIZE Auxin-binding protein 1 precursor (ABP) (ERABP1) - Zea mays (Maize)moderately similar to ( 250) loc_os12g34460 12012.m073846 protein auxin-binding protein 4 precursor, putative, expressed seq=cds; coord…
Zm00001d041712	mGdr3-4
Zm00001d041713	mGdr3-4
Zm00001d041714	mGdr3-4	GRMZM2G323936			'signalling.G-proteins'	'moderately similar to ( 321) AT4G03100 | Symbols: | rac GTPase activating protein, putative | chr4:1374361-1375913 FORWARDmoderately similar to ( 487) loc_os12g34840 12012.m07277 protein rac GTPase activator, putative, expressed seq=cds; coord=3:134015744..134017773:1; parent_gene=GRMZM2G323936'
Zm00001d041715	mGdr3-4	GRMZM2G021471			'development.unspecified'	'moderately similar to ( 435) AT3G24440 | Symbols: VRN5, VIL1 | VRN5 (VERNALIZATION 5) | chr3:8876207-8878171 REVERSEhighly similar to ( 926) loc_os12g34850 12012.m07278 protein fibronectin type III domain containing protein, expressed seq=cds; coord=3:134018681..134023262:-1; parent_gene=GRMZM2G021471'
Zm00001d041716	mGdr3-4	GRMZM2G021378			'cell.vesicle transport'	'moderately similar to ( 325) AT5G08080 | Symbols: SYP132, ATSYP132 | SYP132 (SYNTAXIN OF PLANTS 132); SNAP receptor | chr5:2588532-2590488 FORWARDmoderately similar to ( 451) loc_os06g07200 12006.m05444 protein syntaxin 132, putative, expressed seq=cds; coord=3:134087708..134093038:1; parent_gene=GRMZM2G021378'
Zm00001d041718	mGdr3-4
Zm00001d041719	mGdr3-4	GRMZM2G047434			'stress.abiotic.heat'	'moderately similar to ( 447) AT3G07770 | Symbols: | ATP binding | chr3:2479611-2483970 FORWARDmoderately similar to ( 247) HSP83_IPONI Heat shock protein 83 - Ipomoea nil (Japanese morning glory) (Pharbitis nil)highly similar to ( 521) loc_os12g32986 12012.m27011 protein heat shock protein 83, putative, expressed seq=cds; coord=3:134285297..134289508:1; parent_gene=GRMZM2G047434'
Zm00001d041725	mGdr3-4	GRMZM2G175761	limtf7	LIM-transcription factor 7	'development.unspecified'	'moderately similar to ( 286) AT1G10200 | Symbols: WLIM1 | WLIM1; transcription factor/ zinc ion binding | chr1:3346677-3347763 REVERSEmoderately similar to ( 254) SF3_HELAN Pollen-specific protein SF3 - Helianthus annuus (Common sunflower)moderately similar to ( 356) loc_os12g32620 12012.m07062 protein pollen-specific protein SF3, putative, expressed seq=cds; coord=3:134613812..134615464:-1; par…
Zm00001d041726	mGdr3-4	GRMZM2G110369			'secondary metabolism.flavonoids.dihydroflavonols'	'weakly similar to ( 165) AT4G10490 | Symbols: | oxidoreductase, 2OG-Fe(II) oxygenase family protein | chr4:6483900-6485179 FORWARDweakly similar to ( 130) DV4H_CATRO Desacetoxyvindoline 4-hydroxylase (EC 1.14.11.20) - Catharanthus roseus (Rosy periwinkle) (Madagascar periwinkle)moderately similar to ( 344) loc_os07g07410 12007.m05200 protein hyoscyamine 6-dioxygenase, putative, expressed seq=cds…
Zm00001d041727	mGdr3-4	GRMZM2G305154			'protein.synthesis.ribosomal protein.eukaryotic.40S subunit.S29'	'weakly similar to ( 118) AT4G33865 | Symbols: | 40S ribosomal protein S29 (RPS29C) | chr4:16233395-16234114 REVERSEweakly similar to ( 129) loc_os11g41610 12011.m08002 protein 40S ribosomal protein S29, putative, expressed seq=cds; coord=3:134717635..134720295:-1; parent_gene=GRMZM2G305154'
Zm00001d041728	mGdr3-4
Zm00001d041729	mGdr3-4
Zm00001d041730	mGdr3-4	GRMZM2G005205			'protein.degradation.ubiquitin.E3.RING'	'weakly similar to ( 189) AT2G14830 | Symbols: | zinc ion binding | chr2:6362524-6363893 FORWARDmoderately similar to ( 265) loc_os12g32374 12012.m73981 protein histone deacetylase 6, putative, expressed seq=cds; coord=3:134764242..134769497:1; parent_gene=GRMZM2G005205'
Zm00001d041731	mGdr3-4
Zm00001d041732	mGdr3-4
Zm00001d041733	mGdr3-4	GRMZM2G005540			'protein.targeting.peroxisomes'	'very weakly similar to ( 100) AT2G14860 | Symbols: | peroxisomal membrane protein 22 kDa, putative | chr2:6387820-6389563 REVERSEweakly similar to ( 129) loc_os12g32330 12012.m07038 protein mpv17 / PMP22 family protein, expressed seq=cds; coord=3:134793682..134794516:-1; parent_gene=GRMZM2G005540'
Zm00001d041734	mGdr3-4
Zm00001d041735	mGdr3-4
Zm00001d041738	mGdr3-4
Zm00001d041740	mGdr3-4	GRMZM2G076657	wrky58	WRKY-transcription factor 58	'RNA.regulation of transcription.WRKY domain transcription factor family'	'moderately similar to ( 295) AT2G03340 | Symbols: WRKY3 | WRKY3; transcription factor | chr2:1014724-1016936 REVERSEhighly similar to ( 647) loc_os12g32250 12012.m07031 protein SPF1-like DNA-binding protein, putative, expressed seq=cds; coord=3:134915466..134922903:-1; parent_gene=GRMZM2G076657'
Zm00001d041741	mGdr3-4	GRMZM2G349187			'misc.cytochrome P450'	'weakly similar to ( 142) AT2G24180 | Symbols: CYP71B6 | CYP71B6 (CYTOCHROME P450 71B6); electron carrier/ heme binding / iron ion binding / monooxygenase/ oxygen binding | chr2:10281890-10283589 FORWARDweakly similar to ( 164) C71DB_LOTJA Cytochrome P450 71D11 (EC 1.14.-.-) (Fragment) - Lotus japonicusmoderately similar to ( 236) loc_os06g30500 12006.m07593 protein cytochrome P450 71D7, putative…
Zm00001d041742	mGdr3-4
Zm00001d041743	mGdr3-4	GRMZM2G124654			'RNA.regulation of transcription.MYB domain transcription factor family'	'very weakly similar to (80.1) AT3G47680 | Symbols: | DNA binding | chr3:17577483-17578391 REVERSEweakly similar to ( 162) loc_os10g27370 12010.m05671 protein transposon protein, putative, Pong sub-class, expressed seq=cds; coord=3:134993806..134996314:-1; parent_gene=GRMZM2G124654'
Zm00001d041744	mGdr3-4
Zm00001d041745	mGdr3-4
Zm00001d041746	mGdr3-4	GRMZM2G326116			'secondary metabolism.flavonoids.isoflavones.isoflavone reductase'	'moderately similar to ( 404) AT1G32100 | Symbols: ATPRR1, PRR1 | PRR1 (PINORESINOL REDUCTASE 1); pinoresinol reductase | chr1:11546472-11547953 REVERSEmoderately similar to ( 248) IFRH_SOLTU Isoflavone reductase homolog (EC 1.3.1.-) (CP100) - Solanum tuberosum (Potato)highly similar to ( 503) loc_os12g16410 12012.m26884 protein isoflavone reductase, putative, expressed seq=cds; coord=3:135084015…
Zm00001d041747	mGdr3-4
Zm00001d041748	mGdr3-4	GRMZM2G025528			'nucleotide metabolism.salvage'	'moderately similar to ( 278) AT2G03530 | Symbols: UPS2, ATUPS2 | UPS2 (UREIDE PERMEASE 2) | chr2:1071951-1073522 FORWARDmoderately similar to ( 257) UPSA3_VIGUN Probable ureide permease A3 (VuA3) (Fragment) - Vigna unguiculata (Cowpea)moderately similar to ( 352) loc_os12g31850 12012.m073839 protein ureide permease 2, putative, expressed seq=cds; coord=3:135170915..135174717:1; parent_gene=GRMZM…
Zm00001d041750	mGdr3-4	GRMZM2G150521			'RNA.RNA binding'	'weakly similar to ( 119) AT5G61030 | Symbols: GR-RBP3 | GR-RBP3 (glycine-rich RNA-binding protein 3); ATP binding / RNA binding | chr5:24560870-24562152 FORWARDvery weakly similar to (85.5) ROC3_NICSY 28 kDa ribonucleoprotein, chloroplast precursor (28RNP) - Nicotiana sylvestris (Wood tobacco)weakly similar to ( 136) loc_os12g31800 12012.m06988 protein glycine-rich RNA-binding protein 7, putativ…
Zm00001d041751	mGdr3-4
Zm00001d041752	mGdr3-4	GRMZM2G004946			'development.unspecified'	'nearly identical (1098) AT5G19610 | Symbols: | sec7 domain-containing protein | chr5:6617746-6622045 REVERSEhighly similar to ( 723) loc_os03g46330 12003.m09652 protein pattern formation protein EMB30, putative, expressed seq=cds; coord=3:135305750..135310915:1; parent_gene=GRMZM2G004946'
Zm00001d041753	mGdr3-4	GRMZM2G004988			'RNA.regulation of transcription.General Transcription'	'weakly similar to ( 118) AT1G01160 | Symbols: GIF2 | SSXT protein-related / transcription co-activator-related | chr1:72583-73883 FORWARDmoderately similar to ( 210) loc_os12g31350 12012.m06944 protein SSXT protein, putative, expressed seq=cds; coord=3:135285387..135302958:1; parent_gene=GRMZM2G004988'
Zm00001d041755	mGdr3-4	GRMZM2G084794			'protein.postranslational modification'	'weakly similar to ( 114) AT1G63500 | Symbols: | ATP binding / binding / protein kinase/ protein serine/threonine kinase/ protein tyrosine kinase | chr1:23556015-23558403 FORWARDvery weakly similar to (92.4) loc_os10g42110 12010.m06968 protein ATP binding protein, putative, expressed seq=cds; coord=3:135411598..135433742:1; parent_gene=GRMZM2G084794'
Zm00001d041756	mGdr3-4
Zm00001d041757	mGdr3-4	GRMZM2G084762	rad51b	recombination protein51 gene b	'DNA.repair'	'highly similar to ( 590) AT5G20850 | Symbols: ATRAD51, RAD51 | ATRAD51; ATP binding / DNA binding / DNA-dependent ATPase/ damaged DNA binding / nucleoside-triphosphatase/ nucleotide binding / protein binding / sequence-specific DNA binding | chr5:7070758-7072860 REVERSEhighly similar to ( 659) R51A2_MAIZE DNA repair protein RAD51 homolog B (Rad51-like protein B) (RAD51B) (ZmRAD51b) - Zea mays (M…
Zm00001d041758	mGdr3-4	GRMZM2G084647			'protein.synthesis.initiation'	'moderately similar to ( 448) AT1G72340 | Symbols: | eukaryotic translation initiation factor 2B family protein / eIF-2B family protein | chr1:27236898-27238482 FORWARDhighly similar to ( 531) loc_os12g31380 12012.m06947 protein translation initiation factor eIF-2B alpha subunit, putative, expressed seq=cds; coord=3:135445422..135448935:-1; parent_gene=GRMZM2G084647'
Zm00001d041759	mGdr3-4	GRMZM2G084606			'signalling.G-proteins'	'highly similar to ( 612) AT3G54190 | Symbols: | FUNCTIONS IN: molecular_function unknown; INVOLVED IN: biological_process unknown; EXPRESSED IN: 22 plant structures; EXPRESSED DURING: 13 growth stages; CONTAINS InterPro DOMAIN/s: WD40 repeat-like (InterPro:IPR011046); BEST Arabidopsis thaliana protein match is: unknown protein (TAIR:AT2G38630.1); Has 77 Blast hits to 77 proteins in 20 species: A…
Zm00001d041760	mGdr3-4	GRMZM2G108348			'protein.synthesis.ribosomal protein.eukaryotic.40S subunit.S9'	'moderately similar to ( 327) AT5G39850 | Symbols: | 40S ribosomal protein S9 (RPS9C) | chr5:15950053-15951171 FORWARDweakly similar to ( 110) RS9_TOBAC 40S ribosomal protein S9 (S4) (Fragment) - Nicotiana tabacum (Common tobacco)moderately similar to ( 354) loc_os11g38959 12011.m80083 protein 40S ribosomal protein S9, putative, expressed seq=cds; coord=3:135594762..135597030:-1; parent_gene=GRMZ…
Zm00001d041762	mGdr3-4
Zm00001d041763	mGdr3-4	GRMZM2G083130			'misc.UDP glucosyl and glucoronyl transferases'	'moderately similar to ( 365) AT1G22380 | Symbols: AtUGT85A3 | AtUGT85A3 (UDP-glucosyl transferase 85A3); glucuronosyltransferase/ transcription factor/ transferase, transferring glycosyl groups | chr1:7900522-7902332 REVERSEmoderately similar to ( 204) IAAG_MAIZE Indole-3-acetate beta-glucosyltransferase (EC 2.4.1.121) (IAA-Glu synthetase) ((Uridine 5'-diphosphate-glucose:indol-3-ylacetyl)-beta-…
Zm00001d041766	mGdr3-4
Zm00001d041767	mGdr3-4	GRMZM2G153087	pza00363		'RNA.regulation of transcription.Alfin-like'	'moderately similar to ( 293) AT1G14510 | Symbols: AL7 | AL7 (ALFIN-LIKE 7); DNA binding / methylated histone residue binding | chr1:4962171-4964154 REVERSEmoderately similar to ( 325) loc_os11g14010 12011.m28769 protein PHD finger protein, putative, expressed seq=cds; coord=3:135907092..135912402:-1; parent_gene=GRMZM2G153087'
Zm00001d041768	mGdr3-4
Zm00001d041769	mGdr3-4	GRMZM2G118241			'protein.degradation.serine protease'	'highly similar to ( 633) AT4G12910 | Symbols: scpl20 | scpl20 (serine carboxypeptidase-like 20); serine-type carboxypeptidase | chr4:7550576-7553051 REVERSEhighly similar to ( 775) CBP1_ORYSA Serine carboxypeptidase 1 precursor (EC 3.4.16.5) (Serine carboxypeptidase I) (Carboxypeptidase C) - Oryza sativa (Rice)highly similar to ( 775) loc_os12g15470 12012.m073802 protein serine carboxypeptidase …
Zm00001d041770	mGdr3-4
Zm00001d041772	mGdr3-4	GRMZM2G019090	gst18	glutathione transferase18	'misc.glutathione S transferases'	'moderately similar to ( 232) AT2G02390 | Symbols: ATGSTZ1, GST18 | ATGSTZ1 (ARABIDOPSIS THALIANA GLUTATHIONE S-TRANSFERASE ZETA 1); catalytic/ glutathione transferase | chr2:629015-630955 FORWARDmoderately similar to ( 367) GSTZ_WHEAT Glutathione S-transferase (EC 2.5.1.18) (GST class-zeta) - Triticum aestivum (Wheat)moderately similar to ( 371) loc_os12g10730 12012.m05056 protein glutathione S-…
Zm00001d041773	mGdr3-4
Zm00001d041774	mGdr3-4		zar9	Zea mays ARGOS9
Zm00001d041775	mGdr3-4	GRMZM2G168510			'minor CHO metabolism.others'	'moderately similar to ( 491) AT1G79500 | Symbols: | 2-dehydro-3-deoxyphosphooctonate aldolase / phospho-2-dehydro-3-deoxyoctonate aldolase / 3-deoxy-D-manno-octulosonic acid 8-phosphate synthetase (KDSA) | chr1:29903797-29907730 FORWARDhighly similar to ( 503) KDSA_PEA 2-dehydro-3-deoxyphosphooctonate aldolase (EC 2.5.1.55) (Phospho-2-dehydro-3-deoxyoctonate aldolase) (3-deoxy-D-manno-octulosoni…
Zm00001d041776	mGdr3-4	GRMZM2G076946	dhr2	dhurrinase2	'misc.gluco-, galacto- and mannosidases'	'weakly similar to ( 137) AT3G60130 | Symbols: BGLU16 | BGLU16 (BETA GLUCOSIDASE 16); catalytic/ cation binding / hydrolase, hydrolyzing O-glycosyl compounds | chr3:22210440-22213650 FORWARDmoderately similar to ( 226) BGLC_MAIZE Beta-glucosidase, chloroplast precursor (EC 3.2.1.21) (Gentiobiase) (Cellobiase) (Beta-D-glucoside glucohydrolase) - Zea mays (Maize)weakly similar to ( 148) loc_os04g39…
Zm00001d041777	mGdr3-4	GRMZM2G077015			'misc.gluco-, galacto- and mannosidases'	'moderately similar to ( 480) AT2G44450 | Symbols: BGLU15 | BGLU15 (BETA GLUCOSIDASE 15); catalytic/ cation binding / hydrolase, hydrolyzing O-glycosyl compounds | chr2:18340966-18343744 FORWARDhighly similar to ( 786) BGLC_MAIZE Beta-glucosidase, chloroplast precursor (EC 3.2.1.21) (Gentiobiase) (Cellobiase) (Beta-D-glucoside glucohydrolase) - Zea mays (Maize)highly similar to ( 522) loc_os04g39…
Zm00001d041778	mGdr3-4	GRMZM2G052713			'cell.vesicle transport'	'moderately similar to ( 211) AT1G47830 | Symbols: | clathrin coat assembly protein, putative | chr1:17613346-17614784 REVERSEweakly similar to ( 193) AP2S1_MAIZE AP-2 complex subunit sigma-1 (Clathrin coat assembly protein AP17) (Clathrin coat-associated protein AP17) (Plasma membrane adaptor AP-2 17 kDa protein) (Clathrin assembly protein 2 small chain) - Zea mays (Maize)moderately similar to (…
Zm00001d041780	mGdr3-4	GRMZM5G821755	zhd21	ZF-HD-transcription factor 21	'RNA.regulation of transcription.zf-HD'	'weakly similar to ( 168) AT1G14440 | Symbols: AtHB31 | AtHB31 (ARABIDOPSIS THALIANA HOMEOBOX PROTEIN 31); DNA binding / transcription factor | chr1:4939076-4940014 REVERSEmoderately similar to ( 252) loc_os12g10630 12012.m05046 protein ZF-HD homeobox protein, putative, expressed seq=cds; coord=3:136906412..136908393:1; parent_gene=GRMZM5G821755'
Zm00001d041781	mGdr3-4	GRMZM2G160687	zag2	Zea AGAMOUS homolog2	'RNA.regulation of transcription.MADS box transcription factor family'	'moderately similar to ( 246) AT2G42830 | Symbols: SHP2, AGL5 | SHP2 (SHATTERPROOF 2); protein binding / transcription factor | chr2:17820602-17823806 FORWARDmoderately similar to ( 348) MAD13_ORYSA MADS-box transcription factor 13 (OsMADS13) (RMADS206) - Oryza sativa (Rice)moderately similar to ( 348) loc_os12g10540 12012.m073791 protein MADS-box transcription factor 13, putative, expressed seq=…
Zm00001d041782	mGdr3-4
Zm00001d041784	mGdr3-4	GRMZM2G081016			'misc.oxidases - copper, flavone etc.'	'very weakly similar to (95.9) LIRP1_ORYSA Light-regulated protein precursor - Oryza sativa (Rice)very weakly similar to (95.9) loc_os01g01340 12001.m42821 protein light-induced protein 1-like, putative, expressed seq=cds; coord=3:137300524..137302108:1; parent_gene=GRMZM2G081016'
Zm00001d041785	mGdr3-4	GRMZM2G143354	cop1	coatomer protein1	'cell.vesicle transport'	'highly similar to ( 656) AT5G05010 | Symbols: | clathrin adaptor complexes medium subunit-related | chr5:1477137-1479872 FORWARDhighly similar to ( 806) COPD_ORYSA Coatomer subunit delta (Delta-coat protein) (Delta-COP) (Archain) - Oryza sativa (Rice)highly similar to ( 915) loc_os05g24594 12005.m06753 protein coatomer subunit delta, putative, expressed seq=cds; coord=3:137343465..137351109:1; p…
Zm00001d041786	mGdr3-4
Zm00001d041787	mGdr3-4	GRMZM2G427713			'stress.biotic'	'weakly similar to ( 157) loc_os12g10180 12012.m05000 protein NBS-LRR type disease resistance protein Rps1-k-2, putative, expressed seq=cds; coord=3:137387444..137388295:1; parent_gene=GRMZM2G427713'
Zm00001d041788	mGdr3-4	GRMZM2G163514			'RNA.regulation of transcription.unclassified'	'weakly similar to ( 148) loc_os12g09580 12012.m04942 protein expressed protein seq=cds; coord=3:137393075..137394041:-1; parent_gene=GRMZM2G163514'
Zm00001d041789	mGdr3-4
Zm00001d041790	mGdr3-4
Zm00001d041791	mGdr3-4	GRMZM2G139700	nactf84	NAC-transcription factor 84	'RNA.regulation of transcription.NAC domain transcription factor family'	'moderately similar to ( 266) AT5G53950 | Symbols: CUC2, ANAC098 | CUC2 (CUP-SHAPED COTYLEDON 2); transcription factor | chr5:21901966-21903795 REVERSEweakly similar to ( 198) NAC77_ORYSA NAC domain-containing protein 77 (ONAC077) (ONAC300) - Oryza sativa (Rice)moderately similar to ( 380) loc_os06g23650 12006.m07017 protein CUC2, putative, expressed seq=cds; coord=3:137579039..137580848:1; paren…
Zm00001d041792	mGdr3-4
Zm00001d041793	mGdr3-4
Zm00001d041794	mGdr3-4
Zm00001d041796	mGdr3-4
Zm00001d041798	mGdr3-4	GRMZM2G099978			'DNA.synthesis/chromatin structure'	'weakly similar to ( 131) AT5G05450 | Symbols: | DEAD/DEAH box helicase, putative (RH18) | chr5:1612077-1615195 FORWARDmoderately similar to ( 203) loc_os01g07080 12001.m42877 protein ATP-dependent rRNA helicase spb4, putative, expressed seq=cds; coord=3:138062152..138082555:-1; parent_gene=GRMZM2G099978'
Zm00001d041799	mGdr3-4
Zm00001d041800	mGdr3-4
Zm00001d041801	mGdr3-4	GRMZM2G358076			'protein.folding'	'weakly similar to ( 120) loc_os03g02420 12003.m05784 protein partner of Nob1, putative, expressed seq=cds; coord=3:138097608..138103417:1; parent_gene=GRMZM2G358076'
Zm00001d041803	mGdr3-4	GRMZM2G358050			'RNA.regulation of transcription.unclassified'	'moderately similar to ( 427) AT1G43850 | Symbols: SEU | SEU (seuss); DNA binding / protein binding / protein heterodimerization/ transcription cofactor | chr1:16617872-16621596 FORWARDhighly similar to ( 672) loc_os11g10060 12011.m05203 protein transcriptional corepressor SEUSS, putative, expressed seq=cds; coord=3:138115737..138122793:1; parent_gene=GRMZM2G358050'
Zm00001d041804	mGdr3-4	GRMZM2G358009	trm2	thioredoxin M2	'redox.thioredoxin'	'weakly similar to ( 140) AT3G15360 | Symbols: ATHM4, TRX-M4, ATM4 | TRX-M4 (ARABIDOPSIS THIOREDOXIN M-TYPE 4); enzyme activator | chr3:5188448-5189457 FORWARDweakly similar to ( 197) TRXM_MAIZE Thioredoxin M-type, chloroplast precursor (TRX-M) - Zea mays (Maize)weakly similar to ( 169) loc_os12g08730 12012.m04859 protein thioredoxin M-type, chloroplast precursor, putative, expressed seq=cds; coo…
Zm00001d041805	mGdr3-4
Zm00001d041806	mGdr3-4
Zm00001d041808	mGdr3-4
Zm00001d041809	mGdr3-4
Zm00001d041810	mGdr3-4
Zm00001d041811	mGdr3-4
Zm00001d041812	mGdr3-4
Zm00001d041813	mGdr3-4
Zm00001d041814	mGdr3-4
Zm00001d041816	mGdr3-4	GRMZM2G585025			'RNA.processing.ribonucleases'	'moderately similar to ( 399) AT5G25800 | Symbols: | exonuclease family protein | chr5:8979761-8982724 REVERSEhighly similar to ( 534) loc_os12g08740 12012.m073787 protein exonuclease, putative, expressed seq=cds; coord=3:138336233..138385112:1; parent_gene=GRMZM2G585025'
Zm00001d041817	mGdr3-4
Zm00001d041818	mGdr3-4	GRMZM5G803355	myb51	MYB-transcription factor 51	'RNA.regulation of transcription.MYB domain transcription factor family'	'weakly similar to ( 189) AT1G73410 | Symbols: ATMYB54, MYB54 | MYB54 (MYB DOMAIN PROTEIN 54); DNA binding / transcription factor | chr1:27601852-27603038 FORWARDweakly similar to ( 102) MYBC_MAIZE Anthocyanin regulatory C1 protein - Zea mays (Maize)moderately similar to ( 207) loc_os11g10130 12011.m05210 protein myb-like DNA-binding domain containing protein, expressed seq=cds; coord=3:138402590…
Zm00001d041819	mGdr3-4	GRMZM2G080107	psan1	photosystem I N subunit1	'PS.lightreaction.photosystem I.PSI polypeptide subunits'	'weakly similar to ( 161) AT5G64040 | Symbols: PSAN | PSAN; calmodulin binding | chr5:25628690-25629409 REVERSEweakly similar to ( 186) PSAN_MAIZE Photosystem I reaction center subunit N, chloroplast precursor (PSI-N) (Fragment) - Zea mays (Maize)weakly similar to ( 182) loc_os12g08770 12012.m04863 protein photosystem I reaction center subunit N, chloroplast precursor, putative, expressed seq=cds…
Zm00001d041821	mGdr3-4
Zm00001d041822	mGdr3-4	GRMZM2G087413	betl9	basal endosperm transfer layer9	'misc.protease inhibitor/seed storage/lipid transfer protein (LTP) family protein'	'weakly similar to ( 142) loc_os03g25350 12003.m07879 protein 5a2 protein, putative, expressed seq=cds; coord=3:138623892..138624577:1; parent_gene=GRMZM2G087413'
Zm00001d041823	mGdr3-4	GRMZM2G087513			'hormone metabolism.auxin.induced-regulated-responsive-activated'	'moderately similar to ( 286) AT5G64600 | Symbols: | unknown protein | chr5:25825178-25827931 FORWARDmoderately similar to ( 356) loc_os12g08820 12012.m26858 protein auxin-independent growth promoter-like protein, putative, expressed seq=cds; coord=3:138626564..138644291:1; parent_gene=GRMZM2G087513'
Zm00001d041824	mGdr3-4	GRMZM2G087590			'PS.lightreaction.photosystem II.PSII polypeptide subunits'	'moderately similar to ( 326) AT1G77090 | Symbols: | thylakoid lumenal 29.8 kDa protein | chr1:28960576-28961875 REVERSEmoderately similar to ( 372) loc_os12g08830 12012.m26739 protein tat pathway signal sequence family protein, expressed seq=cds; coord=3:138643946..138645400:-1; parent_gene=GRMZM2G087590'
Zm00001d041825	mGdr3-4
Zm00001d041826	mGdr3-4	GRMZM2G324157			'protein.postranslational modification'	'moderately similar to ( 205) AT5G63370 | Symbols: | protein kinase family protein | chr5:25384954-25386390 REVERSEweakly similar to ( 187) CDC2_VIGUN Cell division control protein 2 homolog (EC 2.7.11.22) (EC 2.7.11.23) (p34cdc2) - Vigna unguiculata (Cowpea)moderately similar to ( 385) loc_os12g23700 12012.m06205 protein PITSLRE serine/threonine-protein kinase CDC2L1, putative, expressed seq=cds…
Zm00001d041827	mGdr3-4	GRMZM2G101221			'misc.peroxidases'	'very weakly similar to (82.8) AT1G05250 | Symbols: | peroxidase, putative | chr1:1525924-1527169 REVERSEweakly similar to ( 111) loc_os12g08920 12012.m04878 protein peroxidase 43 precursor, putative, expressed seq=cds; coord=3:138772336..138773983:1; parent_gene=GRMZM2G101221'
Zm00001d041829	mGdr3-4	GRMZM2G401934	thi3	thiamine synthesis3	'Co-factor and vitamine metabolism.thiamine.hydroxymethylpyrimidine kinase'	'weakly similar to ( 184) AT1G22940 | Symbols: TH1, TH-1, THIE | TH1 (THIAMINE REQUIRING 1); hydroxymethylpyrimidine kinase/ phosphomethylpyrimidine kinase/ thiamin-phosphate diphosphorylase | chr1:8122384-8124908 FORWARDmoderately similar to ( 248) loc_os12g09000 12012.m26740 protein phosphomethylpyrimidine kinase/thiamin-phosphate pyrophosphorylase, putative, expressed seq=cds; coord=3:13877675…
Zm00001d041830	mGdr3-4
Zm00001d041831	mGdr3-4	GRMZM2G024851			'RNA.regulation of transcription.bZIP transcription factor family'	'moderately similar to ( 212) AT1G58110 | Symbols: | bZIP family transcription factor | chr1:21515919-21517374 REVERSEmoderately similar to ( 405) loc_os11g11100 12011.m05303 protein DNA binding protein, putative, expressed seq=cds; coord=3:138878960..138882994:1; parent_gene=GRMZM2G024851'
Zm00001d041833	mGdr3-4	AC216010.3_FG001			'protein.aa activation.pseudouridylate synthase'	'moderately similar to ( 369) AT1G09800 | Symbols: | tRNA pseudouridine synthase family protein | chr1:3177121-3180336 REVERSEhighly similar to ( 532) loc_os12g09290 12012.m04913 protein pseudouridylate synthase, putative, expressed seq=cds; coord=3:139031076..139038403:1; parent_gene=AC216010.3_FG001'
Zm00001d041834	mGdr3-4
Zm00001d041835	mGdr3-4	GRMZM2G032384			'signalling.receptor kinases.leucine rich repeat III'	'weakly similar to ( 143) AT3G08680 | Symbols: | leucine-rich repeat transmembrane protein kinase, putative | chr3:2638591-2640590 FORWARDweakly similar to ( 169) loc_os05g40200 12005.m08197 protein ATP binding protein, putative, expressed seq=cds; coord=3:139173382..139176990:1; parent_gene=GRMZM2G032384'
Zm00001d041836	mGdr3-4	GRMZM2G032304			'transport.amino acids'	'moderately similar to ( 221) AT1G58360 | Symbols: AAP1, NAT2 | AAP1 (AMINO ACID PERMEASE 1); amino acid transmembrane transporter/ neutral amino acid transmembrane transporter | chr1:21676623-21680313 FORWARDmoderately similar to ( 357) loc_os12g09300 12012.m26860 protein AAP6, putative, expressed seq=cds; coord=3:139180225..139181698:1; parent_gene=GRMZM2G032304'
Zm00001d041837	mGdr3-4
Zm00001d041838	mGdr3-4	GRMZM2G174769			'misc.UDP glucosyl and glucoronyl transferases'	'weakly similar to ( 169) AT2G44120 | Symbols: | 60S ribosomal protein L7 (RPL7C) | chr2:18249227-18250417 REVERSEweakly similar to ( 187) loc_os08g13690 12008.m05494 protein 60S ribosomal protein L7-1, putative, expressed seq=cds; coord=3:139217403..139225950:-1; parent_gene=GRMZM2G174769'
Zm00001d041839	mGdr3-4	GRMZM2G165176			'TCA / org. transformation.TCA.pyruvate DH.E2'	'highly similar to ( 527) AT1G34430 | Symbols: EMB3003 | EMB3003 (embryo defective 3003); acyltransferase/ dihydrolipoyllysine-residue acetyltransferase/ protein binding | chr1:12588027-12590084 REVERSEhighly similar to ( 592) loc_os12g08170 12012.m04804 protein dihydrolipoyllysine-residue acetyltransferase component of pyruvatedehydrogenase complex, mitochondrial precursor, putative, expressed s…
Zm00001d041841	mGdr3-4
Zm00001d041842	mGdr3-4	GRMZM2G031167			'transport.amino acids'	'highly similar to ( 652) AT1G77380 | Symbols: AAP3, ATAAP3 | AAP3; amino acid transmembrane transporter | chr1:29075201-29077252 REVERSEhighly similar to ( 839) loc_os12g08130 12012.m04800 protein amino acid transporter, putative, expressed seq=cds; coord=3:139506900..139508817:1; parent_gene=GRMZM2G031167'
Zm00001d041843	mGdr3-4	GRMZM2G136288			'transport.amino acids'	'weakly similar to ( 133) AT1G77380 | Symbols: AAP3, ATAAP3 | AAP3; amino acid transmembrane transporter | chr1:29075201-29077252 REVERSEweakly similar to ( 176) loc_os12g08130 12012.m04800 protein amino acid transporter, putative, expressed seq=cds; coord=3:139587398..139587877:-1; parent_gene=GRMZM2G136288'
Zm00001d041844	mGdr3-4	GRMZM2G046609			'stress.abiotic.drought/salt'	'highly similar to ( 842) AT5G64030 | Symbols: | dehydration-responsive protein-related | chr5:25624965-25628257 FORWARDnearly identical (1100) loc_os12g07840 12012.m04771 protein ankyrin-like protein, putative, expressed seq=cds; coord=3:139672838..139676283:1; parent_gene=GRMZM2G046609'
Zm00001d041846	mGdr3-4	GRMZM2G340721			'signalling.receptor kinases.DUF 26'	'moderately similar to ( 288) AT2G02220 | Symbols: ATPSKR1, PSKR1 | PSKR1 (PHYTOSULFOKIN RECEPTOR 1); ATP binding / peptide receptor/ protein serine/threonine kinase | chr2:584098-587124 REVERSEmoderately similar to ( 275) PSKR_DAUCA Phytosulfokine receptor precursor (EC 2.7.11.1) (Phytosulfokine LRR receptor kinase) - Daucus carota (Carrot)moderately similar to ( 308) loc_os02g02490 12002.m05598…
Zm00001d041847	mGdr3-4	GRMZM2G340756	mybr14	MYB-related-transcription factor 14	'RNA.regulation of transcription.Chromatin Remodeling Factors'	'highly similar to ( 557) AT1G21700 | Symbols: ATSWI3C, CHB4 | ATSWI3C (SWITCH/SUCROSE NONFERMENTING 3C); DNA binding | chr1:7620156-7623978 REVERSEhighly similar to ( 857) loc_os11g08080 12011.m28748 protein SWIRM domain containing protein, expressed seq=cds; coord=3:139730357..139736635:-1; parent_gene=GRMZM2G340756'
Zm00001d041850	mGdr3-4
Zm00001d041852	mGdr3-4
Zm00001d041853	mGdr3-4	GRMZM2G041415	myb8	myb transcription factor8	'RNA.regulation of transcription.MYB domain transcription factor family'	'moderately similar to ( 258) AT4G38620 | Symbols: ATMYB4, MYB4 | MYB4; DNA binding / transcription factor | chr4:18053866-18054876 FORWARDmoderately similar to ( 256) MYB38_MAIZE Myb-related protein Zm38 - Zea mays (Maize)moderately similar to ( 260) loc_os11g07890 12011.m04985 protein transposon protein, putative, CACTA, En/Spm sub-class seq=cds; coord=3:140124295..140125490:1; parent_gene=GRMZ…
Zm00001d041854	mGdr3-4	GRMZM2G010775			'protein.postranslational modification'	'moderately similar to ( 261) AT1G71860 | Symbols: PTP1, ATPTP1 | PTP1 (PROTEIN TYROSINE PHOSPHATASE 1); protein tyrosine phosphatase | chr1:27026866-27028675 FORWARDmoderately similar to ( 409) loc_os12g07590 12012.m073780 protein receptor-type tyrosine-protein phosphatase S precursor, putative, expressed seq=cds; coord=3:140409749..140417545:1; parent_gene=GRMZM2G010775'
Zm00001d041855	mGdr3-4
Zm00001d041856	mGdr3-4
Zm00001d041857	mGdr3-4
Zm00001d041859	mGdr3-4
Zm00001d041861	mGdr3-4	GRMZM2G402368			'minor CHO metabolism.galactose.alpha-galactosidases'	'moderately similar to ( 292) AT3G56310 | Symbols: | alpha-galactosidase, putative / melibiase, putative / alpha-D-galactoside galactohydrolase, putative | chr3:20882886-20885745 FORWARDmoderately similar to ( 231) AGAL_ORYSA Alpha-galactosidase precursor (EC 3.2.1.22) (Melibiase) (Alpha-D-galactoside galactohydrolase) - Oryza sativa (Rice)moderately similar to ( 359) loc_os07g48160 12007.m09030 …
Zm00001d041862	mGdr3-4
Zm00001d041863	mGdr3-4
Zm00001d041864	mGdr3-4
Zm00001d041865	mGdr3-4
Zm00001d041866	mGdr3-4	GRMZM2G089638	tcptf31	TCP-transcription factor 31	'RNA.regulation of transcription.TCP transcription factor family'	'weakly similar to ( 164) AT1G58100 | Symbols: | TCP family transcription factor, putative | chr1:21512680-21513885 REVERSEmoderately similar to ( 296) loc_os12g07480 12012.m04737 protein TCP family transcription factor containing protein, expressed seq=cds; coord=3:140831478..140833502:1; parent_gene=GRMZM2G089638'
Zm00001d041867	mGdr3-4
Zm00001d041868	mGdr3-4	GRMZM2G535911			'protein.folding'	'very weakly similar to (90.5) AT1G29990 | Symbols: PDF6 | PDF6 (PREFOLDIN 6); unfolded protein binding | chr1:10507666-10508821 FORWARDweakly similar to ( 101) loc_os02g14860 12002.m06730 protein prefoldin subunit 6, putative, expressed seq=cds; coord=3:140840117..140840389:-1; parent_gene=GRMZM2G535911'
Zm00001d041869	mGdr3-4
Zm00001d041870	mGdr3-4	GRMZM2G163476			'transport.unspecified cations'	'weakly similar to ( 172) AT1G78560 | Symbols: | bile acid:sodium symporter family protein | chr1:29546846-29548764 REVERSEmoderately similar to ( 365) loc_os12g07270 12012.m04716 protein bile acid sodium symporter/ transporter, putative, expressed seq=cds; coord=3:140843039..140846601:1; parent_gene=GRMZM2G163476'
Zm00001d041871	mGdr3-4	GRMZM2G463464			'signalling.calcium'	'highly similar to ( 755) AT4G09570 | Symbols: CPK4, ATCPK4 | CPK4; calmodulin-dependent protein kinase/ kinase/ protein kinase | chr4:6049560-6052184 FORWARDhighly similar to ( 779) CDPK_SOYBN Calcium-dependent protein kinase SK5 (EC 2.7.11.1) (CDPK) - Glycine max (Soybean)highly similar to ( 971) loc_os12g07230 12012.m04712 protein calcium-dependent protein kinase, isoform AK1, putative, expres…
Zm00001d041872	mGdr3-4
Zm00001d041873	mGdr3-4	GRMZM2G041544			'signalling.receptor kinases.wall associated kinase'	'moderately similar to ( 307) AT1G79680 | Symbols: | wall-associated kinase, putative | chr1:29980188-29982749 REVERSEweakly similar to ( 171) NORK_MEDTR Nodulation receptor kinase precursor (EC 2.7.11.1) (Does not make infections protein 2) (Symbiosis receptor-like kinase) (MtSYMRK) - Medicago truncatula (Barrel medic)highly similar to ( 585) loc_os04g24220 12004.m35270 protein OsWAK32 - OsWAK r…
Zm00001d041877	mGdr3-4
Zm00001d041880	mGdr3-4	GRMZM2G073584			'misc.gluco-, galacto- and mannosidases'	'nearly identical (1177) AT2G32810 | Symbols: BGAL9 | BGAL9 (Beta galactosidase 9); beta-galactosidase/ catalytic/ cation binding / sugar binding | chr2:13919410-13925325 REVERSEhighly similar to ( 865) BGAL_ASPOF Beta-galactosidase precursor (EC 3.2.1.23) (Lactase) - Asparagus officinalis (Garden asparagus)nearly identical (1563) loc_os12g24170 12012.m06251 protein BGAL9, putative, expressed seq…
Zm00001d041882	mGdr3-4	GRMZM2G101020	atp1	ATPase1	'transport.p- and v-ATPases.H+-transporting two-sector ATPase'	'moderately similar to ( 250) AT1G19910 | Symbols: AVA-P2, AVA-2PE, ATVHA-C2 | AVA-P2; ATPase/ proton-transporting ATPase, rotational mechanism | chr1:6913317-6914322 FORWARDmoderately similar to ( 254) VATL_ORYSA Vacuolar ATP synthase 16 kDa proteolipid subunit (EC 3.6.3.14) - Oryza sativa (Rice)moderately similar to ( 254) loc_os11g06890 12011.m28741 protein vacuolar ATP synthase 16 kDa proteol…
Zm00001d041883	mGdr3-4	GRMZM2G067171	gata31	C2C2-GATA-transcription factor 31	'RNA.regulation of transcription.C2C2(Zn) GATA transcription factor family'	'weakly similar to ( 112) AT5G25830 | Symbols: | zinc finger (GATA type) family protein | chr5:9004398-9005502 REVERSEweakly similar to ( 111) loc_os05g44400 12005.m08566 protein GATA transcription factor 13, putative, expressed seq=cds; coord=3:141442976..141444844:1; parent_gene=GRMZM2G067171'
Zm00001d041884	mGdr3-4
Zm00001d041886	mGdr3-4	AC211478.3_FG004	nactf100	NAC-transcription factor 100	'development.unspecified'	'weakly similar to ( 162) AT4G28530 | Symbols: anac074 | anac074 (Arabidopsis NAC domain containing protein 74); transcription factor | chr4:14090725-14094603 REVERSEweakly similar to ( 134) NAC77_ORYSA NAC domain-containing protein 77 (ONAC077) (ONAC300) - Oryza sativa (Rice)moderately similar to ( 210) loc_os02g56600 12002.m10682 protein NAC domain-containing protein 76, putative, expressed seq…
Zm00001d041887	mGdr3-4
Zm00001d041888	mGdr3-4
Zm00001d041889	mGdr3-4
Zm00001d041890	mGdr3-4
Zm00001d041900	mGdr3-4
Zm00001d041904	mGdr3-4
Zm00001d041905	mGdr3-4	GRMZM2G148144			'protein.postranslational modification'	'weakly similar to ( 162) AT5G21170 | Symbols: | 5'-AMP-activated protein kinase beta-2 subunit, putative | chr5:7205718-7208239 FORWARDmoderately similar to ( 253) loc_os03g20340 12003.m07444 protein SNF1-related protein kinase regulatory subunit beta-1, putative, expressed seq=cds; coord=3:141868696..141871913:-1; parent_gene=GRMZM2G148144'
Zm00001d041906	mGdr3-4
Zm00001d041907	mGdr3-4
Zm00001d041908	mGdr3-4	GRMZM2G330361			'cell.vesicle transport'	'moderately similar to ( 466) AT5G13150 | Symbols: ATEXO70C1 | ATEXO70C1 (exocyst subunit EXO70 family protein C1); protein binding | chr5:4172969-4174930 REVERSEhighly similar to ( 873) loc_os12g06840 12012.m04674 protein protein binding protein, putative, expressed seq=cds; coord=3:142006803..142008836:1; parent_gene=GRMZM2G330361'
Zm00001d041910	mGdr3-4
Zm00001d041911	mGdr3-4
Zm00001d041912	mGdr3-4
Zm00001d041913	mGdr3-4
Zm00001d041914	mGdr3-4
Zm00001d041915	mGdr3-4	GRMZM2G360792			'DNA.unspecified'	'moderately similar to ( 229) loc_os07g45750 12007.m08793 protein retrotransposon protein, putative, unclassified, expressed seq=cds; coord=3:142432951..142443706:-1; parent_gene=GRMZM2G360792'
Zm00001d041916	mGdr3-4
Zm00001d041917	mGdr3-4	GRMZM2G152952			'mitochondrial electron transport / ATP synthesis.cytochrome c reductase'	'weakly similar to ( 117) AT1G15120 | Symbols: | ubiquinol-cytochrome C reductase complex 7.8 kDa protein, putative / mitochondrial hinge protein, putative | chr1:5202648-5203950 FORWARDweakly similar to ( 103) UCRH_SOLTU Ubiquinol-cytochrome c reductase complex 7.8 kDa protein (EC 1.10.2.2) (Mitochondrial hinge protein) (CR7) - Solanum tuberosum (Potato)weakly similar to ( 119) loc_os11g06340 12…
Zm00001d041918	mGdr3-4	GRMZM2G152889	mkkk63	MAP kinase kinase kinase63	'protein.postranslational modification'	'moderately similar to ( 338) AT4G38470 | Symbols: | protein kinase family protein | chr4:17999432-18003551 FORWARDweakly similar to ( 122) NORK_PEA Nodulation receptor kinase precursor (EC 2.7.11.1) - Pisum sativum (Garden pea)moderately similar to ( 480) loc_os12g06670 12012.m04657 protein ATP binding protein, putative, expressed seq=cds; coord=3:142695573..142705169:-1; parent_gene=GRMZM2G1528…
Zm00001d041919	mGdr3-4	GRMZM2G146018	gras5	GRAS-transcription factor 5	'RNA.regulation of transcription.GRAS transcription factor family'	'weakly similar to ( 119) AT3G54220 | Symbols: SCR, SGR1 | SCR (SCARECROW); protein binding / protein homodimerization/ sequence-specific DNA binding / transcription factor | chr3:20070550-20072625 FORWARDweakly similar to ( 142) NSP2_MEDTR Nodulation signaling pathway 2 protein - Medicago truncatula (Barrel medic)moderately similar to ( 278) loc_os11g06180 12011.m04815 protein DELLA protein GAIP…
Zm00001d041920	mGdr3-4	GRMZM2G146020	bzip8	bZIP-transcription factor 8	'RNA.regulation of transcription.bZIP transcription factor family'	'weakly similar to ( 110) AT2G40620 | Symbols: | bZIP transcription factor family protein | chr2:16954804-16956872 REVERSEweakly similar to ( 112) RF2B_ORYSA Transcription factor RF2b - Oryza sativa (Rice)weakly similar to ( 187) loc_os12g06520 12012.m04642 protein transcription factor PosF21, putative, expressed seq=cds; coord=3:142735565..142740089:-1; parent_gene=GRMZM2G146020'
Zm00001d041921	mGdr3-4	GRMZM2G445999			'signalling.calcium'	'weakly similar to ( 180) AT4G26570 | Symbols: ATCBL3, CBL3 | ATCBL3 (ARABIDOPSIS THALIANA CALCINEURIN B-LIKE 3); calcium ion binding | chr4:13408608-13409998 REVERSEweakly similar to ( 190) loc_os12g06510 12012.m04641 protein calcineurin B-like protein 3, putative, expressed seq=cds; coord=3:142802383..142809409:1; parent_gene=GRMZM2G445999'
Zm00001d041922	mGdr3-4
Zm00001d041923	mGdr3-4	GRMZM2G034868	farl5	FAR1-like-transcription factor 5	'signalling.light'	'moderately similar to ( 266) AT4G38180 | Symbols: FRS5 | FRS5 (FAR1-related sequence 5); zinc ion binding | chr4:17906702-17909404 REVERSEnearly identical (1082) loc_os12g06380 12012.m04629 protein transposon protein, putative, unclassified, expressed seq=cds; coord=3:142948101..142956657:-1; parent_gene=GRMZM2G034868'
Zm00001d041925	mGdr3-4	GRMZM2G172248			'RNA.regulation of transcription.MYB domain transcription factor family'	'weakly similar to ( 172) loc_os08g08130 12008.m04948 protein transposon protein, putative, Pong sub-class, expressed seq=cds; coord=3:142919648..142921110:-1; parent_gene=GRMZM2G172248'
Zm00001d041926	mGdr3-4	GRMZM2G069408			'RNA.regulation of transcription.bHLH,Basic Helix-Loop-Helix family'	'moderately similar to ( 294) AT2G27230 | Symbols: LHW | LHW (LONESOME HIGHWAY); protein homodimerization/ transcription activator/ transcription factor | chr2:11650895-11653840 FORWARDnearly identical (1168) loc_os12g06330 12012.m04623 protein expressed protein seq=cds; coord=3:143052031..143057877:1; parent_gene=GRMZM2G069408'
Zm00001d041927	mGdr3-4	GRMZM2G368151			'stress.biotic'	'weakly similar to ( 162) AT3G44220 | Symbols: | harpin-induced family protein / HIN1 family protein / harpin-responsive family protein | chr3:15928216-15929645 FORWARDmoderately similar to ( 289) loc_os12g06260 12012.m04617 protein VAMP protein SEC22, putative, expressed seq=cds; coord=3:143060859..143062222:-1; parent_gene=GRMZM2G368151'
Zm00001d041929	mGdr3-4
Zm00001d041932	mGdr3-4
Zm00001d041934	mGdr3-4
Zm00001d041935	mGdr3-4	GRMZM2G369799	myb127	MYB-transcription factor 127	'RNA.regulation of transcription.MYB domain transcription factor family'	'weakly similar to ( 161) AT4G37260 | Symbols: MYB73, ATMYB73 | MYB73 (MYB DOMAIN PROTEIN 73); DNA binding / transcription factor | chr4:17540602-17541564 FORWARDweakly similar to ( 102) MYBA2_ORYSA Myb-related protein MYBAS2 - Oryza sativa (Rice)weakly similar to ( 183) loc_os01g74590 12001.m13484 protein myb-like DNA-binding domain containing protein, expressed seq=cds; coord=3:143487289..14348…
Zm00001d041938	mGdr3-4	GRMZM2G335046			'protein.postranslational modification.kinase.receptor like cytoplasmatic kinase VII'	'moderately similar to ( 403) AT5G18610 | Symbols: | protein kinase family protein | chr5:6192736-6195371 FORWARDmoderately similar to ( 237) NORK_MEDTR Nodulation receptor kinase precursor (EC 2.7.11.1) (Does not make infections protein 2) (Symbiosis receptor-like kinase) (MtSYMRK) - Medicago truncatula (Barrel medic)moderately similar to ( 404) loc_os07g47270 12007.m08944 protein protein kinase…
Zm00001d041939	mGdr3-4
Zm00001d041940	mGdr3-4
Zm00001d041941	mGdr3-4	GRMZM2G164502			'signalling.receptor kinases.misc'	'highly similar to ( 607) AT2G37050 | Symbols: | kinase | chr2:15569290-15573477 FORWARDmoderately similar to ( 255) NORK_PEA Nodulation receptor kinase precursor (EC 2.7.11.1) - Pisum sativum (Garden pea)highly similar to ( 634) loc_os12g01200 12012.m073729 protein transposon protein, putative, unclassified, expressed seq=cds; coord=3:143800934..143803983:1; parent_gene=GRMZM2G164502'
Zm00001d041944	mGdr3-4	GRMZM2G062587			'protein.postranslational modification'	'moderately similar to ( 432) AT1G09720 | Symbols: | kinase interacting family protein | chr1:3144438-3147303 REVERSEnearly identical (1023) loc_os01g74510 12001.m13476 protein protein kinase interacting protein 1, putative, expressed seq=cds; coord=3:143858948..143862131:-1; parent_gene=GRMZM2G062587'
Zm00001d041945	mGdr3-4	GRMZM2G124975			'development.unspecified'	'moderately similar to ( 433) AT1G71840 | Symbols: | transducin family protein / WD-40 repeat family protein | chr1:27022424-27024380 FORWARDweakly similar to ( 106) GBLP_NICPL Guanine nucleotide-binding protein subunit beta-like protein - Nicotiana plumbaginifolia (Leadwort-leaved tobacco)highly similar to ( 617) loc_os03g48090 12003.m09820 protein vegetatible incompatibility protein HET-E-1, pu…
Zm00001d041946	mGdr3-4
Zm00001d041947	mGdr3-4	GRMZM2G049351			'transport.ABC transporters and multidrug resistance systems'	'highly similar to ( 782) AT3G55320 | Symbols: PGP20 | PGP20 (P-GLYCOPROTEIN 20); ATPase, coupled to transmembrane movement of substances | chr3:20507391-20513393 REVERSEmoderately similar to ( 363) MDR_ORYSA Putative multidrug resistance protein (P-glycoprotein) - Oryza sativa (Rice)highly similar to ( 839) loc_os01g74470 12001.m13472 protein multidrug resistance protein 14, putative, expressed …
Zm00001d041948	mGdr3-4
Zm00001d041949	mGdr3-4	GRMZM2G179715			'RNA.RNA binding'	'very weakly similar to (82.0) AT4G13850 | Symbols: ATGRP2 | GR-RBP2 (GLYCINE-RICH RNA-BINDING PROTEIN 2); ATP binding / RNA binding / double-stranded DNA binding / single-stranded DNA binding | chr4:8021314-8022065 FORWARDweakly similar to ( 122) loc_os01g74340 12001.m13460 protein cold-inducible RNA-binding protein, putative, expressed seq=cds; coord=3:144093839..144095184:-1; parent_gene=GRMZM…
Zm00001d041950	mGdr3-4	GRMZM2G016561			'cell wall.pectin*esterases.acetyl esterase'	'moderately similar to ( 215) AT3G09410 | Symbols: | pectinacetylesterase family protein | chr3:2898243-2900984 REVERSEmoderately similar to ( 352) loc_os01g74330 12001.m13459 protein carboxylic ester hydrolase, putative, expressed seq=cds; coord=3:144099055..144100757:1; parent_gene=GRMZM2G016561'
Zm00001d041951	mGdr3-4	GRMZM2G016668			'cell.organisation'	'moderately similar to ( 463) AT2G28840 | Symbols: | ankyrin repeat family protein | chr2:12378672-12380474 FORWARDhighly similar to ( 545) loc_os05g02130 12005.m04749 protein ankyrin repeat domain-containing protein 28, putative, expressed seq=cds; coord=3:144100642..144102954:-1; parent_gene=GRMZM2G016668'
Zm00001d041953	mGdr3-4
Zm00001d049193	mGdr4-1	GRMZM2G160041			'DNA.unspecified'	'very weakly similar to (84.0) AT5G63460 | Symbols: | SAP domain-containing protein | chr5:25413605-25415399 REVERSEweakly similar to ( 107) loc_os12g25640 12012.m06388 protein DNA binding protein, putative, expressed seq=cds; coord=4:18812890..18815417:-1; parent_gene=GRMZM2G160041'
Zm00001d049194	mGdr4-1
Zm00001d049195	mGdr4-1
Zm00001d049196	mGdr4-1
Zm00001d049197	mGdr4-1
Zm00001d049199	mGdr4-1
Zm00001d049201	mGdr4-1	GRMZM2G177668			'misc.cytochrome P450'	'highly similar to ( 528) AT3G48520 | Symbols: CYP94B3 | CYP94B3; electron carrier/ heme binding / iron ion binding / monooxygenase/ oxygen binding | chr3:17975104-17976624 REVERSEvery weakly similar to (87.8) C97B2_SOYBN Cytochrome P450 97B2 (EC 1.14.-.-) - Glycine max (Soybean)highly similar to ( 672) loc_os11g29290 12011.m06839 protein cytochrome P450 86A2, putative, expressed seq=cds; coord=4…
Zm00001d049202	mGdr4-1
Zm00001d049203	mGdr4-1
Zm00001d049204	mGdr4-1
Zm00001d049206	mGdr4-1	GRMZM2G464152			'protein.postranslational modification'	'weakly similar to ( 150) AT1G67580 | Symbols: | protein kinase family protein | chr1:25327727-25330965 REVERSEweakly similar to ( 135) CDC2C_ANTMA Cell division control protein 2 homolog C (EC 2.7.11.22) (EC 2.7.11.23) - Antirrhinum majus (Garden snapdragon)moderately similar to ( 218) loc_os01g39350 12001.m10212 protein protein kinase domain containing protein seq=cds; coord=4:19399987..1940123…
Zm00001d049208	mGdr4-1	GRMZM2G019236			'protein.targeting.secretory pathway.golgi'	'highly similar to ( 665) AT4G32640 | Symbols: | protein binding / zinc ion binding | chr4:15742661-15750424 FORWARDhighly similar to ( 822) loc_os11g29200 12011.m06831 protein protein transport protein Sec24-like CEF, putative, expressed seq=cds; coord=4:19427856..19439397:-1; parent_gene=GRMZM2G019236'
Zm00001d049209	mGdr4-1	GRMZM2G390207			'RNA.regulation of transcription.Argonaute'	'weakly similar to ( 144) AT2G27040 | Symbols: AGO4, OCP11 | AGO4 (ARGONAUTE 4); nucleic acid binding | chr2:11536795-11541503 REVERSEweakly similar to ( 155) loc_os01g16870 12001.m150417 protein argonaute-like protein, putative, expressed seq=cds; coord=4:19550449..19556393:1; parent_gene=GRMZM2G390207'
Zm00001d049210	mGdr4-1	GRMZM2G050649			'hormone metabolism.auxin.induced-regulated-responsive-activated'	'highly similar to ( 548) AT1G04910 | Symbols: | unknown protein | chr1:1388101-1391074 REVERSEhighly similar to ( 640) loc_os11g29120 12011.m079998 protein growth regulator like protein, putative, expressed seq=cds; coord=4:19591386..19599005:1; parent_gene=GRMZM2G050649'
Zm00001d049211	mGdr4-1	GRMZM2G122935			'signalling.G-proteins'	'moderately similar to ( 470) AT4G13730 | Symbols: | RabGAP/TBC domain-containing protein | chr4:7970299-7973901 FORWARDhighly similar to ( 649) loc_os11g28990 12011.m06814 protein TBC domain containing protein, expressed seq=cds; coord=4:19601793..19621762:-1; parent_gene=GRMZM2G122935'
Zm00001d049213	mGdr4-1	GRMZM2G007289			'lipid metabolism.''exotics'' (steroids, squalene etc).sphingolipids'	'moderately similar to ( 295) AT1G14290 | Symbols: SBH2 | SBH2 (SPHINGOID BASE HYDROXYLASE 2); catalytic/ sphingosine hydroxylase | chr1:4880307-4881784 REVERSEmoderately similar to ( 342) loc_os06g22490 12006.m06903 protein protein SUR2, putative seq=cds; coord=4:19819570..19820771:-1; parent_gene=GRMZM2G007289'
Zm00001d049214	mGdr4-1
Zm00001d049216	mGdr4-1
Zm00001d049217	mGdr4-1	GRMZM2G098102			'protein.degradation.cysteine protease'	'moderately similar to ( 277) AT2G34080 | Symbols: | cysteine proteinase, putative | chr2:14393431-14394777 REVERSEmoderately similar to ( 270) CYSP1_HORVU Cysteine proteinase EP-B 1 precursor (EC 3.4.22.-) - Hordeum vulgare (Barley)moderately similar to ( 310) loc_os07g01800 12007.m04658 protein cysteine proteinase EP-B 1 precursor, putative seq=cds; coord=4:19914115..19915712:1; parent_gene=GRM…
Zm00001d049218	mGdr4-1	GRMZM2G351347			'transport.potassium'	'moderately similar to ( 262) AT5G55630 | Symbols: KCO1, TPK1 | ATKCO1; calcium-activated potassium channel/ ion channel/ outward rectifier potassium channel | chr5:22531718-22532893 FORWARDmoderately similar to ( 362) loc_os07g01810 12007.m04659 protein calcium-activated outward-rectifying potassium channel 1, putative, expressed seq=cds; coord=4:19944459..19945853:1; parent_gene=GRMZM2G351347'
Zm00001d049219	mGdr4-1	GRMZM2G166870			'protein.degradation.cysteine protease'	'moderately similar to ( 311) AT1G29090 | Symbols: | peptidase C1A papain family protein | chr1:10163103-10164385 REVERSEmoderately similar to ( 302) CYSP1_HORVU Cysteine proteinase EP-B 1 precursor (EC 3.4.22.-) - Hordeum vulgare (Barley)moderately similar to ( 343) loc_os03g54130 12003.m10379 protein cysteine protease 1 precursor, putative, expressed seq=cds; coord=4:19978896..19980463:-1; pare…
Zm00001d049220	mGdr4-1	GRMZM2G064644			'signalling.G-proteins'	'very weakly similar to (98.2) loc_os11g28310 12011.m06749 protein P21-Rho-binding domain containing protein seq=cds; coord=4:20054312..20054951:-1; parent_gene=GRMZM2G064644'
Zm00001d049221	mGdr4-1
Zm00001d049222	mGdr4-1
Zm00001d049223	mGdr4-1	GRMZM2G146514	c3h11	C3H-transcription factor 311	'RNA.regulation of transcription.C3H zinc finger family'	'moderately similar to ( 453) AT3G02830 | Symbols: ZFN1 | ZFN1 (ZINC FINGER PROTEIN 1); DNA binding / nuclease/ nucleic acid binding | chr3:614075-615916 FORWARDhighly similar to ( 528) ZFNL_PEA Zinc finger CCCH domain-containing protein ZFN-like - Pisum sativum (Garden pea)highly similar to ( 743) loc_os11g28270 12011.m079994 protein zinc finger CCCH type domain-containing protein ZFN-like, puta…
Zm00001d049224	mGdr4-1
Zm00001d049225	mGdr4-1	AC211652.4_FG002	fha10	FHA-transcription factor 10	'RNA.regulation of transcription.FHA transcription factor'	'moderately similar to ( 256) AT3G07220 | Symbols: | transcriptional activator, putative | chr3:2297968-2299407 FORWARDmoderately similar to ( 324) loc_os11g27530 12011.m06672 protein FHA domain containing protein, expressed seq=cds; coord=4:20406567..20411472:-1; parent_gene=AC211652.4_FG002'
Zm00001d049226	mGdr4-1	GRMZM2G141456			'stress.biotic'	'weakly similar to ( 195) AT4G19810 | Symbols: | glycosyl hydrolase family 18 protein | chr4:10764151-10765753 REVERSEmoderately similar to ( 491) loc_os11g27400 12011.m06659 protein chitinase-3-like protein 1 precursor, putative, expressed seq=cds; coord=5:215173302..215174990:-1; parent_gene=GRMZM2G141456'
Zm00001d049228	mGdr4-1
Zm00001d049230	mGdr4-1	GRMZM2G101446			'protein.degradation.ubiquitin.E3.SCF.SKP'	'weakly similar to ( 197) AT5G42190 | Symbols: ASK2, SKP1B | ASK2 (ARABIDOPSIS SKP1-LIKE 2); protein binding / ubiquitin-protein ligase | chr5:16854495-16855516 REVERSEmoderately similar to ( 228) loc_os11g26910 12011.m06610 protein SKP1-like protein 1A, putative, expressed seq=cds; coord=4:20543360..20550099:-1; parent_gene=GRMZM2G101446'
Zm00001d049231	mGdr4-1
Zm00001d049232	mGdr4-1
Zm00001d049233	mGdr4-1	GRMZM2G171394			'signalling.misc'	'very weakly similar to (85.1) AT3G16570 | Symbols: RALFL23 | RALFL23 (ralf-like 23); signal transducer | chr3:5644748-5645164 FORWARDweakly similar to ( 134) loc_os11g26880 12011.m06607 protein RALFL33, putative, expressed seq=cds; coord=4:20740304..20741766:1; parent_gene=GRMZM2G171394'
Zm00001d049234	mGdr4-1	GRMZM2G078143	gly1	glycine1	'PS.photorespiration.serine hydroxymethyltransferase'	'highly similar to ( 815) AT4G13930 | Symbols: SHM4 | SHM4 (serine hydroxymethyltransferase 4); catalytic/ glycine hydroxymethyltransferase/ pyridoxal phosphate binding | chr4:8048013-8050021 REVERSEhighly similar to ( 524) GLYM_PEA Serine hydroxymethyltransferase, mitochondrial precursor (EC 2.1.2.1) (Serine methylase) (Glycine hydroxymethyltransferase) (SHMT) - Pisum sativum (Garden pea)highly …
Zm00001d049236	mGdr4-1	GRMZM2G477533	mybr10	MYB-related-transcription factor 10	'RNA.regulation of transcription.MYB domain transcription factor family'	'weakly similar to ( 115) loc_os09g14260 12009.m04688 protein transposon protein, putative, CACTA, En/Spm sub-class seq=cds; coord=4:20920993..20922533:-1; parent_gene=GRMZM2G477533'
Zm00001d049239	mGdr4-1		ahh1	adenosyl homocysteine hydrolase1
Zm00001d049240	mGdr4-1
Zm00001d049241	mGdr4-1
Zm00001d049242	mGdr4-1
Zm00001d049243	mGdr4-1		fl2	floury2
Zm00001d049244	mGdr4-1
Zm00001d049246	mGdr4-1
Zm00001d049247	mGdr4-1
Zm00001d049249	mGdr4-1	GRMZM2G342217	gras28	GRAS-transcription factor 28	'RNA.regulation of transcription.GRAS transcription factor family'	'moderately similar to ( 293) AT1G66350 | Symbols: RGL1, RGL | RGL1 (RGA-LIKE 1); transcription factor | chr1:24748327-24749862 FORWARDmoderately similar to ( 302) GAI1_VITVI DELLA protein GAI1 (Gibberellic acid-insensitive mutant protein 1) (VvGAI1) - Vitis vinifera (Grape)highly similar to ( 892) loc_os11g31100 12011.m07015 protein SCARECROW, putative seq=cds; coord=4:21582173..21585333:-1; par…
Zm00001d049250	mGdr4-1
Zm00001d049251	mGdr4-1
Zm00001d049252	mGdr4-1	GRMZM2G015976	sweet14b	sugars will eventually be exported transporter14b	'development.unspecified'	'moderately similar to ( 236) AT3G48740 | Symbols: | nodulin MtN3 family protein | chr3:18052814-18054663 REVERSEmoderately similar to ( 347) loc_os11g31190 12011.m07024 protein mtN3-like protein, putative, expressed seq=cds; coord=4:21669333..21672842:-1; parent_gene=GRMZM2G015976'
Zm00001d049253	mGdr4-1	GRMZM2G013761			'RNA.processing.RNA helicase'	'very weakly similar to (82.8) loc_os09g34910 12009.m06491 protein nucleolar RNA helicase 2, putative, expressed seq=cds; coord=4:21698368..21703256:1; parent_gene=GRMZM2G013761'
Zm00001d049254	mGdr4-1
Zm00001d049255	mGdr4-1
Zm00001d049256	mGdr4-1
Zm00001d049257	mGdr4-1
Zm00001d049258	mGdr4-1
Zm00001d049259	mGdr4-1	GRMZM2G030862			'lipid metabolism.''exotics'' (steroids, squalene etc).sphingolipids.serine C-palmitoyltransferase'	'moderately similar to ( 415) AT5G23670 | Symbols: LCB2 | LCB2; protein binding / serine C-palmitoyltransferase | chr5:7981889-7985037 FORWARDmoderately similar to ( 453) loc_os11g31640 12011.m07066 protein serine palmitoyltransferase 2, putative, expressed seq=cds; coord=4:22140902..22146537:-1; parent_gene=GRMZM2G030862'
Zm00001d049260	mGdr4-1	GRMZM2G142030			'lipid metabolism.''exotics'' (steroids, squalene etc).sphingolipids.serine C-palmitoyltransferase'	'highly similar to ( 785) AT5G23670 | Symbols: LCB2 | LCB2; protein binding / serine C-palmitoyltransferase | chr5:7981889-7985037 FORWARDhighly similar to ( 895) loc_os11g31640 12011.m07066 protein serine palmitoyltransferase 2, putative, expressed seq=cds; coord=4:22203984..22208031:-1; parent_gene=GRMZM2G142030'
Zm00001d049263	mGdr4-1
Zm00001d049265	mGdr4-1	GRMZM2G147503			'secondary metabolism.phenylpropanoids'	'very weakly similar to (90.1) ZRP4_MAIZE O-methyltransferase ZRP4 (EC 2.1.1.-) (OMT) - Zea mays (Maize)very weakly similar to (95.5) loc_os12g25450 12012.m06370 protein O-methyltransferase ZRP4, putative, expressed seq=cds; coord=4:22359389..22361122:1; parent_gene=GRMZM2G147503'
Zm00001d049266	mGdr4-1
Zm00001d049267	mGdr4-1	GRMZM2G122324			'lipid metabolism.FA synthesis and FA elongation.ACP protein'	'weakly similar to ( 119) AT4G25050 | Symbols: ACP4 | ACP4 (acyl carrier protein 4); acyl carrier | chr4:12870178-12871024 FORWARDweakly similar to ( 110) ACP1_SPIOL Acyl carrier protein 1, chloroplast precursor (Acyl carrier protein I) (ACP I) - Spinacia oleracea (Spinach)weakly similar to ( 156) loc_os11g31900 12011.m28810 protein acyl carrier protein 2, chloroplast precursor, putative, express…
Zm00001d049268	mGdr4-1
Zm00001d049269	mGdr4-1	GRMZM2G406712			'RNA.regulation of transcription'	'highly similar to ( 716) AT2G33540 | Symbols: CPL3, ATCPL3 | CPL3 (C-TERMINAL DOMAIN PHOSPHATASE-LIKE 3); CTD phosphatase/ phosphoprotein phosphatase | chr2:14204081-14208797 REVERSEnearly identical (1358) loc_os11g31890 12011.m07091 protein CPL3, putative, expressed seq=cds; coord=4:22552549..22557542:1; parent_gene=GRMZM2G406712'
Zm00001d049270	mGdr4-1
Zm00001d049273	mGdr4-1
Zm00001d049274	mGdr4-1
Zm00001d049276	mGdr4-1
Zm00001d049277	mGdr4-1	GRMZM2G047800			'misc.short chain dehydrogenase/reductase (SDR)'	'moderately similar to ( 244) AT3G26760 | Symbols: | short-chain dehydrogenase/reductase (SDR) family protein | chr3:9843639-9844899 FORWARDweakly similar to ( 178) TS2_MAIZE Sex determination protein tasselseed-2 - Zea mays (Maize)moderately similar to ( 338) loc_os11g32030 12011.m07105 protein sex determination protein tasselseed-2, putative, expressed seq=cds; coord=4:22835928..22842145:1; par…
Zm00001d049282	mGdr4-1	GRMZM2G007012			'misc.UDP glucosyl and glucoronyl transferases'	'moderately similar to ( 302) AT2G36800 | Symbols: DOGT1, UGT73C5 | DOGT1 (DON-GLUCOSYLTRANSFERASE 1); UDP-glycosyltransferase/ cis-zeatin O-beta-D-glucosyltransferase/ glucosyltransferase/ quercetin 4'-O-glucosyltransferase/ quercetin 7-O-glucosyltransferase/ trans-zeatin O-beta-D-glucosyltransferase/ transferase, transf | chr2:15423493-15424980 REVERSEweakly similar to ( 138) CZOG2_MAIZE Cis-ze…
Zm00001d049283	mGdr4-1
Zm00001d049284	mGdr4-1
Zm00001d049285	mGdr4-1
Zm00001d049286	mGdr4-1	GRMZM2G162829			'signalling.receptor kinases.leucine rich repeat XI'	'highly similar to ( 662) AT3G47110 | Symbols: | leucine-rich repeat transmembrane protein kinase, putative | chr3:17347103-17350296 REVERSEmoderately similar to ( 375) RPK1_IPONI Receptor-like protein kinase precursor (EC 2.7.11.1) - Ipomoea nil (Japanese morning glory) (Pharbitis nil)nearly identical (1069) loc_os06g45630 12006.m09091 protein ATP binding protein, putative, expressed seq=cds; co…
Zm00001d049288	mGdr4-1
Zm00001d049289	mGdr4-1
Zm00001d049290	mGdr4-1
Zm00001d049291	mGdr4-1
Zm00001d049292	mGdr4-1	GRMZM2G389944			'misc.UDP glucosyl and glucoronyl transferases'	'moderately similar to ( 307) AT2G36780 | Symbols: | UDP-glucoronosyl/UDP-glucosyl transferase family protein | chr2:15417618-15419108 REVERSEweakly similar to ( 158) CZOG2_MAIZE Cis-zeatin O-glucosyltransferase 2 (EC 2.4.1.215) (cisZOG2) - Zea mays (Maize)moderately similar to ( 499) loc_os05g08480 12005.m05364 protein cytokinin-O-glucosyltransferase 1, putative, expressed seq=cds; coord=4:23187…
Zm00001d049293	mGdr4-1	GRMZM2G389948			'signalling.receptor kinases.leucine rich repeat XI'	'highly similar to ( 684) AT3G47110 | Symbols: | leucine-rich repeat transmembrane protein kinase, putative | chr3:17347103-17350296 REVERSEmoderately similar to ( 426) RPK1_IPONI Receptor-like protein kinase precursor (EC 2.7.11.1) - Ipomoea nil (Japanese morning glory) (Pharbitis nil)nearly identical (1162) loc_os11g29790 12011.m06888 protein receptor-like protein kinase precursor, putative seq…
Zm00001d049294	mGdr4-1	GRMZM2G033356	bhlh130	bHLH-transcription factor 130	'RNA.regulation of transcription.bHLH,Basic Helix-Loop-Helix family'	'moderately similar to ( 286) AT3G26744 | Symbols: ICE1, ATICE1, SCRM | ICE1 (INDUCER OF CBF EXPRESSION 1); DNA binding / transcription activator/ transcription factor | chr3:9832953-9834790 REVERSEmoderately similar to ( 444) loc_os11g32100 12011.m07112 protein helix-loop-helix DNA-binding, putative, expressed seq=cds; coord=4:23423617..23427358:1; parent_gene=GRMZM2G033356'
Zm00001d049295	mGdr4-1	GRMZM2G378580	arftf13	ARF-transcription factor 13	'RNA.regulation of transcription.ARF, Auxin Response Factor family'	'highly similar to ( 782) AT5G62000 | Symbols: ARF2, ARF1-BP, HSS | ARF2 (AUXIN RESPONSE FACTOR 2); protein binding / transcription factor | chr5:24910859-24914680 FORWARDnearly identical (1232) loc_os11g32110 12011.m07113 protein auxin response factor 2, putative, expressed seq=cds; coord=4:23523782..23529631:-1; parent_gene=GRMZM2G378580'
Zm00001d049297	mGdr4-1
Zm00001d049299	mGdr4-1
Zm00001d049300	mGdr4-1
Zm00001d049301	mGdr4-1	GRMZM2G181456			'misc.cytochrome P450'	'highly similar to ( 640) AT1G11680 | Symbols: CYP51G1, EMB1738, CYP51A2, CYP51 | CYP51G1 (CYTOCHROME P450 51G1); oxygen binding / sterol 14-demethylase | chr1:3938925-3940585 FORWARDhighly similar to ( 692) CP51_SORBI Cytochrome P450 51 (EC 1.14.13.70) (CYPLI) (P450-LIA1) (Obtusifoliol 14-alpha demethylase) - Sorghum bicolor (Sorghum) (Sorghum vulgare)highly similar to ( 696) loc_os11g32240 1201…
Zm00001d049303	mGdr4-1	GRMZM2G023152			'secondary metabolism.phenylpropanoids'	'moderately similar to ( 215) AT4G35160 | Symbols: | O-methyltransferase family 2 protein | chr4:16730989-16732808 REVERSEmoderately similar to ( 408) ZRP4_MAIZE O-methyltransferase ZRP4 (EC 2.1.1.-) (OMT) - Zea mays (Maize)moderately similar to ( 429) loc_os12g25490 12012.m06374 protein O-methyltransferase ZRP4, putative, expressed seq=cds; coord=4:23845773..23847635:-1; parent_gene=GRMZM2G02315…
Zm00001d049304	mGdr4-1
Zm00001d049305	mGdr4-1
Zm00001d049306	mGdr4-1
Zm00001d049308	mGdr4-1
Zm00001d049309	mGdr4-1	AC213666.3_FG003	ereb70	AP2-EREBP-transcription factor 70	'RNA.regulation of transcription.AP2/EREBP, APETALA2/Ethylene-responsive element binding protein family'	'seq=cds; coord=4:24186613..24187104:-1; parent_gene=AC213666.3_FG003'
Zm00001d049310	mGdr4-1
Zm00001d049311	mGdr4-1	GRMZM5G873340			'protein.targeting.secretory pathway.unspecified'	'weakly similar to ( 150) AT1G56590 | Symbols: | clathrin adaptor complexes medium subunit family protein | chr1:21202250-21204697 REVERSEmoderately similar to ( 204) loc_os05g31780 12005.m27805 protein AP-3 complex subunit mu-2, putative, expressed seq=cds; coord=4:24238982..24241928:-1; parent_gene=GRMZM5G873340'
Zm00001d049313	mGdr4-1
Zm00001d049314	mGdr4-1
Zm00001d049319	mGdr4-1	GRMZM2G101806	mybr34	MYB-related-transcription factor 34	'RNA.regulation of transcription.MYB domain transcription factor family'	'very weakly similar to (82.0) AT3G47680 | Symbols: | DNA binding | chr3:17577483-17578391 REVERSEweakly similar to ( 115) loc_os09g14260 12009.m04688 protein transposon protein, putative, CACTA, En/Spm sub-class seq=cds; coord=4:24616154..24617694:-1; parent_gene=GRMZM2G101806'
Zm00001d049320	mGdr4-1	GRMZM2G101480	mbf1	multi-protein bridging factor homolog1	'hormone metabolism.ethylene.induced-regulated-responsive-activated'	'weakly similar to ( 132) AT3G58680 | Symbols: MBF1B, ATMBF1B | MBF1B (MULTIPROTEIN BRIDGING FACTOR 1B); DNA binding / transcription coactivator | chr3:21707367-21708625 FORWARDweakly similar to ( 144) loc_os08g27850 12008.m080145 protein endothelial differentiation-related factor 1, putative, expressed seq=cds; coord=4:24613220..24615973:-1; parent_gene=GRMZM2G101480'
Zm00001d049321	mGdr4-1
Zm00001d049324	mGdr4-1	GRMZM2G080387			'transport.misc'	'highly similar to ( 815) AT2G34190 | Symbols: | xanthine/uracil permease family protein | chr2:14437065-14439407 FORWARDhighly similar to ( 860) loc_os09g15170 12009.m04780 protein permease, putative, expressed seq=cds; coord=4:24759991..24764518:1; parent_gene=GRMZM2G080387'
Zm00001d049325	mGdr4-1	GRMZM5G894932			'Co-factor and vitamine metabolism.iron-sulphur clusters'	'weakly similar to ( 187) AT5G03905 | Symbols: | hesB-like domain-containing protein | chr5:1052728-1054041 FORWARDmoderately similar to ( 251) loc_os08g28230 12008.m06829 protein protein aq_1857, putative, expressed seq=cds; coord=4:24828635..24836185:1; parent_gene=GRMZM5G894932'
Zm00001d049326	mGdr4-1	GRMZM2G391000			'misc.UDP glucosyl and glucoronyl transferases'	'highly similar to ( 758) AT5G47780 | Symbols: GAUT4 | GAUT4 (Galacturonosyltransferase 4); polygalacturonate 4-alpha-galacturonosyltransferase/ transferase, transferring glycosyl groups | chr5:19347991-19350517 FORWARDhighly similar to ( 962) loc_os08g23780 12008.m06398 protein transferase, transferring glycosyl groups, putative, expressed seq=cds; coord=4:24903551..24909669:1; parent_gene=GRMZM…
Zm00001d049329	mGdr4-1
Zm00001d049330	mGdr4-1	GRMZM2G174449	GRMZM2G174449		'hormone metabolism.ethylene.signal transduction'	'weakly similar to ( 136) AT3G50150 | Symbols: | unknown protein | chr3:18595809-18597551 REVERSEmoderately similar to ( 356) loc_os08g26850 12008.m06698 protein expressed protein seq=cds; coord=4:25070680..25072205:-1; parent_gene=GRMZM2G174449'
Zm00001d049331	mGdr4-1
Zm00001d049332	mGdr4-1
Zm00001d049333	mGdr4-1	GRMZM2G050982			'RNA.regulation of transcription.putative transcription regulator'	'weakly similar to ( 178) AT1G20220 | Symbols: | nucleic acid binding | chr1:7005090-7007285 REVERSEmoderately similar to ( 265) loc_os11g06760 12011.m079943 protein expressed protein seq=cds; coord=4:25325574..25337146:-1; parent_gene=GRMZM2G050982'
Zm00001d049334	mGdr4-1	GRMZM2G051042			'cell.cycle'	'very weakly similar to (95.5) AT2G22490 | Symbols: CYCD2;1, ATCYCD2;1 | CYCD2;1 (Cyclin D2;1); cyclin-dependent protein kinase regulator/ protein binding | chr2:9554157-9555873 REVERSEweakly similar to ( 136) loc_os07g42860 12007.m08515 protein cyclin delta-2, putative, expressed seq=cds; coord=4:25396806..25398654:-1; parent_gene=GRMZM2G051042'
Zm00001d049336	mGdr4-1	GRMZM2G142685			'cell wall.cellulose synthesis'	'highly similar to ( 884) AT4G31590 | Symbols: ATCSLC05, CSLC05, ATCSLC5 | ATCSLC5 (CELLULOSE-SYNTHASE LIKE C5); cellulose synthase/ transferase, transferring glycosyl groups | chr4:15309889-15312336 REVERSEnearly identical (1106) loc_os08g15420 12008.m05665 protein CSLC3 - cellulose synthase-like family C, expressed seq=cds; coord=4:25464156..25468073:1; parent_gene=GRMZM2G142685'
Zm00001d049337	mGdr4-1
Zm00001d049338	mGdr4-1	GRMZM2G416310			'protein.degradation.cysteine protease'	'weakly similar to ( 176) loc_os10g24954 12010.m05448 protein ulp1 protease family, C-terminal catalytic domain containing protein seq=cds; coord=4:25562323..25565993:-1; parent_gene=GRMZM2G416310'
Zm00001d049339	mGdr4-1
Zm00001d049343	mGdr4-1
Zm00001d049346	mGdr4-1	GRMZM2G165137			'RNA.RNA binding'	'moderately similar to ( 336) AT3G21215 | Symbols: | RNA-binding protein, putative | chr3:7442873-7445231 REVERSEmoderately similar to ( 439) loc_os08g15080 12008.m05631 protein cell wall integrity protein scw1, putative, expressed seq=cds; coord=4:25659493..25664064:-1; parent_gene=GRMZM2G165137'
Zm00001d049347	mGdr4-1	GRMZM2G176173			'RNA.regulation of transcription.C2C2(Zn) CO-like, Constans-like zinc finger family'	'weakly similar to ( 145) loc_os08g15050 12008.m05628 protein CONSTANS-like protein CO8, putative, expressed seq=cds; coord=4:25742541..25743695:-1; parent_gene=GRMZM2G176173'
Zm00001d049348	mGdr4-1	GRMZM2G147726			'protein.targeting.secretory pathway.unspecified'	'moderately similar to ( 258) AT2G24765 | Symbols: ARF3, ARL1, ATARL1 | ARF3 (ADP-RIBOSYLATION FACTOR 3); protein binding | chr2:10562822-10564742 FORWARDweakly similar to ( 162) ARF1_ORYSA ADP-ribosylation factor 1 (13 kDa cold-induced protein) - Oryza sativa (Rice)moderately similar to ( 269) loc_os08g15040 12008.m05627 protein ADP-ribosylation factor 3, putative, expressed seq=cds; coord=4:257…
Zm00001d049349	mGdr4-1	GRMZM2G026459			'transport.peptides and oligopeptides'	'weakly similar to ( 103) AT1G33440 | Symbols: | proton-dependent oligopeptide transport (POT) family protein | chr1:12127712-12130327 REVERSEweakly similar to ( 107) loc_os04g36040 12004.m08693 protein peptide transporter PTR2, putative, expressed seq=cds; coord=4:25981071..25981662:1; parent_gene=GRMZM2G026459'
Zm00001d049350	mGdr4-1	GRMZM2G026724			'protein.degradation.ubiquitin.E3.BTB/POZ Cullin3.BTB/POZ'	'very weakly similar to ( 100) AT3G06190 | Symbols: ATBPM2, BPM2 | BPM2 (BTB-POZ AND MATH DOMAIN 2); protein binding | chr3:1874577-1876575 REVERSEweakly similar to ( 144) loc_os08g13000 12008.m05427 protein speckle-type POZ protein, putative seq=cds; coord=4:25991768..25992949:-1; parent_gene=GRMZM2G026724'
Zm00001d049351	mGdr4-1	GRMZM2G024482			'lipid metabolism.FA synthesis and FA elongation.beta hydroxyacyl ACP dehydratase'	'weakly similar to ( 150) AT2G22230 | Symbols: | beta-hydroxyacyl-ACP dehydratase, putative | chr2:9450042-9451427 FORWARDweakly similar to ( 156) loc_os08g12840 12008.m05411 protein 3-hydroxyacyl-[acyl-carrier protein] dehydratase/ catalytic, putative, expressed seq=cds; coord=4:26130649..26131595:1; parent_gene=GRMZM2G024482'
Zm00001d049352	mGdr4-1
Zm00001d049353	mGdr4-1
Zm00001d049354	mGdr4-1
Zm00001d049355	mGdr4-1
Zm00001d049356	mGdr4-1
Zm00001d049357	mGdr4-1	GRMZM2G045303			'protein.degradation.ubiquitin.proteasom'	'highly similar to ( 919) AT2G32730 | Symbols: | 26S proteasome regulatory subunit, putative | chr2:13880189-13885464 FORWARDnearly identical (1022) loc_os08g12820 12008.m26623 protein 26S proteasome non-ATPase regulatory subunit 1, putative, expressed seq=cds; coord=4:26180433..26183660:-1; parent_gene=GRMZM2G045303'
Zm00001d049358	mGdr4-1
Zm00001d049359	mGdr4-1	GRMZM2G090469			'misc.beta 1,3 glucan hydrolases'	'moderately similar to ( 468) AT5G58090 | Symbols: | glycosyl hydrolase family 17 protein | chr5:23505556-23507193 REVERSEweakly similar to ( 186) E13B_WHEAT Glucan endo-1,3-beta-glucosidase precursor (EC 3.2.1.39) ((1->3)-beta-glucan endohydrolase) ((1->3)-beta-glucanase) (Beta-1,3-endoglucanase) - Triticum aestivum (Wheat)highly similar to ( 613) loc_os08g12800 12008.m05407 protein glucan endo-…
Zm00001d049360	mGdr4-1
Zm00001d049361	mGdr4-1	GRMZM5G852329			'protein.postranslational modification'	'moderately similar to ( 405) AT2G24360 | Symbols: | serine/threonine/tyrosine kinase, putative | chr2:10364742-10366075 REVERSEvery weakly similar to (83.2) CIPK1_ORYSA CIPK-like protein 1 (EC 2.7.11.1) (OsCK1) - Oryza sativa (Rice)moderately similar to ( 500) loc_os08g12750 12008.m080037 protein serine/threonine protein kinase, putative, expressed seq=cds; coord=4:26375322..26377502:-1; parent_…
Zm00001d049362	mGdr4-1
Zm00001d049363	mGdr4-1	GRMZM2G003814			'protein.targeting.nucleus'	'highly similar to ( 516) AT3G45770 | Symbols: | oxidoreductase, zinc-binding dehydrogenase family protein | chr3:16805753-16807774 REVERSEhighly similar to ( 560) loc_os11g01154 12011.m61736 protein trans-2-enoyl-CoA reductase, mitochondrial precursor, putative, expressed seq=cds; coord=4:26401952..26408946:-1; parent_gene=GRMZM2G003814'
Zm00001d049364	mGdr4-1	GRMZM2G089995	ereb209	AP2-EREBP-transcription factor 209	'hormone metabolism.ethylene.signal transduction'	'very weakly similar to (83.2) AT3G20310 | Symbols: ATERF-7, ATERF7, ERF7 | ERF7 (ETHYLINE RESPONSE FACTOR 7); DNA binding / protein binding / transcription factor/ transcription repressor | chr3:7085957-7086691 REVERSEvery weakly similar to (84.0) loc_os04g52090 12004.m10104 protein ethylene-responsive transcription factor 4, putative, expressed seq=cds; coord=4:26424305..26425260:1; parent_gene…
Zm00001d049365	mGdr4-1	GRMZM2G090010			'protein.degradation.metalloprotease'	'weakly similar to ( 169) AT1G13270 | Symbols: MAP1C, MAP1B | MAP1C (METHIONINE AMINOPEPTIDASE 1B); aminopeptidase/ metalloexopeptidase | chr1:4544999-4547155 FORWARDweakly similar to ( 185) loc_os07g25410 12007.m06818 protein methionine aminopeptidase 1B, chloroplast precursor, putative, expressed seq=cds; coord=4:26425927..26428986:-1; parent_gene=GRMZM2G090010'
Zm00001d049367	mGdr4-1
Zm00001d049576	mGdr4-2		bap2	basal layer antifungal protein2
Zm00001d049577	mGdr4-2	GRMZM2G152631			'development.unspecified'	'very weakly similar to (94.7) loc_os01g52100 12001.m11384 protein expressed protein seq=cds; coord=4:34253063..34253987:1; parent_gene=GRMZM2G152631'
Zm00001d049578	mGdr4-2	GRMZM2G000471			'transport.Major Intrinsic Proteins.NIP'	'very weakly similar to (84.0) AT1G80760 | Symbols: NIP6;1, NIP6, NLM7 | NIP6;1 (NOD26-LIKE INTRINSIC PROTEIN 6;1); boron transporter/ glycerol transmembrane transporter/ urea transmembrane transporter/ water channel/ water transporter | chr1:30350640-30352015 REVERSEweakly similar to ( 127) loc_os08g05600 12008.m04703 protein aquaporin NIP5.1, putative seq=cds; coord=4:34335083..34336530:1; pare…
Zm00001d049579	mGdr4-2	GRMZM2G000481			'protein.aa activation.tyrosine-tRNA ligase'	'weakly similar to ( 108) loc_os08g23110 12008.m06332 protein tyrosyl-tRNA synthetase, putative, expressed seq=cds; coord=4:34339946..34341438:1; parent_gene=GRMZM2G000481'
Zm00001d049580	mGdr4-2
Zm00001d049581	mGdr4-2	GRMZM2G157306	mybr92	MYB-related-transcription factor 92	'RNA.regulation of transcription.MYB-related transcription factor family'	'weakly similar to ( 133) AT5G47390 | Symbols: | myb family transcription factor | chr5:19227001-19228546 FORWARDmoderately similar to ( 362) loc_os08g05510 12008.m26576 protein myb-like DNA-binding domain, SHAQKYF class family protein, expressed seq=cds; coord=4:34467629..34474170:1; parent_gene=GRMZM2G157306'
Zm00001d049582	mGdr4-2
Zm00001d049583	mGdr4-2	GRMZM2G091811			'stress.abiotic.heat'	'highly similar to ( 546) AT2G22360 | Symbols: | DNAJ heat shock family protein | chr2:9498162-9500459 FORWARDweakly similar to ( 150) DNJH_CUCSA DnaJ protein homolog (DNAJ-1) - Cucumis sativus (Cucumber)highly similar to ( 723) loc_os05g26926 12005.m06984 protein chaperone protein dnaJ, putative, expressed seq=cds; coord=4:34554405..34559141:-1; parent_gene=GRMZM2G091811'
Zm00001d049584	mGdr4-2	GRMZM2G072350			'signalling.receptor kinases.wall associated kinase'	'very weakly similar to (96.3) AT1G21250 | Symbols: WAK1, PRO25 | WAK1 (CELL WALL-ASSOCIATED KINASE); kinase | chr1:7439512-7441892 FORWARDmoderately similar to ( 220) loc_os10g09570 12010.m04299 protein OsWAK107 - OsWAK receptor-like protein (OsWAK-RLP) seq=cds; coord=4:34653814..34655070:1; parent_gene=GRMZM2G072350'
Zm00001d049585	mGdr4-2
Zm00001d049588	mGdr4-2	GRMZM2G039934			'signalling.receptor kinases.leucine rich repeat XI'	'highly similar to ( 840) AT5G61480 | Symbols: | leucine-rich repeat transmembrane protein kinase, putative | chr5:24724541-24727842 REVERSEmoderately similar to ( 335) PSKR_DAUCA Phytosulfokine receptor precursor (EC 2.7.11.1) (Phytosulfokine LRR receptor kinase) - Daucus carota (Carrot)nearly identical (1338) loc_os08g05290 12008.m04672 protein receptor-like protein kinase 5 precursor, putative…
Zm00001d049590	mGdr4-2	GRMZM2G324671			'DNA.unspecified'	'weakly similar to ( 186) loc_os07g02230 12007.m04695 protein retrotransposon protein, putative, unclassified, expressed seq=cds; coord=4:34908827..34912598:-1; parent_gene=GRMZM2G324671'
Zm00001d049592	mGdr4-2
Zm00001d049594	mGdr4-2	GRMZM2G174860			'lipid metabolism.lipid degradation.lipases.triacylglycerol lipase'	'moderately similar to ( 375) AT4G16820 | Symbols: | lipase class 3 family protein | chr4:9467563-9469116 FORWARDhighly similar to ( 635) loc_os08g04800 12008.m04623 protein triacylglycerol lipase like protein, putative, expressed seq=cds; coord=4:34996783..34998381:-1; parent_gene=GRMZM2G174860'
Zm00001d049595	mGdr4-2	GRMZM2G037781			'misc.cytochrome P450'	'moderately similar to ( 285) AT1G64940 | Symbols: CYP89A6 | CYP89A6; electron carrier/ heme binding / iron ion binding / monooxygenase/ oxygen binding | chr1:24123789-24125324 FORWARDmoderately similar to ( 203) C77A1_SOLME Cytochrome P450 77A1 (EC 1.14.-.-) (CYPLXXVIIA1) (P-450EG6) (Fragment) - Solanum melongena (Eggplant) (Aubergine)moderately similar to ( 288) loc_os06g22340 12006.m06888 prot…
Zm00001d049596	mGdr4-2
Zm00001d049597	mGdr4-2	GRMZM2G145972			'mitochondrial electron transport / ATP synthesis.NADH-DH.type II.external'	'moderately similar to ( 435) AT4G05020 | Symbols: NDB2 | NDB2 (NAD(P)H dehydrogenase B2); FAD binding / disulfide oxidoreductase/ oxidoreductase | chr4:2572752-2576222 FORWARDmoderately similar to ( 449) loc_os05g26660 12005.m06958 protein expressed protein seq=cds; coord=4:35213305..35215577:1; parent_gene=GRMZM2G145972'
Zm00001d049598	mGdr4-2	GRMZM2G145951			'cell.vesicle transport'	'moderately similar to ( 260) AT5G54110 | Symbols: ATMAMI | ATMAMI (ARABIDOPSIS THALIANA MEMBRANE-ASSOCIATED MANNITOL-INDUCED); structural molecule | chr5:21958356-21960367 FORWARDmoderately similar to ( 296) loc_os08g04620 12008.m04605 protein structural molecule, putative, expressed seq=cds; coord=4:35217297..35219780:-1; parent_gene=GRMZM2G145951'
Zm00001d049599	mGdr4-2	GRMZM2G446189			'protein.postranslational modification.kinase.receptor like cytoplasmatic kinase VII'	'moderately similar to ( 207) AT5G01020 | Symbols: | protein kinase family protein | chr5:6309-8270 REVERSEweakly similar to ( 115) NORK_MEDTR Nodulation receptor kinase precursor (EC 2.7.11.1) (Does not make infections protein 2) (Symbiosis receptor-like kinase) (MtSYMRK) - Medicago truncatula (Barrel medic)moderately similar to ( 247) loc_os06g07230 12006.m05446 protein protein kinase APK1B, ch…
Zm00001d049600	mGdr4-2
Zm00001d049601	mGdr4-2	AC196412.3_FG001			'secondary metabolism.N misc.alkaloid-like'	'moderately similar to ( 459) AT2G20340 | Symbols: | tyrosine decarboxylase, putative | chr2:8779804-8782490 FORWARDhighly similar to ( 547) DDC_CATRO Aromatic-L-amino-acid decarboxylase (EC 4.1.1.28) (AADC) (DOPA decarboxylase) (Tryptophan decarboxylase) - Catharanthus roseus (Rosy periwinkle) (Madagascar periwinkle)highly similar to ( 845) loc_os08g04540 12008.m04597 protein aromatic-L-amino-ac…
Zm00001d049602	mGdr4-2
Zm00001d049603	mGdr4-2
Zm00001d049605	mGdr4-2	GRMZM2G574858	chr127	chromatin complex subunit A 127	'RNA.regulation of transcription.Chromatin Remodeling Factors'	'highly similar to ( 705) AT2G16390 | Symbols: DRD1, CHR35, DMS1 | DRD1 (DEFECTIVE IN RNA-DIRECTED DNA METHYLATION 1); ATP binding / DNA binding / helicase/ nucleic acid binding | chr2:7097638-7101096 FORWARDvery weakly similar to (93.2) ISW2_ORYSA Probable chromatin remodelling complex ATPase chain (EC 3.6.1.-) (ISW2-like) (Sucrose nonfermenting protein 2 homolog) - Oryza sativa (Rice)nearly ide…
Zm00001d049606	mGdr4-2
Zm00001d049607	mGdr4-2
Zm00001d049608	mGdr4-2	GRMZM2G118205	fie1	fertilization independent endosperm1	'RNA.regulation of transcription.Polycomb Group (PcG)'	'moderately similar to ( 473) AT3G20740 | Symbols: FIE, FIS3, FIE1 | FIE (FERTILIZATION-INDEPENDENT ENDOSPERM); nucleotide binding / transcription factor/ transcription regulator | chr3:7249064-7252254 REVERSEhighly similar to ( 847) FIE1_MAIZE Polycomb group protein FIE1 (FERTILIZATION-INDEPENDENT ENDOSPERM 1) - Zea mays (Maize)highly similar to ( 567) loc_os08g04270 12008.m26569 protein polycom…
Zm00001d049610	mGdr4-2	GRMZM2G169593	orp1	orange pericarp1	'amino acid metabolism.synthesis.aromatic aa.tryptophan.tryptophan synthase'	'highly similar to ( 728) AT5G54810 | Symbols: TSB1, TRPB, TRP2, ATTSB1 | TSB1 (TRYPTOPHAN SYNTHASE BETA-SUBUNIT 1); tryptophan synthase | chr5:22264805-22266738 REVERSEhighly similar to ( 809) TRPB2_MAIZE Tryptophan synthase beta chain 2, chloroplast precursor (EC 4.2.1.20) (Orange pericarp 2) (Fragment) - Zea mays (Maize)highly similar to ( 782) loc_os08g04180 12008.m04562 protein tryptophan sy…
Zm00001d049612	mGdr4-2
Zm00001d049613	mGdr4-2
Zm00001d049614	mGdr4-2	GRMZM2G074087			'misc.beta 1,3 glucan hydrolases'	'weakly similar to ( 114) AT2G43670 | Symbols: | glycosyl hydrolase family protein 17 | chr2:18105145-18105874 FORWARDvery weakly similar to (92.0) E13B_WHEAT Glucan endo-1,3-beta-glucosidase precursor (EC 3.2.1.39) ((1->3)-beta-glucan endohydrolase) ((1->3)-beta-glucanase) (Beta-1,3-endoglucanase) - Triticum aestivum (Wheat)weakly similar to ( 150) loc_os08g04140 12008.m04558 protein glucan endo…
Zm00001d049615	mGdr4-2	GRMZM2G400135			'development.unspecified'	'moderately similar to ( 459) AT3G07060 | Symbols: emb1974 | emb1974 (embryo defective 1974) | chr3:2232760-2236913 FORWARDhighly similar to ( 700) loc_os08g04120 12008.m04556 protein expressed protein seq=cds; coord=4:36021967..36027502:1; parent_gene=GRMZM2G400135'
Zm00001d049616	mGdr4-2	GRMZM2G131378			'lipid metabolism.Phospholipid synthesis'	'moderately similar to ( 294) AT2G38110 | Symbols: ATGPAT6, GPAT6 | GPAT6 (GLYCEROL-3-PHOSPHATE ACYLTRANSFERASE 6); 1-acylglycerol-3-phosphate O-acyltransferase/ acyltransferase | chr2:15952816-15955364 REVERSEhighly similar to ( 509) loc_os08g03700 12008.m04514 protein glycerol-3-phosphate acyltransferase 1, putative seq=cds; coord=4:36040438..36042330:1; parent_gene=GRMZM2G131378'
Zm00001d049617	mGdr4-2	GRMZM2G131329			'protein.glycosylation'	'highly similar to ( 786) AT4G21060 | Symbols: | galactosyltransferase family protein | chr4:11242003-11244860 FORWARDnearly identical (1047) loc_os08g03670 12008.m26563 protein galactosyltransferase family, putative, expressed seq=cds; coord=4:36044942..36049657:-1; parent_gene=GRMZM2G131329'
Zm00001d049618	mGdr4-2	GRMZM2G179984			'hormone metabolism.brassinosteroid.synthesis-degradation.BRs.DET2'	'weakly similar to ( 114) loc_os07g06800 12007.m05140 protein 3-oxo-5-alpha-steroid 4-dehydrogenase 2, putative, expressed seq=cds; coord=4:36121209..36122232:1; parent_gene=GRMZM2G179984'
Zm00001d049619	mGdr4-2	GRMZM2G179976			'protein.synthesis.ribosomal protein.eukaryotic.60S subunit.P0'	'moderately similar to ( 401) AT2G40010 | Symbols: | 60S acidic ribosomal protein P0 (RPP0A) | chr2:16708578-16710448 REVERSEmoderately similar to ( 498) RLA0_MAIZE 60S acidic ribosomal protein P0 - Zea mays (Maize)moderately similar to ( 450) loc_os12g03880 12012.m04384 protein 60S acidic ribosomal protein P0, putative, expressed seq=cds; coord=4:36122702..36125196:1; parent_gene=GRMZM2G179976'
Zm00001d049620	mGdr4-2
Zm00001d049621	mGdr4-2	GRMZM2G111247	lug7	leunig-related7	'development.unspecified'	'moderately similar to ( 325) AT5G08560 | Symbols: | transducin family protein / WD-40 repeat family protein | chr5:2771104-2773827 REVERSEmoderately similar to ( 447) loc_os02g19210 12002.m07164 protein WD-repeat protein 26, putative, expressed seq=cds; coord=4:36204102..36210996:1; parent_gene=GRMZM2G111247'
Zm00001d049622	mGdr4-2	GRMZM2G407913			'development.unspecified'	'moderately similar to ( 223) AT5G45160 | Symbols: | root hair defective 3 GTP-binding (RHD3) family protein | chr5:18264991-18270035 FORWARDmoderately similar to ( 315) loc_os12g41170 12012.m07899 protein protein SEY1, putative, expressed seq=cds; coord=4:36216954..36264537:1; parent_gene=GRMZM2G407913'
Zm00001d049623	mGdr4-2	GRMZM2G390489			'cell.vesicle transport'	'weakly similar to ( 118) loc_os08g03590 12008.m04503 protein expressed protein seq=cds; coord=4:36308276..36310775:1; parent_gene=GRMZM2G390489'
Zm00001d049624	mGdr4-2	GRMZM2G089086			'transport.unspecified cations'	'moderately similar to ( 377) AT2G04305 | Symbols: | magnesium transporter CorA-like protein-related | chr2:1501679-1503448 REVERSEhighly similar to ( 602) loc_os08g03600 12008.m04504 protein metal ion transporter, putative, expressed seq=cds; coord=4:36311475..36314103:-1; parent_gene=GRMZM2G089086'
Zm00001d049625	mGdr4-2	GRMZM2G089106			'RNA.regulation of transcription.unclassified'	'very weakly similar to (94.7) AT4G20380 | Symbols: | zinc finger protein (LSD1) | chr4:11005027-11006438 FORWARDweakly similar to ( 160) loc_os08g03610 12008.m04505 protein LSD1, putative, expressed seq=cds; coord=4:36317187..36318068:-1; parent_gene=GRMZM2G089106'
Zm00001d049627	mGdr4-2	GRMZM2G131473			'protein.degradation.metalloprotease'	'highly similar to ( 690) AT3G59990 | Symbols: MAP2B | MAP2B (METHIONINE AMINOPEPTIDASE 2B); aminopeptidase/ metalloexopeptidase | chr3:22155921-22158551 REVERSEhighly similar to ( 743) loc_os12g43370 12012.m26987 protein methionine aminopeptidase 2B, putative, expressed seq=cds; coord=4:36408206..36412230:1; parent_gene=GRMZM2G131473'
Zm00001d049628	mGdr4-2
Zm00001d049629	mGdr4-2	GRMZM2G305332			'cell.organisation'	'weakly similar to ( 136) AT1G13180 | Symbols: DIS1, ARP3, ATARP3 | DIS1 (DISTORTED TRICHOMES 1); ATP binding / actin binding / protein binding / structural constituent of cytoskeleton | chr1:4495394-4498204 FORWARDweakly similar to ( 174) loc_os08g03440 12008.m04487 protein actin-like protein 3, putative, expressed seq=cds; coord=4:36481449..36483702:1; parent_gene=GRMZM2G305332'
Zm00001d049630	mGdr4-2	GRMZM2G007981			'RNA.regulation of transcription.putative transcription regulator'	'highly similar to ( 531) AT1G51540 | Symbols: | INVOLVED IN: biological_process unknown; LOCATED IN: Golgi apparatus; EXPRESSED IN: 22 plant structures; EXPRESSED DURING: 13 growth stages; CONTAINS InterPro DOMAIN/s: Galactose oxidase/kelch, beta-propeller (InterPro:IPR011043), Kelch repeat type 1 (InterPro:IPR006652), Kelch repeat type 2 (InterPro:IPR011498), Kelch related (InterPro:IPR013089),…
Zm00001d049631	mGdr4-2
Zm00001d049632	mGdr4-2	GRMZM2G007587			'protein.degradation.ubiquitin.E3.SCF.FBOX'	'moderately similar to ( 421) AT1G22040 | Symbols: | kelch repeat-containing F-box family protein | chr1:7768370-7769797 FORWARDhighly similar to ( 595) loc_os10g21930 12010.m065246 protein kelch motif family protein, expressed seq=cds; coord=4:36515761..36517925:-1; parent_gene=GRMZM2G007587'
Zm00001d049633	mGdr4-2
Zm00001d049635	mGdr4-2
Zm00001d049636	mGdr4-2	GRMZM2G142157			'RNA.processing.splicing'	'moderately similar to ( 449) AT1G65660 | Symbols: SMP1 | SMP1 (SWELLMAP 1); nucleic acid binding / single-stranded RNA binding | chr1:24418295-24421231 REVERSEmoderately similar to ( 481) loc_os08g03390 12008.m080070 protein pre-mRNA-splicing factor SLU7, putative, expressed seq=cds; coord=4:36544815..36549563:-1; parent_gene=GRMZM2G142157'
Zm00001d049637	mGdr4-2
Zm00001d049638	mGdr4-2	GRMZM2G351382			'RNA.regulation of transcription.Global transcription factor group'	'moderately similar to ( 265) AT5G14270 | Symbols: ATBET9 | ATBET9 (Arabidopsis thaliana Bromodomain and Extraterminal Domain protein 9); DNA binding | chr5:4605173-4608517 FORWARDmoderately similar to ( 322) loc_os08g03360 12008.m04479 protein DNA binding protein, putative, expressed seq=cds; coord=4:36759989..36766540:1; parent_gene=GRMZM2G351382'
Zm00001d049640	mGdr4-2	GRMZM2G046743			'transport.amino acids'	'highly similar to ( 623) AT5G40780 | Symbols: LHT1 | LHT1; amino acid transmembrane transporter | chr5:16323823-16327082 FORWARDhighly similar to ( 742) loc_os08g03350 12008.m04478 protein LHT1, putative, expressed seq=cds; coord=4:36877303..36881083:1; parent_gene=GRMZM2G046743'
Zm00001d049641	mGdr4-2	GRMZM2G046804	gpc1	glyceraldehyde-3-phosphate dehydrogenase1	'glycolysis.cytosolic branch.glyceraldehyde 3-phosphate dehydrogenase (GAP-DH)'	'moderately similar to ( 481) AT3G04120 | Symbols: GAPC, GAPC-1, GAPC1 | GAPC1 (GLYCERALDEHYDE-3-PHOSPHATE DEHYDROGENASE C SUBUNIT 1); glyceraldehyde-3-phosphate dehydrogenase (phosphorylating)/ glyceraldehyde-3-phosphate dehydrogenase | chr3:1081077-1083131 FORWARDhighly similar to ( 558) G3PC_MAIZE Glyceraldehyde-3-phosphate dehydrogenase, cytosolic 1 (EC 1.2.1.12) - Zea mays (Maize)highly simi…
Zm00001d049642	mGdr4-2	GRMZM2G049127			'protein.postranslational modification'	'highly similar to ( 651) AT3G26020 | Symbols: | serine/threonine protein phosphatase 2A (PP2A) regulatory subunit B', putative | chr3:9514363-9516585 FORWARDhighly similar to ( 784) loc_os08g02860 12008.m04429 protein transposon protein, putative, unclassified, expressed seq=cds; coord=4:36899704..36903557:1; parent_gene=GRMZM2G049127'
Zm00001d049643	mGdr4-2
Zm00001d049644	mGdr4-2
Zm00001d049645	mGdr4-2	GRMZM2G170232	tcptf39	TCP-transcription factor 39	'RNA.regulation of transcription.TCP transcription factor family'	'seq=cds; coord=4:36926962..36928874:-1; parent_gene=GRMZM2G170232'
Zm00001d049646	mGdr4-2
Zm00001d049647	mGdr4-2
Zm00001d049648	mGdr4-2	GRMZM2G302160			'DNA.synthesis/chromatin structure'	'moderately similar to ( 416) AT4G24790 | Symbols: | ATP binding / DNA binding / DNA-directed DNA polymerase | chr4:12778222-12781345 FORWARDnearly identical (1203) loc_os08g02670 12008.m04410 protein nucleoside-triphosphatase/ nucleotide binding protein, putative, expressed seq=cds; coord=4:37012175..37016207:-1; parent_gene=GRMZM2G302160'
Zm00001d049649	mGdr4-2	GRMZM2G302259	sudh2	succinate dehydrogenase2	'TCA / org. transformation.TCA.succinate dehydrogenase'	'moderately similar to ( 314) AT5G40650 | Symbols: SDH2-2 | SDH2-2; electron carrier/ succinate dehydrogenase | chr5:16281462-16283296 FORWARDweakly similar to ( 157) RT14_VICFA Mitochondrial ribosomal protein S14 - Vicia faba (Broad bean)highly similar to ( 602) loc_os08g02640 12008.m26820 protein succinate dehydrogenase iron-sulfur protein,mitochondrial precursor, putative, expressed seq=cds; c…
Zm00001d049650	mGdr4-2	GRMZM2G308944			'PS.lightreaction.photosystem II.PSII polypeptide subunits'	'very weakly similar to (87.8) AT1G67740 | Symbols: PSBY, YCF32 | PSBY | chr1:25394429-25394998 REVERSEvery weakly similar to (94.0) PSBY_SPIOL Photosystem II core complex proteins psbY, chloroplast precursor (L-arginine-metabolizing enzyme) (L-AME) [Contains: Photosystem II protein psbY-1 (psbY-A1); Photosystem II protein psbY-2 (psbY-A2)] - Spinacia oleracea (Spinach)very weakly similar to ( 10…
Zm00001d049651	mGdr4-2
Zm00001d049652	mGdr4-2	GRMZM2G008273			'development.unspecified'	'moderately similar to ( 413) AT5G14250 | Symbols: COP13, CSN3, FUS11 | COP13 (CONSTITUTIVE PHOTOMORPHOGENIC 13); protein binding | chr5:4597970-4599986 FORWARDhighly similar to ( 652) loc_os08g02550 12008.m26410 protein COP9 signalosome complex subunit 3, putative, expressed seq=cds; coord=4:37103905..37110522:-1; parent_gene=GRMZM2G008273'
Zm00001d049653	mGdr4-2
Zm00001d049654	mGdr4-2
Zm00001d049655	mGdr4-2
Zm00001d049656	mGdr4-2	GRMZM2G064133			'protein.synthesis.initiation'	'moderately similar to ( 333) AT3G11400 | Symbols: EIF3G1, ATEIF3G1 | eukaryotic translation initiation factor 3G / eIF3g | chr3:3578536-3580366 FORWARDmoderately similar to ( 379) loc_os02g54700 12002.m10498 protein eukaryotic translation initiation factor 3 subunit 4, putative, expressed seq=cds; coord=4:37224780..37227724:1; parent_gene=GRMZM2G064133'
Zm00001d049657	mGdr4-2	GRMZM2G363540	gst26	glutathione transferase26	'misc.glutathione S transferases'	'moderately similar to ( 202) AT1G10370 | Symbols: GST30, ATGSTU17, GST30B, ERD9 | ERD9 (EARLY-RESPONSIVE TO DEHYDRATION 9); glutathione transferase | chr1:3397274-3398273 REVERSEmoderately similar to ( 218) GSTU6_ORYSA Probable glutathione S-transferase GSTU6 (EC 2.5.1.18) (28 kDa cold-induced protein) - Oryza sativa (Rice)moderately similar to ( 274) loc_os10g38710 12010.m06639 protein glutathi…
Zm00001d049659	mGdr4-2	GRMZM2G420812			'hormone metabolism.auxin.induced-regulated-responsive-activated'	'weakly similar to ( 120) loc_os08g02520 12008.m04396 protein OsSAUR31 - Auxin-responsive SAUR gene family member, expressed seq=cds; coord=4:37297113..37297762:-1; parent_gene=GRMZM2G420812'
Zm00001d049660	mGdr4-2	GRMZM2G092432			'amino acid metabolism.misc'	'moderately similar to ( 407) AT1G12420 | Symbols: ACR8 | ACR8; amino acid binding | chr1:4226673-4228917 REVERSEhighly similar to ( 553) loc_os08g02500 12008.m04394 protein ACR8, putative seq=cds; coord=4:37388617..37390902:-1; parent_gene=GRMZM2G092432'
Zm00001d049661	mGdr4-2	GRMZM2G062591			'RNA.regulation of transcription.putative transcription regulator'	'weakly similar to ( 196) AT4G12080 | Symbols: | DNA-binding family protein | chr4:7239466-7241246 FORWARDmoderately similar to ( 290) loc_os08g02490 12008.m04393 protein DNA-binding protein, putative, expressed seq=cds; coord=4:37320823..37324762:-1; parent_gene=GRMZM2G062591'
Zm00001d049662	mGdr4-2
Zm00001d049663	mGdr4-2	GRMZM2G363557			'transport.metal'	'moderately similar to ( 377) AT2G13620 | Symbols: ATCHX15, CHX15 | ATCHX15; monovalent cation:proton antiporter/ sodium:hydrogen antiporter | chr2:5678006-5680621 FORWARDnearly identical (1067) loc_os08g02450 12008.m04389 protein ATCHX15, putative, expressed seq=cds; coord=4:37349032..37351712:-1; parent_gene=GRMZM2G363557'
Zm00001d049664	mGdr4-2
Zm00001d049665	mGdr4-2	GRMZM2G324643			'signalling.calcium'	'moderately similar to ( 223) AT1G12310 | Symbols: | calmodulin, putative | chr1:4187500-4187946 REVERSEweakly similar to ( 146) CALM_CHLRE Calmodulin (CaM) - Chlamydomonas reinhardtiimoderately similar to ( 283) loc_os08g02420 12008.m04386 protein calmodulin, putative, expressed seq=cds; coord=4:37570847..37571880:1; parent_gene=GRMZM2G324643'
Zm00001d049666	mGdr4-2	GRMZM2G158034	rps13	ribosomal protein13	'protein.synthesis.ribosomal protein.eukaryotic.40S subunit.S13'	'moderately similar to ( 207) AT4G00100 | Symbols: ATRPS13A, RPS13, PFL2 | ATRPS13A (ARABIDOPSIS THALIANA RIBOSOMAL PROTEIN S13A); structural constituent of ribosome | chr4:37172-38123 FORWARDmoderately similar to ( 229) RS13_MAIZE 40S ribosomal protein S13 - Zea mays (Maize)moderately similar to ( 226) loc_os08g02410 12008.m04385 protein 40S ribosomal protein S13, putative, expressed seq=cds; co…
Zm00001d049667	mGdr4-2
Zm00001d049668	mGdr4-2	GRMZM2G112050			'protein.synthesis.ribosomal protein.eukaryotic.40S subunit.S13'	'moderately similar to ( 245) AT4G00100 | Symbols: ATRPS13A, RPS13, PFL2 | ATRPS13A (ARABIDOPSIS THALIANA RIBOSOMAL PROTEIN S13A); structural constituent of ribosome | chr4:37172-38123 FORWARDmoderately similar to ( 278) RS13_MAIZE 40S ribosomal protein S13 - Zea mays (Maize)moderately similar to ( 275) loc_os08g02410 12008.m04385 protein 40S ribosomal protein S13, putative, expressed seq=cds; co…
Zm00001d049670	mGdr4-2
Zm00001d049671	mGdr4-2
Zm00001d049672	mGdr4-2
Zm00001d049673	mGdr4-2
Zm00001d049674	mGdr4-2	GRMZM2G157443			'protein.synthesis.ribosomal protein.eukaryotic.60S subunit.P1'	'very weakly similar to (90.1) AT5G24510 | Symbols: | 60s acidic ribosomal protein P1, putative | chr5:8369295-8369866 REVERSEweakly similar to ( 119) RLA1_MAIZE 60S acidic ribosomal protein P1 (L12) - Zea mays (Maize)very weakly similar to (98.2) loc_os08g02340 12008.m080029 protein 60S acidic ribosomal protein P1, putative, expressed seq=cds; coord=4:37937168..37938763:-1; parent_gene=GRMZM2G15…
Zm00001d049676	mGdr4-2	GRMZM2G069102			'RNA.RNA binding'	'moderately similar to ( 352) AT1G32790 | Symbols: CID11 | RNA-binding protein, putative | chr1:11875028-11877188 REVERSEmoderately similar to ( 384) loc_os08g02330 12008.m04377 protein CID11, putative, expressed seq=cds; coord=4:38022004..38027772:1; parent_gene=GRMZM2G069102'
Zm00001d049677	mGdr4-2
Zm00001d049678	mGdr4-2	GRMZM2G069047	nactf115	NAC-transcription factor 115	'development.unspecified'	'weakly similar to ( 139) AT2G46770 | Symbols: NST1, EMB2301, ANAC043 | EMB2301 (EMBRYO DEFECTIVE 2301); transcription activator/ transcription factor | chr2:19220917-19222822 REVERSEweakly similar to ( 129) NAC76_ORYSA NAC domain-containing protein 76 (ONAC076) - Oryza sativa (Rice)weakly similar to ( 152) loc_os08g02300 12008.m04374 protein NAM like protein, putative, expressed seq=cds; coord=4…
Zm00001d049679	mGdr4-2
Zm00001d049680	mGdr4-2	GRMZM2G103430			'RNA.RNA binding'	'moderately similar to ( 417) AT4G00830 | Symbols: | RNA recognition motif (RRM)-containing protein | chr4:352782-354965 FORWARDvery weakly similar to (82.8) ROC4_NICSY 31 kDa ribonucleoprotein, chloroplast precursor - Nicotiana sylvestris (Wood tobacco)highly similar to ( 576) loc_os11g14430 12011.m05579 protein APOBEC1 complementation factor, putative, expressed seq=cds; coord=4:38181649..38185…
Zm00001d049681	mGdr4-2	GRMZM2G112745			'cell.organisation'	'moderately similar to ( 338) AT1G59540 | Symbols: ZCF125 | ZCF125; ATP binding / microtubule motor | chr1:21874578-21879382 FORWARDweakly similar to ( 186) FLA10_CHLRE Kinesin-like protein FLA10 (Protein KHP1) - Chlamydomonas reinhardtiimoderately similar to ( 418) loc_os11g35090 12011.m07363 protein centromeric protein E, putative, expressed seq=cds; coord=4:38230598..38233309:1; parent_gene=GR…
Zm00001d049683	mGdr4-2
Zm00001d049684	mGdr4-2	GRMZM2G162020			'signalling.calcium'	'moderately similar to ( 230) AT4G00820 | Symbols: iqd17 | iqd17 (IQ-domain 17); calmodulin binding | chr4:349300-351307 FORWARDmoderately similar to ( 459) loc_os08g02250 12008.m04369 protein calmodulin binding protein, putative, expressed seq=cds; coord=4:38287393..38289776:-1; parent_gene=GRMZM2G162020'
Zm00001d049685	mGdr4-2
Zm00001d049686	mGdr4-2
Zm00001d052244	mGdr4-4
Zm00001d052245	mGdr4-4
Zm00001d052247	mGdr4-4	GRMZM2G161566			'amino acid metabolism.synthesis.aromatic aa.chorismate.shikimate kinase'	'moderately similar to ( 259) AT2G21940 | Symbols: | shikimate kinase, putative | chr2:9351106-9352881 FORWARDmoderately similar to ( 493) loc_os02g51410 12002.m10175 protein shikimate kinase, chloroplast precursor, putative, expressed seq=cds; coord=4:181725008..181727763:-1; parent_gene=GRMZM2G161566'
Zm00001d052248	mGdr4-4	GRMZM2G083820			'protein.degradation.AAA type'	'moderately similar to ( 350) AT3G19740 | Symbols: | ATP binding / ATPase/ nucleoside-triphosphatase/ nucleotide binding | chr3:6855944-6862930 REVERSEvery weakly similar to (92.0) CDC48_CAPAN Cell division cycle protein 48 homolog - Capsicum annuum (Bell pepper)moderately similar to ( 377) loc_os02g51400 12002.m10174 protein ATPase, AAA family protein, expressed seq=cds; coord=4:181772506..18177…
Zm00001d052249	mGdr4-4	GRMZM2G702725			'signalling.receptor kinases.S-locus glycoprotein like'	'weakly similar to ( 110) loc_os04g54070 12004.m10299 protein receptor-like kinase, putative, expressed seq=cds; coord=4:181792074..181809838:1; parent_gene=GRMZM2G702725'
Zm00001d052251	mGdr4-4
Zm00001d052252	mGdr4-4	GRMZM2G041809			'redox.glutaredoxins'	'weakly similar to ( 167) AT5G39865 | Symbols: | glutaredoxin family protein | chr5:15965560-15966732 REVERSEmoderately similar to ( 433) loc_os02g51370 12002.m10171 protein glutaredoxin family protein, expressed seq=cds; coord=4:181870770..181873108:1; parent_gene=GRMZM2G041809'
Zm00001d052253	mGdr4-4	GRMZM2G041959			'protein.degradation.ubiquitin.E3.SCF.FBOX'	'moderately similar to ( 444) AT1G74510 | Symbols: | kelch repeat-containing F-box family protein | chr1:28006065-28007420 FORWARDhighly similar to ( 711) loc_os02g51350 12002.m10169 protein kelch motif family protein, expressed seq=cds; coord=4:181884816..181889886:1; parent_gene=GRMZM2G041959'
Zm00001d052254	mGdr4-4	GRMZM2G042101	bhlh155	bHLH-transcription factor 155	'RNA.regulation of transcription.bHLH,Basic Helix-Loop-Helix family'	'very weakly similar to (91.7) loc_os02g51320 12002.m10166 protein DNA binding protein, putative, expressed seq=cds; coord=4:181897625..181898975:1; parent_gene=GRMZM2G042101'
Zm00001d052255	mGdr4-4
Zm00001d052256	mGdr4-4
Zm00001d052258	mGdr4-4
Zm00001d052259	mGdr4-4
Zm00001d052260	mGdr4-4	GRMZM2G166940			'misc.UDP glucosyl and glucoronyl transferases'	'moderately similar to ( 424) AT3G02350 | Symbols: GAUT9 | GAUT9 (Galacturonosyltransferase 9); polygalacturonate 4-alpha-galacturonosyltransferase/ transferase, transferring glycosyl groups / transferase, transferring hexosyl groups | chr3:479248-481178 FORWARDhighly similar to ( 644) loc_os02g51130 12002.m10147 protein glycosyl transferase family 8 protein, expressed seq=cds; coord=UNKNOWN:2838…
Zm00001d052261	mGdr4-4	GRMZM2G082184			'transport.Major Intrinsic Proteins.NIP'	'moderately similar to ( 213) AT5G37810 | Symbols: NIP4;1, NLM4 | NIP4;1 (NOD26-LIKE INTRINSIC PROTEIN 4;1); water channel | chr5:15045232-15047807 FORWARDmoderately similar to ( 437) LSI1_ORYSA Silicon transporter LSI1 (Low silicon protein 1) - Oryza sativa (Rice)moderately similar to ( 437) loc_os02g51110 12002.m10145 protein aquaporin NIP4.2, putative, expressed seq=cds; coord=UNKNOWN:2889016.…
Zm00001d052262	mGdr4-4
Zm00001d052263	mGdr4-4		gss1	starch synthase homolog1
Zm00001d052264	mGdr4-4
Zm00001d052266	mGdr4-4
Zm00001d052268	mGdr4-4	GRMZM2G080079	gol1	goliath1	'protein.degradation.ubiquitin.E3.RING'	'weakly similar to ( 154) AT1G74410 | Symbols: | zinc finger (C3HC4-type RING finger) family protein | chr1:27965723-27967681 FORWARDmoderately similar to ( 263) loc_os02g50990 12002.m33867 protein RING-H2 finger protein ATL1Q, putative, expressed seq=cds; coord=4:181961378..181963923:-1; parent_gene=GRMZM2G080079'
Zm00001d052269	mGdr4-4	GRMZM2G149184	pin3	PIN-formed protein3	'hormone metabolism.auxin.signal transduction'	'highly similar to ( 726) AT1G73590 | Symbols: PIN1, ATPIN1 | PIN1 (PIN-FORMED 1); transporter | chr1:27659772-27662876 FORWARDhighly similar to ( 920) PIN1_ORYSA Auxin efflux carrier component 1 (OsPIN1) (Ethylene insensitive root 1 homolog) - Oryza sativa (Rice)highly similar to ( 920) loc_os02g50960 12002.m33866 protein auxin efflux carrier component 1, putative, expressed seq=cds; coord=4:182…
Zm00001d052270	mGdr4-4	GRMZM2G025806			'hormone metabolism.auxin.signal transduction'	'moderately similar to ( 392) AT3G12760 | Symbols: | FUNCTIONS IN: molecular_function unknown; INVOLVED IN: biological_process unknown; LOCATED IN: cellular_component unknown; EXPRESSED IN: 24 plant structures; EXPRESSED DURING: 15 growth stages; CONTAINS InterPro DOMAIN/s: Defective in cullin neddylation (InterPro:IPR014764), Ubiquitin-associated/translation elongation factor EF1B, N-terminal (I…
Zm00001d052271	mGdr4-4	GRMZM2G144501			'protein.degradation.serine protease'	'moderately similar to ( 491) AT5G40200 | Symbols: DegP9 | DegP9 (DegP protease 9); catalytic/ protein binding / serine-type endopeptidase/ serine-type peptidase | chr5:16070402-16073101 FORWARDhighly similar to ( 535) loc_os02g50880 12002.m10122 protein protease Do-like 9, putative, expressed seq=cds; coord=4:182178273..182184989:1; parent_gene=GRMZM2G144501'
Zm00001d052272	mGdr4-4
Zm00001d052273	mGdr4-4	GRMZM2G001953	rop8	Rho-related protein from plants 8	'signalling.G-proteins'	'moderately similar to ( 342) AT3G48040 | Symbols: ARAC8, ATROP10, ROP10, ATRAC8 | ROP10 (RHO-RELATED PROTEIN FROM PLANTS 10); GTP binding / GTPase | chr3:17731561-17733241 FORWARDmoderately similar to ( 384) RAC3_ORYSA Rac-like GTP-binding protein 3 (OsRac3) - Oryza sativa (Rice)moderately similar to ( 384) loc_os02g50860 12002.m10120 protein rac-like GTP-binding protein 3, putative, expressed s…
Zm00001d052276	mGdr4-4
Zm00001d052277	mGdr4-4
Zm00001d052278	mGdr4-4
Zm00001d052281	mGdr4-4
Zm00001d052282	mGdr4-4
Zm00001d052285	mGdr4-4	GRMZM2G439422			'misc.peroxidases'	'moderately similar to ( 357) AT5G47000 | Symbols: | peroxidase, putative | chr5:19069171-19070175 REVERSEmoderately similar to ( 224) PER2_ARAHY Cationic peroxidase 2 precursor (EC 1.11.1.7) (PNPC2) - Arachis hypogaea (Peanut)highly similar to ( 502) loc_os02g50770 12002.m10111 protein peroxidase 65 precursor, putative, expressed seq=cds; coord=4:182611473..182613026:-1; parent_gene=GRMZM2G43942…
Zm00001d052286	mGdr4-4
Zm00001d052288	mGdr4-4	GRMZM2G361659	e2f13	E2F-DP-transcription factor 213	'RNA.regulation of transcription.E2F/DP transcription factor family'	'moderately similar to ( 311) AT3G48160 | Symbols: DEL1, E2L3, E2FE | DEL1 (DP-E2F-LIKE 1); DNA binding / transcription factor | chr3:17783641-17785846 FORWARDhighly similar to ( 587) loc_os02g50630 12002.m10097 protein transcription regulator of the cell cycle TaE2Fe, putative, expressed seq=cds; coord=4:182731497..182735090:1; parent_gene=GRMZM2G361659'
Zm00001d052289	mGdr4-4	GRMZM2G361693	pdh1	pyruvate dehydrogenase1	'TCA / org. transformation.TCA.pyruvate DH.E1'	'highly similar to ( 625) AT1G59900 | Symbols: AT-E1 ALPHA | AT-E1 ALPHA; oxidoreductase, acting on the aldehyde or oxo group of donors, disulfide as acceptor / pyruvate dehydrogenase (acetyl-transferring) | chr1:22051368-22053660 FORWARDhighly similar to ( 627) ODPA_SOLTU Pyruvate dehydrogenase E1 component subunit alpha, mitochondrial precursor (EC 1.2.4.1) (PDHE1-A) - Solanum tuberosum (Potato…
Zm00001d052291	mGdr4-4
Zm00001d052292	mGdr4-4	GRMZM2G469828			'misc.UDP glucosyl and glucoronyl transferases'	'moderately similar to ( 419) AT1G70090 | Symbols: GATL9, LGT8 | LGT8 (GLUCOSYL TRANSFERASE FAMILY 8); polygalacturonate 4-alpha-galacturonosyltransferase/ transferase, transferring glycosyl groups / transferase, transferring hexosyl groups | chr1:26400927-26402099 FORWARDhighly similar to ( 590) loc_os02g50600 12002.m10094 protein transferase, transferring glycosyl groups, putative, expressed se…
Zm00001d052294	mGdr4-4
Zm00001d052295	mGdr4-4
Zm00001d052296	mGdr4-4	GRMZM2G020915			'protein.postranslational modification.kinase.receptor like cytoplasmatic kinase VII'	'moderately similar to ( 333) AT5G13160 | Symbols: PBS1 | PBS1 (avrPphB susceptible 1); kinase/ protein serine/threonine kinase | chr5:4176854-4179682 FORWARDweakly similar to ( 191) NORK_MEDTR Nodulation receptor kinase precursor (EC 2.7.11.1) (Does not make infections protein 2) (Symbiosis receptor-like kinase) (MtSYMRK) - Medicago truncatula (Barrel medic)moderately similar to ( 333) loc_os02g…
Zm00001d052297	mGdr4-4	GRMZM2G318033			'stress'	'moderately similar to ( 475) AT3G10980 | Symbols: | unknown protein | chr3:3438810-3440501 FORWARDmoderately similar to ( 462) loc_os05g39730 12005.m08151 protein SAG20, putative, expressed seq=cds; coord=4:183040585..183042192:1; parent_gene=GRMZM2G318033'
Zm00001d052298	mGdr4-4	GRMZM2G020996			'protein.degradation.ubiquitin.E3.RING'	'moderately similar to ( 291) AT5G60250 | Symbols: | zinc finger (C3HC4-type RING finger) family protein | chr5:24252226-24254710 FORWARDmoderately similar to ( 438) loc_os11g01240 12011.m04329 protein IBR domain containing protein seq=cds; coord=4:183040585..183052212:-1; parent_gene=GRMZM2G020996'
Zm00001d052299	mGdr4-4
Zm00001d052301	mGdr4-4	GRMZM2G021401			'misc.UDP glucosyl and glucoronyl transferases'	'moderately similar to ( 236) AT4G22580 | Symbols: | exostosin family protein | chr4:11889382-11890689 REVERSEvery weakly similar to (99.8) KATAM_ORYSA Xyloglucan galactosyltransferase KATAMARI1 homolog (EC 2.4.1.-) - Oryza sativa (Rice)moderately similar to ( 339) loc_os10g40559 12010.m06823 protein xyloglucan galactosyltransferase KATAMARI 1, putative, expressed seq=cds; coord=4:183063050..1830…
Zm00001d052302	mGdr4-4
Zm00001d052303	mGdr4-4
Zm00001d052306	mGdr4-4	GRMZM2G091632			'signalling.receptor kinases.misc'	'moderately similar to ( 375) AT2G37050 | Symbols: | kinase | chr2:15569290-15573477 FORWARDmoderately similar to ( 229) NORK_MEDTR Nodulation receptor kinase precursor (EC 2.7.11.1) (Does not make infections protein 2) (Symbiosis receptor-like kinase) (MtSYMRK) - Medicago truncatula (Barrel medic)moderately similar to ( 485) loc_os11g01200 12011.m079924 protein transposon protein, putative, uncl…
Zm00001d052307	mGdr4-4
Zm00001d052308	mGdr4-4
Zm00001d052310	mGdr4-4	GRMZM2G111632			'lipid metabolism.Phospholipid synthesis.phosphatidate cytidylyltransferase'	'moderately similar to ( 241) AT5G58560 | Symbols: | phosphatidate cytidylyltransferase family protein | chr5:23670513-23672570 FORWARDmoderately similar to ( 259) PHYK2_ORYSA Probable phytol kinase 2, chloroplast precursor (EC 2.7.-.-) (Fragment) - Oryza sativa (Rice)moderately similar to ( 382) loc_os11g01450 12011.m04349 protein phytol kinase 2, chloroplast precursor, putative, expressed seq=c…
Zm00001d052311	mGdr4-4
Zm00001d052312	mGdr4-4	GRMZM2G111720			'development.unspecified'	'highly similar to ( 539) AT2G45260 | Symbols: | unknown protein | chr2:18664661-18665938 REVERSEhighly similar to ( 735) loc_os10g23220 12010.m21871 protein expressed protein seq=cds; coord=4:183405528..183408894:-1; parent_gene=GRMZM2G111720'
Zm00001d052314	mGdr4-4	GRMZM2G111818			'protein.degradation.ubiquitin.E1'	'nearly identical (1233) AT2G30110 | Symbols: ATUBA1, MOS5 | ATUBA1; ubiquitin activating enzyme/ ubiquitin-protein ligase | chr2:12852632-12857369 REVERSEnearly identical (1421) UBE11_WHEAT Ubiquitin-activating enzyme E1 1 - Triticum aestivum (Wheat)nearly identical (1445) loc_os11g01510 12011.m079908 protein ubiquitin-activating enzyme E1 2, putative, expressed seq=cds; coord=4:183449058..18345…
Zm00001d052315	mGdr4-4
Zm00001d052316	mGdr4-4	GRMZM2G325575	fer1	ferritin1	'metal handling.binding, chelation and storage'	'moderately similar to ( 283) AT2G40300 | Symbols: ATFER4 | ATFER4 (ferritin 4); binding / ferric iron binding / oxidoreductase/ transition metal ion binding | chr2:16831501-16833214 REVERSEmoderately similar to ( 402) FRI1_MAIZE Ferritin-1, chloroplast precursor (EC 1.16.3.1) (ZmFer1) - Zea mays (Maize)moderately similar to ( 351) loc_os12g01530 12012.m26727 protein ferritin-1, chloroplast precu…
Zm00001d052317	mGdr4-4	GRMZM2G025989	lbd25	LBD-transcription factor 25	'RNA.regulation of transcription.AS2,Lateral Organ Boundaries Gene Family'	'weakly similar to ( 149) AT2G30130 | Symbols: ASL5, LBD12, PCK1 | ASL5; DNA binding / protein binding | chr2:12868740-12869684 FORWARDweakly similar to ( 156) loc_os05g27980 12005.m07086 protein LOB domain protein 12, putative, expressed seq=cds; coord=4:183596885..183597900:-1; parent_gene=GRMZM2G025989'
Zm00001d052318	mGdr4-4	GRMZM2G090728			'development.unspecified'	'moderately similar to ( 406) AT2G38320 | Symbols: | unknown protein | chr2:16055488-16057874 FORWARDhighly similar to ( 684) loc_os11g01570 12011.m04360 protein expressed protein seq=cds; coord=4:183639753..183643338:-1; parent_gene=GRMZM2G090728'
Zm00001d052319	mGdr4-4
Zm00001d052320	mGdr4-4
Zm00001d052321	mGdr4-4
Zm00001d052322	mGdr4-4	GRMZM2G089783			'signalling.G-proteins'	'weakly similar to ( 147) AT5G05380 | Symbols: PRA1.B3 | PRA1.B3 (PRENYLATED RAB ACCEPTOR 1.B3) | chr5:1592214-1592867 FORWARDmoderately similar to ( 224) loc_os11g01610 12011.m04364 protein prenylated Rab receptor 2, putative, expressed seq=cds; coord=4:183702618..183703995:1; parent_gene=GRMZM2G089783'
Zm00001d052323	mGdr4-4	GRMZM2G089819			'signalling.receptor kinases.leucine rich repeat III'	'moderately similar to ( 204) AT3G51740 | Symbols: IMK2 | IMK2 (INFLORESCENCE MERISTEM RECEPTOR-LIKE KINASE 2); ATP binding / kinase/ protein kinase/ protein serine/threonine kinase | chr3:19189248-19191842 FORWARDvery weakly similar to (83.2) PSKR_DAUCA Phytosulfokine receptor precursor (EC 2.7.11.1) (Phytosulfokine LRR receptor kinase) - Daucus carota (Carrot)moderately similar to ( 233) loc_os…
Zm00001d052324	mGdr4-4	GRMZM2G388587			'secondary metabolism.simple phenols'	'highly similar to ( 697) AT5G05390 | Symbols: LAC12 | LAC12 (laccase 12); laccase | chr5:1594753-1597042 FORWARDmoderately similar to ( 211) ASO_CUCSA L-ascorbate oxidase precursor (EC 1.10.3.3) (Ascorbase) (ASO) - Cucumis sativus (Cucumber)highly similar to ( 847) loc_os12g01730 12012.m04176 protein L-ascorbate oxidase precursor, putative, expressed seq=cds; coord=4:183733037..183735726:1; pare…
Zm00001d052325	mGdr4-4	GRMZM2G089876			'RNA.regulation of transcription.unclassified'	'weakly similar to ( 171) AT5G37055 | Symbols: ATSWC6, SEF | SEF (SERRATED LEAVES AND EARLY FLOWERING) | chr5:14641634-14642387 REVERSEmoderately similar to ( 244) loc_os03g25260 12003.m07868 protein zinc finger HIT domain-containing protein 1, putative, expressed seq=cds; coord=4:183736197..183738617:-1; parent_gene=GRMZM2G089876'
Zm00001d052326	mGdr4-4
Zm00001d052327	mGdr4-4
Zm00001d052329	mGdr4-4	GRMZM5G829928			'RNA.regulation of transcription'	'moderately similar to ( 232) AT1G21600 | Symbols: PTAC6 | PTAC6 (PLASTID TRANSCRIPTIONALLY ACTIVE6) | chr1:7571514-7573782 REVERSEmoderately similar to ( 310) loc_os12g01950 12012.m26803 protein expressed protein seq=cds; coord=4:183905613..183908647:1; parent_gene=GRMZM5G829928'
Zm00001d052331	mGdr4-4
Zm00001d052333	mGdr4-4
Zm00001d052334	mGdr4-4
Zm00001d052335	mGdr4-4
Zm00001d052336	mGdr4-4	AC197758.3_FG004			'misc.peroxidases'	'moderately similar to ( 400) AT5G05340 | Symbols: | peroxidase, putative | chr5:1579142-1580819 REVERSEmoderately similar to ( 385) PERP7_BRARA Peroxidase P7 (EC 1.11.1.7) (TP7) - Brassica rapa (Turnip)highly similar to ( 524) loc_os11g02130 12011.m04413 protein peroxidase 52 precursor, putative, expressed seq=cds; coord=4:183941776..183944103:1; parent_gene=AC197758.3_FG004'
Zm00001d052338	mGdr4-4
Zm00001d052339	mGdr4-4
Zm00001d052340	mGdr4-4	GRMZM2G113967			'protein.postranslational modification'	'highly similar to ( 505) AT5G07070 | Symbols: CIPK2, SnRK3.2 | CIPK2 (CBL-INTERACTING PROTEIN KINASE 2); ATP binding / kinase/ protein kinase/ protein serine/threonine kinase | chr5:2196743-2198113 REVERSEmoderately similar to ( 410) CIPK1_ORYSA CIPK-like protein 1 (EC 2.7.11.1) (OsCK1) - Oryza sativa (Rice)highly similar to ( 705) loc_os12g02200 12012.m04221 protein CBL-interacting serine/threo…
Zm00001d052341	mGdr4-4
Zm00001d052342	mGdr4-4
Zm00001d052343	mGdr4-4	GRMZM2G032619			'protein.postranslational modification'	'moderately similar to ( 323) AT3G51630 | Symbols: WNK5, ZIK1, ATWNK5 | WNK5 (WITH NO LYSINE (K) KINASE 5); protein kinase | chr3:19149487-19151924 FORWARDmoderately similar to ( 355) loc_os11g02300 12011.m28642 protein mitogen-activated protein kinase, putative, expressed seq=cds; coord=4:184157611..184162714:-1; parent_gene=GRMZM2G032619'
Zm00001d052344	mGdr4-4	GRMZM2G032475			'RNA.processing'	'moderately similar to ( 450) AT3G51620 | Symbols: | unknown protein | chr3:19143859-19147944 FORWARDhighly similar to ( 851) loc_os12g02260 12012.m073739 protein nucleic acid binding protein, putative, expressed seq=cds; coord=4:184165235..184179430:-1; parent_gene=GRMZM2G032475'
Zm00001d052346	mGdr4-4	GRMZM2G070312			'RNA.processing'	'moderately similar to ( 218) AT3G51620 | Symbols: | unknown protein | chr3:19143859-19147944 FORWARDmoderately similar to ( 286) loc_os12g02260 12012.m073739 protein nucleic acid binding protein, putative, expressed seq=cds; coord=4:184276029..184287540:-1; parent_gene=GRMZM2G070312'
Zm00001d052347	mGdr4-4
Zm00001d052348	mGdr4-4	GRMZM2G121905			'signalling.receptor kinases.DUF 26'	'weakly similar to ( 139) AT4G21410 | Symbols: | protein kinase family protein | chr4:11402463-11405025 REVERSEvery weakly similar to (95.9) PSKR_DAUCA Phytosulfokine receptor precursor (EC 2.7.11.1) (Phytosulfokine LRR receptor kinase) - Daucus carota (Carrot)weakly similar to ( 190) loc_os04g30030 12004.m08109 protein resistance protein, putative seq=cds; coord=4:184351460..184369251:1; parent_…
Zm00001d052349	mGdr4-4
Zm00001d035148	mGdr6-1
Zm00001d035149	mGdr6-1	GRMZM2G471065			'cell wall.degradation.mannan-xylose-arabinose-fucose'	'very weakly similar to (91.7) loc_os05g25480 12005.m06841 protein hydrolase, hydrolyzing O-glycosyl compounds, putative, expressed seq=cds; coord=6:6619714..6620219:1; parent_gene=GRMZM2G471065'
Zm00001d035150	mGdr6-1
Zm00001d035151	mGdr6-1	GRMZM2G390009			'protein.degradation.ubiquitin.E3.RING'	'weakly similar to ( 107) AT3G14250 | Symbols: | protein binding / zinc ion binding | chr3:4745963-4746958 REVERSEweakly similar to ( 193) loc_os09g25190 12009.m05671 protein ubiquitin-protein ligase/ zinc ion binding protein, putative, expressed seq=cds; coord=6:6700670..6701561:1; parent_gene=GRMZM2G390009'
Zm00001d035153	mGdr6-1
Zm00001d035154	mGdr6-1
Zm00001d035155	mGdr6-1		bhlh45	bHLH-transcription factor 45
Zm00001d035156	mGdr6-1	GRMZM2G180625	gpc2	glyceraldehyde-3-phosphate dehydrogenase2	'glycolysis.cytosolic branch.glyceraldehyde 3-phosphate dehydrogenase (GAP-DH)'	'moderately similar to ( 484) AT3G04120 | Symbols: GAPC, GAPC-1, GAPC1 | GAPC1 (GLYCERALDEHYDE-3-PHOSPHATE DEHYDROGENASE C SUBUNIT 1); glyceraldehyde-3-phosphate dehydrogenase (phosphorylating)/ glyceraldehyde-3-phosphate dehydrogenase | chr3:1081077-1083131 FORWARDhighly similar to ( 557) G3PD_MAIZE Glyceraldehyde-3-phosphate dehydrogenase, cytosolic 2 (EC 1.2.1.12) - Zea mays (Maize)highly simi…
Zm00001d035157	mGdr6-1	GRMZM2G180659			'transport.amino acids'	'highly similar to ( 619) AT5G40780 | Symbols: LHT1 | LHT1; amino acid transmembrane transporter | chr5:16323823-16327082 FORWARDhighly similar to ( 731) loc_os08g03350 12008.m04478 protein LHT1, putative, expressed seq=cds; coord=6:6890061..6892401:-1; parent_gene=GRMZM2G180659'
Zm00001d035159	mGdr6-1
Zm00001d035161	mGdr6-1	GRMZM2G127342			'transport.amino acids'	'highly similar to ( 537) AT1G24400 | Symbols: LHT2, AATL2 | LHT2 (LYSINE HISTIDINE TRANSPORTER 2); acidic amino acid transmembrane transporter/ amino acid transmembrane transporter/ neutral amino acid transmembrane transporter | chr1:8651563-8653561 REVERSEhighly similar to ( 588) loc_os08g03350 12008.m04478 protein LHT1, putative, expressed seq=cds; coord=6:7036171..7039824:1; parent_gene=GRMZM…
Zm00001d035162	mGdr6-1	GRMZM2G127328			'transport.amino acids'	'highly similar to ( 583) AT1G24400 | Symbols: LHT2, AATL2 | LHT2 (LYSINE HISTIDINE TRANSPORTER 2); acidic amino acid transmembrane transporter/ amino acid transmembrane transporter/ neutral amino acid transmembrane transporter | chr1:8651563-8653561 REVERSEhighly similar to ( 677) loc_os08g03350 12008.m04478 protein LHT1, putative, expressed seq=cds; coord=6:7045096..7047616:1; parent_gene=GRMZM…
Zm00001d035163	mGdr6-1	GRMZM2G127294			'transport.amino acids'	'highly similar to ( 580) AT5G40780 | Symbols: LHT1 | LHT1; amino acid transmembrane transporter | chr5:16323823-16327082 FORWARDhighly similar to ( 648) loc_os08g03350 12008.m04478 protein LHT1, putative, expressed seq=cds; coord=6:7051859..7059857:1; parent_gene=GRMZM2G127294'
Zm00001d035164	mGdr6-1
Zm00001d035165	mGdr6-1	GRMZM2G018262			'transport.amino acids'	'very weakly similar to (94.0) AT1G48640 | Symbols: | lysine and histidine specific transporter, putative | chr1:17986358-17988991 FORWARDweakly similar to ( 104) loc_os08g03350 12008.m04478 protein LHT1, putative, expressed seq=cds; coord=6:7106675..7111297:-1; parent_gene=GRMZM2G018262'
Zm00001d035166	mGdr6-1	GRMZM2G429322			'transport.amino acids'	'highly similar to ( 512) AT1G24400 | Symbols: LHT2, AATL2 | LHT2 (LYSINE HISTIDINE TRANSPORTER 2); acidic amino acid transmembrane transporter/ amino acid transmembrane transporter/ neutral amino acid transmembrane transporter | chr1:8651563-8653561 REVERSEhighly similar to ( 590) loc_os08g03350 12008.m04478 protein LHT1, putative, expressed seq=cds; coord=6:7128592..7131540:1; parent_gene=GRMZM…
Zm00001d035167	mGdr6-1	GRMZM2G127299			'RNA.regulation of transcription.Global transcription factor group'	'moderately similar to ( 266) AT3G27260 | Symbols: GTE8 | GTE8; DNA binding | chr3:10068411-10072403 FORWARDmoderately similar to ( 340) loc_os08g03360 12008.m04479 protein DNA binding protein, putative, expressed seq=cds; coord=6:7132205..7137741:-1; parent_gene=GRMZM2G127299'
Zm00001d035168	mGdr6-1
Zm00001d035169	mGdr6-1
Zm00001d035170	mGdr6-1	GRMZM2G057026			'RNA.processing.splicing'	'moderately similar to ( 479) AT1G65660 | Symbols: SMP1 | SMP1 (SWELLMAP 1); nucleic acid binding / single-stranded RNA binding | chr1:24418295-24421231 REVERSEhighly similar to ( 545) loc_os08g03390 12008.m080070 protein pre-mRNA-splicing factor SLU7, putative, expressed seq=cds; coord=6:7154710..7159074:1; parent_gene=GRMZM2G057026'
Zm00001d035171	mGdr6-1
Zm00001d035172	mGdr6-1	GRMZM2G306727			'stress.biotic'	'moderately similar to ( 377) AT3G07040 | Symbols: RPM1, RPS3 | RPM1 (RESISTANCE TO P. SYRINGAE PV MACULICOLA 1); nucleotide binding / protein binding | chr3:2226244-2229024 REVERSEnearly identical (1016) loc_os09g30220 12009.m06173 protein disease resistance protein RPM1, putative, expressed seq=cds; coord=6:7229740..7232453:-1; parent_gene=GRMZM2G306727'
Zm00001d035174	mGdr6-1
Zm00001d035178	mGdr6-1	GRMZM2G384884			'misc.misc2'	'moderately similar to ( 283) AT1G13080 | Symbols: CYP71B2 | CYP71B2 (CYTOCHROME P450 71B2); electron carrier/ heme binding / iron ion binding / monooxygenase/ oxygen binding | chr1:4459493-4460807 FORWARDmoderately similar to ( 467) C71C4_MAIZE Cytochrome P450 71C4 (EC 1.14.-.-) (Benzoxazineless 2) - Zea mays (Maize)highly similar to ( 501) loc_os08g01510 12008.m04299 protein cytochrome P450 71C…
Zm00001d035179	mGdr6-1
Zm00001d035180	mGdr6-1
Zm00001d035182	mGdr6-1
Zm00001d035183	mGdr6-1	GRMZM2G334584	rxo1	reaction to X. oryzae1	'stress.biotic'	'moderately similar to ( 429) AT3G07040 | Symbols: RPM1, RPS3 | RPM1 (RESISTANCE TO P. SYRINGAE PV MACULICOLA 1); nucleotide binding / protein binding | chr3:2226244-2229024 REVERSEnearly identical (1076) loc_os09g30220 12009.m06173 protein disease resistance protein RPM1, putative, expressed seq=cds; coord=6:8097363..8102256:-1; parent_gene=GRMZM2G334584'
Zm00001d035184	mGdr6-1
Zm00001d035185	mGdr6-1	GRMZM2G136680			'PS.lightreaction.NADH DH'	'moderately similar to ( 435) AT4G37920 | Symbols: | unknown protein | chr4:17828538-17830317 REVERSEhighly similar to ( 607) loc_os01g20110 12001.m42980 protein expressed protein seq=cds; coord=6:8135664..8141190:-1; parent_gene=GRMZM2G136680'
Zm00001d035186	mGdr6-1
Zm00001d035187	mGdr6-1
Zm00001d035189	mGdr6-1
Zm00001d035191	mGdr6-1		umc85a
Zm00001d035192	mGdr6-1
Zm00001d035193	mGdr6-1
Zm00001d035194	mGdr6-1	GRMZM2G061186	lug8	leunig-related8	'development.unspecified'	'highly similar to ( 591) AT5G08560 | Symbols: | transducin family protein / WD-40 repeat family protein | chr5:2771104-2773827 REVERSEhighly similar to ( 850) loc_os02g19210 12002.m07164 protein WD-repeat protein 26, putative, expressed seq=cds; coord=6:8380046..8392601:1; parent_gene=GRMZM2G061186'
Zm00001d035195	mGdr6-1	GRMZM2G060057			'RNA.regulation of transcription.unclassified'	'weakly similar to ( 132) AT4G20380 | Symbols: | zinc finger protein (LSD1) | chr4:11005027-11006438 FORWARDmoderately similar to ( 220) loc_os08g03610 12008.m04505 protein LSD1, putative, expressed seq=cds; coord=6:8679614..8681295:-1; parent_gene=GRMZM2G060057'
Zm00001d035197	mGdr6-1	GRMZM2G442170			'development.unspecified'	'moderately similar to ( 229) AT3G51280 | Symbols: | male sterility MS5, putative | chr3:19037229-19038781 FORWARDhighly similar to ( 808) loc_os08g03620 12008.m04506 protein TPR Domain containing protein seq=cds; coord=6:9148014..9152540:-1; parent_gene=GRMZM2G442170'
Zm00001d035198	mGdr6-1	GRMZM2G066293			'signalling.phosphinositides.phosphatidylinositol-4-phosphate 5-kinase'	'moderately similar to ( 440) AT1G30540 | Symbols: | ATPase, BadF/BadG/BcrA/BcrD-type family | chr1:10816951-10819172 REVERSEhighly similar to ( 619) loc_os09g04800 12009.m03849 protein ATPase, putative, expressed seq=cds; coord=6:9184592..9190150:1; parent_gene=GRMZM2G066293'
Zm00001d035199	mGdr6-1	GRMZM2G066400			'cell.organisation'	'weakly similar to ( 171) AT2G34730 | Symbols: | myosin heavy chain-related | chr2:14654611-14657443 FORWARDhighly similar to ( 645) loc_os09g04810 12009.m50204 protein myosin heavy chain, putative, expressed seq=cds; coord=6:9190508..9194532:-1; parent_gene=GRMZM2G066400'
Zm00001d035200	mGdr6-1	GRMZM2G066426			'Co-factor and vitamine metabolism.folate & vitamine K.o-Succinyl-BenzoylCoa Synthetase'	'moderately similar to ( 389) AT1G30520 | Symbols: AAE14 | AAE14 (Acyl-Activating Enzyme 14); AMP binding / o-succinylbenzoate-CoA ligase | chr1:10811039-10813546 FORWARDweakly similar to ( 125) 4CL1_SOLTU 4-coumarate--CoA ligase 1 (EC 6.2.1.12) (4CL 1) (4-coumaroyl-CoA synthase 1) - Solanum tuberosum (Potato)moderately similar to ( 224) loc_os08g03630 12008.m04507 protein AMP binding protein, pu…
Zm00001d035201	mGdr6-1	GRMZM2G066460	arpp0	60S acidic ribosomal protein P0	'protein.synthesis.ribosomal protein.eukaryotic.60S subunit.P0'	'moderately similar to ( 414) AT2G40010 | Symbols: | 60S acidic ribosomal protein P0 (RPP0A) | chr2:16708578-16710448 REVERSEhighly similar to ( 523) RLA0_MAIZE 60S acidic ribosomal protein P0 - Zea mays (Maize)moderately similar to ( 464) loc_os12g03880 12012.m04384 protein 60S acidic ribosomal protein P0, putative, expressed seq=cds; coord=6:9203729..9206286:-1; parent_gene=GRMZM2G066460'
Zm00001d035203	mGdr6-1
Zm00001d035204	mGdr6-1
Zm00001d035205	mGdr6-1
Zm00001d035206	mGdr6-1		GRMZM2G301884
Zm00001d035207	mGdr6-1
Zm00001d035208	mGdr6-1	GRMZM2G301803			'signalling.light'	'highly similar to ( 731) AT1G30440 | Symbols: | phototropic-responsive NPH3 family protein | chr1:10759475-10762199 FORWARDmoderately similar to ( 416) NPH3_ORYSA Coleoptile phototropism protein 1 (Non-phototropic hypocotyl 3-like protein) (NPH3-like protein) - Oryza sativa (Rice)nearly identical (1031) loc_os08g03650 12008.m04509 protein transposon protein, putative, Mutator sub-class, expresse…
Zm00001d035209	mGdr6-1
Zm00001d035210	mGdr6-1	GRMZM2G531699			'protein.folding'	'very weakly similar to (91.7) AT5G42000 | Symbols: | ORMDL family protein | chr5:16799455-16799865 FORWARDweakly similar to ( 101) loc_os02g45180 12002.m09557 protein ORM1-like protein 2, putative, expressed seq=cds; coord=6:9542526..9546601:1; parent_gene=GRMZM2G531699'
Zm00001d035211	mGdr6-1	GRMZM2G165638			'protein.degradation.ubiquitin.E3.RING'	'weakly similar to ( 175) AT1G79380 | Symbols: | copine-related | chr1:29860812-29863023 FORWARDmoderately similar to ( 252) loc_os08g04130 12008.m080076 protein copine-6, putative, expressed seq=cds; coord=6:9609967..9612653:-1; parent_gene=GRMZM2G165638'
Zm00001d035212	mGdr6-1	GRMZM2G080546			'RNA.regulation of transcription.unclassified'	'highly similar to ( 568) AT1G09340 | Symbols: CRB, CSP41B | CRB (CHLOROPLAST RNA BINDING); binding / catalytic/ coenzyme binding | chr1:3015473-3018035 FORWARDhighly similar to ( 597) loc_os12g23180 12012.m26701 protein RNA binding protein, putative, expressed seq=cds; coord=9:66306116..66310598:-1; parent_gene=GRMZM2G080546'
Zm00001d035214	mGdr6-1	GRMZM2G055238	GRMZM2G055238		'nucleotide metabolism.salvage'	'moderately similar to ( 317) AT2G03520 | Symbols: ATUPS4 | ATUPS4 (Arabidopsis thaliana ureide permease 4) | chr2:1069494-1071269 FORWARDmoderately similar to ( 259) UPSA3_VIGUN Probable ureide permease A3 (VuA3) (Fragment) - Vigna unguiculata (Cowpea)moderately similar to ( 391) loc_os12g31860 12012.m27041 protein ureide permease 4, putative, expressed seq=cds; coord=6:9648355..9650055:1; paren…
Zm00001d035215	mGdr6-1
Zm00001d035217	mGdr6-1
Zm00001d035222	mGdr6-1
Zm00001d035223	mGdr6-1
Zm00001d035224	mGdr6-1	GRMZM2G392516	gbptf1	GeBP-transcription factor 1	'RNA.regulation of transcription.GeBP like'	'moderately similar to ( 228) loc_os09g01140 12009.m60283 protein expressed protein seq=cds; coord=6:19962512..19966575:-1; parent_gene=GRMZM2G392516'
Zm00001d035225	mGdr6-1
Zm00001d035226	mGdr6-1
Zm00001d035227	mGdr6-1
Zm00001d035228	mGdr6-1	GRMZM2G319402			'DNA.repair'	'weakly similar to ( 149) AT3G07930 | Symbols: | HhH-GPD base excision DNA repair family protein | chr3:2526720-2528145 FORWARDmoderately similar to ( 410) loc_os09g01290 12009.m03504 protein hhH-GPD superfamily base excision DNA repair protein, expressed seq=cds; coord=6:19367727..19373941:1; parent_gene=GRMZM2G319402'
Zm00001d035229	mGdr6-1
Zm00001d035230	mGdr6-1
Zm00001d036726	mGdr6-2	AC209050.3_FG003	wrky114	WRKY-transcription factor 114	'RNA.regulation of transcription.WRKY domain transcription factor family'	'weakly similar to ( 154) AT4G31800 | Symbols: WRKY18 | WRKY18; transcription factor | chr4:15383296-15384812 FORWARDmoderately similar to ( 292) loc_os06g44010 12006.m08929 protein OsWRKY28 - Superfamily of rice TFs having WRKY and zinc finger domains, expressed seq=cds; coord=6:96329344..96330904:1; parent_gene=AC209050.3_FG003'
Zm00001d036727	mGdr6-2	GRMZM5G848603			'protein.degradation'	'moderately similar to ( 252) AT2G24280 | Symbols: | serine carboxypeptidase S28 family protein | chr2:10334622-10336927 FORWARDmoderately similar to ( 293) loc_os06g43930 12006.m32127 protein lysosomal Pro-X carboxypeptidase precursor, putative, expressed seq=cds; coord=6:96335569..96338017:1; parent_gene=GRMZM5G848603'
Zm00001d036728	mGdr6-2	AC209050.3_FG001			'transport.p- and v-ATPases'	'nearly identical (1296) AT2G07560 | Symbols: AHA6 | AHA6 (Arabidopsis H(+)-ATPase 6); ATPase | chr2:3170394-3173952 REVERSEnearly identical (1301) PMA4_NICPL Plasma membrane ATPase 4 (EC 3.6.3.6) (Proton pump 4) - Nicotiana plumbaginifolia (Leadwort-leaved tobacco)nearly identical (1474) loc_os05g25550 12005.m06848 protein ATPase 7, plasma membrane-type, putative, expressed seq=cds; coord=6:9639…
Zm00001d036733	mGdr6-2	GRMZM2G472187			'DNA.synthesis/chromatin structure'	'moderately similar to ( 346) AT1G66730 | Symbols: | ATP dependent DNA ligase family protein | chr1:24884991-24891823 FORWARDmoderately similar to ( 481) loc_os01g49180 12001.m11105 protein ATP binding protein, putative, expressed seq=cds; coord=6:96514965..96517143:1; parent_gene=GRMZM2G472187'
Zm00001d036734	mGdr6-2
Zm00001d036735	mGdr6-2	GRMZM2G171210			'protein.postranslational modification.kinase.receptor like cytoplasmatic kinase X'	'weakly similar to ( 130) AT4G32000 | Symbols: | protein kinase family protein | chr4:15474083-15476655 REVERSEweakly similar to ( 150) loc_os05g25540 12005.m06847 protein phytosulfokine receptor precursor, putative, expressed seq=cds; coord=6:96536465..96537554:-1; parent_gene=GRMZM2G171210'
Zm00001d036736	mGdr6-2		bzip76	bZIP-transcription factor 76
Zm00001d036737	mGdr6-2
Zm00001d036738	mGdr6-2	GRMZM2G442804			'amino acid metabolism.synthesis.aspartate family.methionine.homocysteine S-methyltransferase'	'weakly similar to ( 180) AT2G41040 | Symbols: | methyltransferase-related | chr2:17121499-17123064 FORWARDmoderately similar to ( 219) loc_os06g43800 12006.m091748 protein S-adenosylmethionine-dependent methyltransferase, putative, expressed seq=cds; coord=6:96667624..96670307:1; parent_gene=GRMZM2G442804'
Zm00001d036739	mGdr6-2		npi393
Zm00001d036740	mGdr6-2
Zm00001d036741	mGdr6-2	GRMZM2G013773			'protein.aa activation.isoleucine-tRNA ligase'	'highly similar to ( 592) AT4G10320 | Symbols: | isoleucyl-tRNA synthetase, putative / isoleucine--tRNA ligase, putative | chr4:6397526-6404509 REVERSEhighly similar to ( 761) loc_os06g43760 12006.m08906 protein ATP binding protein, putative, expressed seq=cds; coord=6:96694406..96698311:-1; parent_gene=GRMZM2G013773'
Zm00001d036742	mGdr6-2	GRMZM2G024437			'RNA.regulation of transcription.unclassified'	'highly similar to ( 623) AT5G20350 | Symbols: TIP1 | TIP1 (TIP GROWTH DEFECTIVE 1); S-acyltransferase/ acyl binding | chr5:6876772-6881102 FORWARDhighly similar to ( 738) loc_os06g43680 12006.m08898 protein palmitoyltransferase TIP1, putative, expressed seq=cds; coord=6:96873906..96880731:-1; parent_gene=GRMZM2G024437'
Zm00001d036743	mGdr6-2
Zm00001d036744	mGdr6-2
Zm00001d036747	mGdr6-2
Zm00001d036748	mGdr6-2
Zm00001d036749	mGdr6-2	GRMZM2G471083			'major CHO metabolism.synthesis.sucrose.SPS'	'highly similar to ( 588) AT5G20280 | Symbols: ATSPS1F | ATSPS1F (sucrose phosphate synthase 1F); sucrose-phosphate synthase/ transferase, transferring glycosyl groups | chr5:6844994-6849997 REVERSEhighly similar to ( 598) SPS_SOLTU Sucrose-phosphate synthase (EC 2.4.1.14) (UDP-glucose-fructose-phosphate glucosyltransferase) - Solanum tuberosum (Potato)nearly identical (1242) loc_os06g43630 12006…
Zm00001d036750	mGdr6-2
Zm00001d036751	mGdr6-2	GRMZM2G169333			'DNA.repair'	'weakly similar to ( 160) AT1G52500 | Symbols: FPG-2, ATFPG-2, ATMMH-2, MMH-2 | ATMMH-1 (ARABIDOPSIS THALIANA MUTM HOMOLOG-1); DNA N-glycosylase | chr1:19560043-19562055 FORWARDmoderately similar to ( 204) loc_os06g43610 12006.m08891 protein formamidopyrimidine-DNA glycosylase, putative, expressed seq=cds; coord=6:96923390..96926536:1; parent_gene=GRMZM2G169333'
Zm00001d036752	mGdr6-2	GRMZM2G332102			'RNA.regulation of transcription.SNF7'	'very weakly similar to (89.7) loc_os06g43590 12006.m091745 protein charged multivesicular body protein 1b, putative, expressed seq=cds; coord=6:97058739..97059909:-1; parent_gene=GRMZM2G332102'
Zm00001d036755	mGdr6-2	GRMZM2G701024			'RNA.regulation of transcription.SNF7'	'weakly similar to ( 110) AT1G73030 | Symbols: VPS46.2 | VPS46.2 | chr1:27473938-27474848 FORWARDweakly similar to ( 130) loc_os06g43590 12006.m091745 protein charged multivesicular body protein 1b, putative, expressed seq=cds; coord=6:97081592..97082067:-1; parent_gene=GRMZM2G701024'
Zm00001d036756	mGdr6-2
Zm00001d036758	mGdr6-2	GRMZM2G045371			'protein.degradation.ubiquitin.proteasom'	'weakly similar to ( 186) AT1G77440 | Symbols: PBC2 | PBC2; peptidase/ threonine-type endopeptidase | chr1:29096020-29098105 FORWARDweakly similar to ( 194) PSB3_ORYSA Proteasome subunit beta type 3 (EC 3.4.25.1) (20S proteasome alpha subunit C) (20S proteasome subunit beta-3) - Oryza sativa (Rice)weakly similar to ( 194) loc_os06g43570 12006.m08887 protein proteasome subunit beta type 3, putativ…
Zm00001d036759	mGdr6-2
Zm00001d036760	mGdr6-2
Zm00001d036761	mGdr6-2	GRMZM5G862355			'misc.cytochrome P450'	'weakly similar to ( 126) AT5G32440 | Symbols: | LOCATED IN: chloroplast; EXPRESSED IN: 24 plant structures; EXPRESSED DURING: 15 growth stages; CONTAINS InterPro DOMAIN/s: Ubiquitin system component Cue (InterPro:IPR003892); Has 85 Blast hits to 85 proteins in 12 species: Archae - 0; Bacteria - 0; Metazoa - 1; Fungi - 0; Plants - 84; Viruses - 0; Other Eukaryotes - 0 (source: NCBI BLink). | chr5…
Zm00001d036762	mGdr6-2	GRMZM2G432167			'misc.cytochrome P450'	'moderately similar to ( 310) AT1G13080 | Symbols: CYP71B2 | CYP71B2 (CYTOCHROME P450 71B2); electron carrier/ heme binding / iron ion binding / monooxygenase/ oxygen binding | chr1:4459493-4460807 FORWARDmoderately similar to ( 352) C71DA_SOYBN Cytochrome P450 71D10 (EC 1.14.-.-) - Glycine max (Soybean)highly similar to ( 613) loc_os06g43430 12006.m08873 protein cytochrome P450 71D10, putative, …
Zm00001d036763	mGdr6-2	GRMZM2G123446			'misc.cytochrome P450'	'moderately similar to ( 302) AT3G26210 | Symbols: CYP71B23 | CYP71B23; electron carrier/ heme binding / iron ion binding / monooxygenase/ oxygen binding | chr3:9593329-9595202 REVERSEmoderately similar to ( 366) C71D8_SOYBN Cytochrome P450 71D8 (EC 1.14.-.-) (P450 CP7) - Glycine max (Soybean)highly similar to ( 667) loc_os06g43384 12006.m08868 protein cytochrome P450 71D10, putative, expressed s…
Zm00001d036764	mGdr6-2
Zm00001d036765	mGdr6-2	GRMZM2G051792			'protein.degradation.ubiquitin.E3.RING'	'nearly identical (1357) AT4G34100 | Symbols: | protein binding / zinc ion binding | chr4:16330590-16334864 FORWARDnearly identical (1842) loc_os06g43210 12006.m31785 protein protein binding protein, putative, expressed seq=cds; coord=6:97268890..97276464:1; parent_gene=GRMZM2G051792'
Zm00001d036766	mGdr6-2	GRMZM2G380494			'signalling.receptor kinases.leucine rich repeat III'	'weakly similar to ( 150) AT2G23300 | Symbols: | leucine-rich repeat transmembrane protein kinase, putative | chr2:9914608-9917130 FORWARDmoderately similar to ( 221) loc_os06g43170 12006.m08847 protein transposon protein, putative, unclassified, expressed seq=cds; coord=6:97311477..97313202:1; parent_gene=GRMZM2G380494'
Zm00001d036767	mGdr6-2
Zm00001d036768	mGdr6-2	GRMZM2G078820	myb158	MYB-transcription factor 158	'RNA.regulation of transcription.MYB domain transcription factor family'	'weakly similar to ( 155) AT5G67300 | Symbols: ATMYBR1, ATMYB44, MYBR1 | MYBR1 (MYB DOMAIN PROTEIN R1); DNA binding / transcription factor | chr5:26854109-26855026 FORWARDvery weakly similar to ( 100) MYB4_ORYSA Myb-related protein Myb4 (OsMyb4) (Transcription factor RLTR1) - Oryza sativa (Rice)weakly similar to ( 190) loc_os02g09480 12002.m06245 protein MYB transcription factor TaMYB1, putative,…
Zm00001d036769	mGdr6-2
Zm00001d036770	mGdr6-2	GRMZM2G018105			'misc.GDSL-motif lipase'	'weakly similar to ( 176) AT4G26790 | Symbols: | GDSL-motif lipase/hydrolase family protein | chr4:13487859-13489149 FORWARDvery weakly similar to (89.4) APG_BRANA Anter-specific proline-rich protein APG (Protein CEX) (Fragment) - Brassica napus (Rape)moderately similar to ( 205) loc_os06g43044 12006.m08834 protein anther-specific proline-rich protein APG, putative, expressed seq=cds; coord=6:973…
Zm00001d036771	mGdr6-2	GRMZM2G018280			'protein.postranslational modification'	'moderately similar to ( 494) AT1G62400 | Symbols: HT1 | HT1 (high leaf temperature 1); kinase/ protein serine/threonine/tyrosine kinase | chr1:23090243-23091529 FORWARDvery weakly similar to ( 100) PSKR_DAUCA Phytosulfokine receptor precursor (EC 2.7.11.1) (Phytosulfokine LRR receptor kinase) - Daucus carota (Carrot)highly similar to ( 621) loc_os06g43030 12006.m08833 protein HT1 protein kinase,…
Zm00001d036772	mGdr6-2
Zm00001d036773	mGdr6-2	GRMZM2G322892			'lipid metabolism.lipid degradation.lipases.triacylglycerol lipase'	'weakly similar to ( 108) AT5G14180 | Symbols: MPL1 | MPL1 (MYZUS PERSICAE-INDUCED LIPASE 1); catalytic | chr5:4571442-4574413 REVERSEweakly similar to ( 168) loc_os06g42860 12006.m08816 protein gastric triacylglycerol lipase precursor, putative, expressed seq=cds; coord=6:97382174..97384634:-1; parent_gene=GRMZM2G322892'
Zm00001d036775	mGdr6-2	GRMZM2G162531			'signalling.receptor kinases.leucine rich repeat V'	'highly similar to ( 629) AT4G22130 | Symbols: SRF8 | SRF8 (STRUBBELIG-RECEPTOR FAMILY 8); ATP binding / kinase/ protein binding / protein kinase | chr4:11724781-11727331 FORWARDmoderately similar to ( 202) PSKR_DAUCA Phytosulfokine receptor precursor (EC 2.7.11.1) (Phytosulfokine LRR receptor kinase) - Daucus carota (Carrot)highly similar to ( 792) loc_os02g09740 12002.m100127 protein receptor p…
Zm00001d036776	mGdr6-2
Zm00001d036777	mGdr6-2	GRMZM2G162605			'nucleotide metabolism.salvage.NUDIX hydrolases'	'moderately similar to ( 233) AT5G47650 | Symbols: ATNUDT2, ATNUDX2 | ATNUDT2 (ARABIDOPSIS THALIANA NUDIX HYDROLASE HOMOLOG 2); ADP-ribose diphosphatase/ NAD or NADH binding / hydrolase | chr5:19310391-19312084 REVERSEmoderately similar to ( 357) loc_os06g42790 12006.m32122 protein nudix hydrolase 2, putative, expressed seq=cds; coord=6:97631102..97634957:1; parent_gene=GRMZM2G162605'
Zm00001d036778	mGdr6-2
Zm00001d036780	mGdr6-2
Zm00001d036781	mGdr6-2
Zm00001d036782	mGdr6-2
Zm00001d036783	mGdr6-2
Zm00001d036784	mGdr6-2	GRMZM2G146760			'transport.potassium'	'nearly identical (1068) AT1G70300 | Symbols: KUP6 | KUP6; potassium ion transmembrane transporter | chr1:26477993-26481233 REVERSEnearly identical (1291) HAK10_ORYSA Potassium transporter 10 (OsHAK10) - Oryza sativa (Rice)nearly identical (1291) loc_os06g42030 12006.m08735 protein potassium transporter 10, putative, expressed seq=cds; coord=6:97941833..97946553:1; parent_gene=GRMZM2G146760'
Zm00001d036785	mGdr6-2	GRMZM2G073312			'protein.degradation'	'nearly identical (1598) AT5G42390 | Symbols: | metalloendopeptidase | chr5:16945308-16952647 FORWARDnearly identical (2070) loc_os06g41990 12006.m32119 protein metalloendopeptidase, putative, expressed seq=cds; coord=6:98000549..98014552:1; parent_gene=GRMZM2G073312'
Zm00001d036787	mGdr6-2
Zm00001d036788	mGdr6-2	GRMZM2G073223			'protein.degradation.subtilases'	'highly similar to ( 507) AT5G59810 | Symbols: ATSBT5.4, SBT5.4 | SBT5.4; identical protein binding / serine-type endopeptidase | chr5:24096895-24100387 REVERSEnearly identical (1123) loc_os06g41880 12006.m08720 protein subtilisin-like protease precursor, putative, expressed seq=cds; coord=6:98026824..98031029:-1; parent_gene=GRMZM2G073223'
Zm00001d036789	mGdr6-2	GRMZM2G180639			'RNA.RNA binding'	'moderately similar to ( 212) AT1G76460 | Symbols: | RNA recognition motif (RRM)-containing protein | chr1:28686932-28688506 REVERSEmoderately similar to ( 305) loc_os06g41790 12006.m08711 protein RNA-binding region-containing protein 1, putative, expressed seq=cds; coord=6:98071959..98076017:1; parent_gene=GRMZM2G180639'
Zm00001d036790	mGdr6-2	GRMZM2G180654	arid8	ARID-transcription factor 8	'RNA.regulation of transcription.AT-rich interaction domain containing transcription factor family'	'moderately similar to ( 393) AT2G17410 | Symbols: | ARID/BRIGHT DNA-binding domain-containing protein | chr2:7559869-7563474 FORWARDhighly similar to ( 562) loc_os06g41730 12006.m31901 protein ARID/BRIGHT DNA binding domain containing protein, expressed seq=cds; coord=6:98085270..98091283:-1; parent_gene=GRMZM2G180654'
Zm00001d036791	mGdr6-2
Zm00001d036792	mGdr6-2
Zm00001d036793	mGdr6-2
Zm00001d036794	mGdr6-2	GRMZM2G082112			'signalling.receptor kinases.DUF 26'	'weakly similar to ( 117) loc_os09g29700 12009.m06121 protein retrotransposon protein, putative, unclassified seq=cds; coord=6:98260609..98290821:1; parent_gene=GRMZM2G082112'
Zm00001d036795	mGdr6-2
Zm00001d036796	mGdr6-2	GRMZM2G110402	c3h26	C3H-transcription factor 326	'RNA.regulation of transcription.C3H zinc finger family'	'weakly similar to ( 167) AT3G12130 | Symbols: | KH domain-containing protein / zinc finger (CCCH type) family protein | chr3:3864486-3866406 REVERSEmoderately similar to ( 276) loc_os06g41384 12006.m91818 protein zinc finger C-x8-C-x5-C-x3-H type family protein, expressed seq=cds; coord=6:98313412..98316578:1; parent_gene=GRMZM2G110402'
Zm00001d036797	mGdr6-2
Zm00001d036798	mGdr6-2	GRMZM2G026962			'cell.organisation'	'highly similar to ( 524) AT3G57890 | Symbols: | tubulin-specific chaperone C-related | chr3:21438271-21441695 FORWARDhighly similar to ( 714) loc_os06g41110 12006.m08646 protein expressed protein seq=cds; coord=6:98357481..98367448:-1; parent_gene=GRMZM2G026962'
Zm00001d036799	mGdr6-2
Zm00001d036800	mGdr6-2
Zm00001d036801	mGdr6-2	GRMZM2G100864			'amino acid metabolism.synthesis.aromatic aa.tryptophan'	'nearly identical (1313) AT3G57880 | Symbols: | C2 domain-containing protein | chr3:21431198-21433519 REVERSEnearly identical (1470) loc_os05g30750 12005.m083576 protein phosphoribosylanthranilate transferase, putative, expressed seq=cds; coord=6:98414096..98418119:1; parent_gene=GRMZM2G100864'
Zm00001d036802	mGdr6-2	GRMZM2G401835	glk12	G2-like-transcription factor 12	'RNA.regulation of transcription.ARR'	'weakly similar to ( 153) AT4G16110 | Symbols: ARR2 | ARR2 (ARABIDOPSIS RESPONSE REGULATOR 2); transcription factor/ two-component response regulator | chr4:9112979-9115785 FORWARDweakly similar to ( 190) loc_os02g08500 12002.m06196 protein two-component response regulator ARR12, putative, expressed seq=cds; coord=6:98420074..98422735:-1; parent_gene=GRMZM2G401835'
Zm00001d036803	mGdr6-2
Zm00001d036804	mGdr6-2	GRMZM2G129642			'amino acid metabolism.synthesis.aromatic aa.tryptophan'	'nearly identical (1052) AT5G48060 | Symbols: | C2 domain-containing protein | chr5:19475296-19478878 FORWARDnearly identical (1380) loc_os06g41090 12006.m08644 protein anthranilate phosphoribosyltransferase-like protein, putative, expressed seq=cds; coord=6:98571470..98574524:1; parent_gene=GRMZM2G129642'
Zm00001d036806	mGdr6-2
Zm00001d036807	mGdr6-2	GRMZM2G074438	bhlh142	bHLH-transcription factor 142	'RNA.regulation of transcription.bHLH,Basic Helix-Loop-Helix family'	'weakly similar to ( 158) AT3G57800 | Symbols: | basic helix-loop-helix (bHLH) family protein | chr3:21408034-21411321 REVERSEmoderately similar to ( 254) loc_os06g41060 12006.m08641 protein BHLH transcription factor, putative, expressed seq=cds; coord=6:98622638..98628187:1; parent_gene=GRMZM2G074438'
Zm00001d036812	mGdr6-2	GRMZM2G061545			'RNA.regulation of transcription.C2H2 zinc finger family'	'moderately similar to ( 264) AT3G57670 | Symbols: NTT | NTT (NO TRANSMITTING TRACT); nucleic acid binding / transcription factor/ zinc ion binding | chr3:21370936-21373121 FORWARDmoderately similar to ( 280) loc_os06g40960 12006.m08631 protein zinc finger protein, putative, expressed seq=cds; coord=6:98814544..98816293:-1; parent_gene=GRMZM2G061545'
Zm00001d036813	mGdr6-2
Zm00001d036814	mGdr6-2	GRMZM2G339009			'protein.synthesis.ribosomal protein.eukaryotic.40S subunit.S4'	'weakly similar to ( 130) AT5G51070 | Symbols: ERD1, CLPD | ERD1 (EARLY RESPONSIVE TO DEHYDRATION 1); ATP binding / ATPase/ nucleoside-triphosphatase/ nucleotide binding / protein binding | chr5:20764479-20768481 FORWARDweakly similar to ( 107) RS4_MAIZE 40S ribosomal protein S4 - Zea mays (Maize)weakly similar to ( 147) loc_os04g33210 12004.m08416 protein ERD1 protein, chloroplast precursor, put…
Zm00001d036815	mGdr6-2	GRMZM2G160626			'cell wall.degradation.pectate lyases and polygalacturonases'	'moderately similar to ( 329) AT3G14040 | Symbols: | exopolygalacturonase / galacturan 1,4-alpha-galacturonidase / pectinase | chr3:4648607-4650226 REVERSEhighly similar to ( 806) PGLR3_MAIZE Exopolygalacturonase precursor (EC 3.2.1.67) (ExoPG) (Pectinase) (Galacturan 1,4-alpha-galacturonidase) - Zea mays (Maize)highly similar to ( 619) loc_os06g35370 12006.m08074 protein exopolygalacturonase pre…
Zm00001d036816	mGdr6-2	GRMZM2G160526	pgl7	exopolygalacturonase7	'cell wall.degradation.pectate lyases and polygalacturonases'	'moderately similar to ( 329) AT3G14040 | Symbols: | exopolygalacturonase / galacturan 1,4-alpha-galacturonidase / pectinase | chr3:4648607-4650226 REVERSEhighly similar to ( 812) PGLR3_MAIZE Exopolygalacturonase precursor (EC 3.2.1.67) (ExoPG) (Pectinase) (Galacturan 1,4-alpha-galacturonidase) - Zea mays (Maize)highly similar to ( 624) loc_os06g35370 12006.m08074 protein exopolygalacturonase pre…
Zm00001d036817	mGdr6-2
Zm00001d036818	mGdr6-2	GRMZM2G153666			'cell wall.degradation.pectate lyases and polygalacturonases'	'moderately similar to ( 314) AT4G18180 | Symbols: | glycoside hydrolase family 28 protein / polygalacturonase (pectinase) family protein | chr4:10065626-10067317 FORWARDmoderately similar to ( 310) PGLR_BRANA Polygalacturonase precursor (EC 3.2.1.15) (PG) (Pectinase) - Brassica napus (Rape)highly similar to ( 579) loc_os06g40880 12006.m08623 protein polygalacturonase precursor, putative, express…
Zm00001d036819	mGdr6-2	GRMZM2G162384			'cell wall.degradation.pectate lyases and polygalacturonases'	'moderately similar to ( 267) AT2G33160 | Symbols: | glycoside hydrolase family 28 protein / polygalacturonase (pectinase) family protein | chr2:14053404-14056246 FORWARDhighly similar to ( 608) PGLR1_MAIZE Exopolygalacturonase precursor (EC 3.2.1.67) (ExoPG) (Pectinase) (Galacturan 1,4-alpha-galacturonidase) - Zea mays (Maize)moderately similar to ( 486) loc_os06g35370 12006.m08074 protein exopo…
Zm00001d036820	mGdr6-2	GRMZM2G058033			'cell wall.degradation.pectate lyases and polygalacturonases'	'moderately similar to ( 206) AT3G07840 | Symbols: | polygalacturonase, putative / pectinase, putative | chr3:2501893-2503475 REVERSEmoderately similar to ( 446) PGLR1_MAIZE Exopolygalacturonase precursor (EC 3.2.1.67) (ExoPG) (Pectinase) (Galacturan 1,4-alpha-galacturonidase) - Zea mays (Maize)moderately similar to ( 376) loc_os06g35370 12006.m08074 protein exopolygalacturonase precursor, putati…
Zm00001d036821	mGdr6-2	GRMZM2G094811	pgl1	exopolygalacturonase1	'cell wall.degradation.pectate lyases and polygalacturonases'	'moderately similar to ( 323) AT2G26620 | Symbols: | glycoside hydrolase family 28 protein / polygalacturonase (pectinase) family protein | chr2:11325163-11326835 REVERSEhighly similar to ( 837) PGLR2_MAIZE Exopolygalacturonase precursor (EC 3.2.1.67) (ExoPG) (Pectinase) (Galacturan 1,4-alpha-galacturonidase) - Zea mays (Maize)highly similar to ( 627) loc_os06g35370 12006.m08074 protein exopolyga…
Zm00001d036822	mGdr6-2	GRMZM2G394259	pgl8	exopolygalacturonase8	'cell wall.degradation.pectate lyases and polygalacturonases'	'moderately similar to ( 322) AT2G26620 | Symbols: | glycoside hydrolase family 28 protein / polygalacturonase (pectinase) family protein | chr2:11325163-11326835 REVERSEhighly similar to ( 838) PGLR2_MAIZE Exopolygalacturonase precursor (EC 3.2.1.67) (ExoPG) (Pectinase) (Galacturan 1,4-alpha-galacturonidase) - Zea mays (Maize)highly similar to ( 626) loc_os06g35370 12006.m08074 protein exopolyga…
Zm00001d036823	mGdr6-2	GRMZM2G320175	pgl2	polygalacturonase2	'cell wall.degradation.pectate lyases and polygalacturonases'	'moderately similar to ( 321) AT2G26620 | Symbols: | glycoside hydrolase family 28 protein / polygalacturonase (pectinase) family protein | chr2:11325163-11326835 REVERSEhighly similar to ( 840) PGLR1_MAIZE Exopolygalacturonase precursor (EC 3.2.1.67) (ExoPG) (Pectinase) (Galacturan 1,4-alpha-galacturonidase) - Zea mays (Maize)highly similar to ( 625) loc_os06g35370 12006.m08074 protein exopolyga…
Zm00001d036824	mGdr6-2	GRMZM2G306693			'cell wall.degradation.pectate lyases and polygalacturonases'	'weakly similar to ( 132) AT1G02790 | Symbols: PGA4 | PGA4 (POLYGALACTURONASE 4); polygalacturonase | chr1:610681-612225 REVERSEmoderately similar to ( 362) PGLR2_MAIZE Exopolygalacturonase precursor (EC 3.2.1.67) (ExoPG) (Pectinase) (Galacturan 1,4-alpha-galacturonidase) - Zea mays (Maize)moderately similar to ( 245) loc_os06g35370 12006.m08074 protein exopolygalacturonase precursor, putative, e…
Zm00001d036825	mGdr6-2
Zm00001d036827	mGdr6-2	GRMZM2G112337			'cell.organisation'	'highly similar to ( 632) AT5G55230 | Symbols: ATMAP65-1, MAP65-1 | ATMAP65-1 (MICROTUBULE-ASSOCIATED PROTEINS 65-1); microtubule binding | chr5:22402716-22405182 FORWARDhighly similar to ( 789) loc_os06g40840 12006.m08619 protein microtubule-associated protein MAP65-1a, putative, expressed seq=cds; coord=6:99761240..99767447:-1; parent_gene=GRMZM2G112337'
Zm00001d036828	mGdr6-2
Zm00001d036829	mGdr6-2	GRMZM2G092895			'cell.organisation'	'moderately similar to ( 293) AT4G17150 | Symbols: | unknown protein | chr4:9638591-9640983 FORWARDhighly similar to ( 522) loc_os06g40730 12006.m08608 protein expressed protein seq=cds; coord=6:99884497..99890846:1; parent_gene=GRMZM2G092895'
Zm00001d036830	mGdr6-2	GRMZM2G071582			'RNA.regulation of transcription.C2H2 zinc finger family'	'moderately similar to ( 434) AT4G21160 | Symbols: ZAC | ZAC; ARF GTPase activator/ phospholipid binding | chr4:11284694-11286532 FORWARDhighly similar to ( 512) loc_os06g40704 12006.m91863 protein ZAC, putative, expressed seq=cds; coord=6:99943366..99946565:-1; parent_gene=GRMZM2G071582'
Zm00001d036831	mGdr6-2	GRMZM2G071659			'protein.degradation.ubiquitin.E3.RING'	'moderately similar to ( 447) AT5G14420 | Symbols: RGLG2 | RGLG2 (RING domain Ligase2); ubiquitin-protein ligase | chr5:4648355-4650563 REVERSEhighly similar to ( 574) loc_os06g40650 12006.m31894 protein copine-1, putative, expressed seq=cds; coord=6:99951066..99954623:1; parent_gene=GRMZM2G071659'
Zm00001d036832	mGdr6-2	GRMZM2G162497			'protein.degradation.ubiquitin.E3.RING'	'moderately similar to ( 307) loc_os09g07160 12009.m03985 protein expressed protein seq=cds; coord=6:100084226..100087773:-1; parent_gene=GRMZM2G162497'
Zm00001d036833	mGdr6-2
Zm00001d036834	mGdr6-2
Zm00001d036835	mGdr6-2	GRMZM2G171078			'misc.peroxidases'	'moderately similar to ( 335) AT5G05340 | Symbols: | peroxidase, putative | chr5:1579142-1580819 REVERSEmoderately similar to ( 325) PERP7_BRARA Peroxidase P7 (EC 1.11.1.7) (TP7) - Brassica rapa (Turnip)moderately similar to ( 417) loc_os11g02130 12011.m04413 protein peroxidase 52 precursor, putative, expressed seq=cds; coord=6:100124326..100126333:-1; parent_gene=GRMZM2G171078'
Zm00001d036836	mGdr6-2	GRMZM2G042036			'misc.GCN5-related N-acetyltransferase'	'weakly similar to ( 102) AT2G30330 | Symbols: | GCN5L1 family protein | chr2:12929045-12929688 REVERSEweakly similar to ( 140) loc_os11g02110 12011.m04411 protein GCN5-like protein, putative, expressed seq=cds; coord=6:100205307..100214671:-1; parent_gene=GRMZM2G042036'
Zm00001d036837	mGdr6-2
Zm00001d036838	mGdr6-2
Zm00001d036839	mGdr6-2
Zm00001d036840	mGdr6-2	GRMZM2G048192			'protein.degradation.ubiquitin.E3.BTB/POZ Cullin3.BTB/POZ'	'weakly similar to ( 160) AT3G56230 | Symbols: | speckle-type POZ protein-related | chr3:20860899-20862135 REVERSEmoderately similar to ( 342) loc_os12g02030 12012.m04205 protein TD and POZ domain-containing protein 2, putative, expressed seq=cds; coord=6:100142884..100144647:-1; parent_gene=GRMZM2G048192'
Zm00001d036841	mGdr6-2
Zm00001d036842	mGdr6-2
Zm00001d036843	mGdr6-2
Zm00001d036844	mGdr6-2
Zm00001d036845	mGdr6-2
Zm00001d036846	mGdr6-2
Zm00001d036847	mGdr6-2
Zm00001d036853	mGdr6-2	GRMZM2G154293			'development.unspecified'	'weakly similar to ( 152) AT4G13345 | Symbols: MEE55 | MEE55 (maternal effect embryo arrest 55) | chr4:7767292-7769426 FORWARDweakly similar to ( 155) loc_os01g08460 12001.m07471 protein TMS membrane protein/tumour differentially expressed protein containing protein, expressed seq=cds; coord=6:100744410..100748468:1; parent_gene=GRMZM2G154293'
Zm00001d036854	mGdr6-2
Zm00001d036855	mGdr6-2
Zm00001d036856	mGdr6-2	AC195220.3_FG007			'development.unspecified'	'moderately similar to ( 260) AT4G13345 | Symbols: MEE55 | MEE55 (maternal effect embryo arrest 55) | chr4:7767292-7769426 FORWARDmoderately similar to ( 267) loc_os01g08460 12001.m07471 protein TMS membrane protein/tumour differentially expressed protein containing protein, expressed seq=cds; coord=6:101099347..101103038:1; parent_gene=AC195220.3_FG007'
Zm00001d036858	mGdr6-2
Zm00001d036859	mGdr6-2
Zm00001d036861	mGdr6-2
Zm00001d036862	mGdr6-2
Zm00001d036864	mGdr6-2
Zm00001d036865	mGdr6-2	GRMZM2G115624			'development.unspecified'	'moderately similar to ( 262) AT4G13345 | Symbols: MEE55 | MEE55 (maternal effect embryo arrest 55) | chr4:7767292-7769426 FORWARDmoderately similar to ( 271) loc_os01g08460 12001.m07471 protein TMS membrane protein/tumour differentially expressed protein containing protein, expressed seq=cds; coord=6:101513207..101517228:1; parent_gene=GRMZM2G115624'
Zm00001d036866	mGdr6-2
Zm00001d036867	mGdr6-2
Zm00001d036868	mGdr6-2
Zm00001d036870	mGdr6-2
Zm00001d036871	mGdr6-2	GRMZM2G157300			'protein.synthesis.ribosomal protein.eukaryotic.40S subunit.S21'	'weakly similar to ( 107) AT5G27700 | Symbols: | structural constituent of ribosome | chr5:9807541-9808048 REVERSEweakly similar to ( 124) RS21_MAIZE 40S ribosomal protein S21 - Zea mays (Maize)weakly similar to ( 118) loc_os03g22460 12003.m35224 protein expressed protein seq=cds; coord=6:101929001..101929859:-1; parent_gene=GRMZM2G157300'
Zm00001d036872	mGdr6-2
Zm00001d036873	mGdr6-2	AC226723.2_FG001			'PS.carbon concentrating mechanism.C4'	'very weakly similar to (90.9) AT5G11670 | Symbols: ATNADP-ME2 | ATNADP-ME2 (NADP-malic enzyme 2); malate dehydrogenase (oxaloacetate-decarboxylating) (NADP+)/ malic enzyme/ oxidoreductase, acting on NADH or NADPH, NAD or NADP as acceptor | chr5:3754456-3758040 FORWARDvery weakly similar to (95.1) MAOX_MESCR NADP-dependent malic enzyme (EC 1.1.1.40) (NADP-ME) - Mesembryanthemum crystallinum (Comm…
Zm00001d036874	mGdr6-2
Zm00001d036875	mGdr6-2	GRMZM2G076370			'development.unspecified'	'moderately similar to ( 458) AT4G19450 | Symbols: | nodulin-related | chr4:10606538-10609218 FORWARDhighly similar to ( 739) loc_os11g01590 12011.m04362 protein major Facilitator Superfamily protein, expressed seq=cds; coord=6:102104995..102110539:-1; parent_gene=GRMZM2G076370'
Zm00001d036876	mGdr6-2
Zm00001d036877	mGdr6-2	GRMZM2G087896			'misc.acid and other phosphatases'	'moderately similar to ( 256) AT3G15820 | Symbols: | phosphatidic acid phosphatase-related / PAP2-related | chr3:5351217-5353573 FORWARDmoderately similar to ( 400) loc_os06g40500 12006.m08586 protein expressed protein seq=cds; coord=6:102155923..102157897:-1; parent_gene=GRMZM2G087896'
Zm00001d036878	mGdr6-2
Zm00001d036879	mGdr6-2	GRMZM2G137569			'protein.postranslational modification'	'highly similar to ( 620) AT5G35410 | Symbols: SOS2, SnRK3.11, CIPK24 | SOS2 (SALT OVERLY SENSITIVE 2); kinase/ protein kinase | chr5:13634933-13638062 FORWARDhighly similar to ( 504) CIPK1_ORYSA CIPK-like protein 1 (EC 2.7.11.1) (OsCK1) - Oryza sativa (Rice)highly similar to ( 798) loc_os06g40370 12006.m08573 protein CBL-interacting serine/threonine-protein kinase 24, putative, expressed seq=cds…
Zm00001d036880	mGdr6-2	GRMZM2G137582	ebf1	EIN3-binding F-box protein1	'protein.degradation.ubiquitin.E3.SCF.FBOX'	'moderately similar to ( 478) AT2G25490 | Symbols: EBF1, FBL6 | EBF1 (EIN3-BINDING F BOX PROTEIN 1); protein binding / ubiquitin-protein ligase | chr2:10848018-10850275 REVERSEhighly similar to ( 836) loc_os06g40360 12006.m08572 protein EIN3-binding F-box protein 1, putative, expressed seq=cds; coord=6:102228979..102231988:-1; parent_gene=GRMZM2G137582'

## Sheet: GWC
Gene ID_V4	MQTL	Gene ID_V2	Gene Symbol	Full Name	Pathway	Gene Annotation
Zm00001d002429	mGwc2-1	GRMZM2G041223	grftf8	GRF-transcription factor 8	'RNA.regulation of transcription.General Transcription'	'weakly similar to ( 136) AT3G13960 | Symbols: AtGRF5 | AtGRF5 (GROWTH-REGULATING FACTOR 5); transcription activator | chr3:4608526-4610160 FORWARDmoderately similar to ( 414) loc_os04g51190 12004.m10015 protein growth-regulating factor, putative, expressed seq=cds; coord=2:12195366..12200646:1; parent_gene=GRMZM2G041223'
Zm00001d002430	mGwc2-1
Zm00001d002431	mGwc2-1
Zm00001d002432	mGwc2-1
Zm00001d002433	mGwc2-1
Zm00001d002434	mGwc2-1	GRMZM2G074743	aox3	alternative oxidase3	'mitochondrial electron transport / ATP synthesis.alternative oxidase'	'moderately similar to ( 419) AT3G22370 | Symbols: AOX1A, ATAOX1A | AOX1A (ALTERNATIVE OXIDASE 1A); alternative oxidase | chr3:7906890-7908416 FORWARDmoderately similar to ( 408) AOX2_TOBAC Alternative oxidase 2, mitochondrial precursor (EC 1.-.-.-) - Nicotiana tabacum (Common tobacco)moderately similar to ( 499) loc_os04g51160 12004.m10012 protein transposon protein, putative, unclassified, expr…
Zm00001d002435	mGwc2-1	GRMZM2G074761			'mitochondrial electron transport / ATP synthesis.alternative oxidase'	'moderately similar to ( 419) AT3G27620 | Symbols: AOX1C | AOX1C; alternative oxidase | chr3:10229289-10230595 REVERSEmoderately similar to ( 408) AOX2_TOBAC Alternative oxidase 2, mitochondrial precursor (EC 1.-.-.-) - Nicotiana tabacum (Common tobacco)highly similar to ( 519) loc_os04g51160 12004.m10012 protein transposon protein, putative, unclassified, expressed seq=cds; coord=2:12298492..123…
Zm00001d002436	mGwc2-1	GRMZM2G125669	aox2	alternative oxidase2	'mitochondrial electron transport / ATP synthesis.alternative oxidase'	'moderately similar to ( 459) AT3G22370 | Symbols: AOX1A, ATAOX1A | AOX1A (ALTERNATIVE OXIDASE 1A); alternative oxidase | chr3:7906890-7908416 FORWARDmoderately similar to ( 449) AOX2_TOBAC Alternative oxidase 2, mitochondrial precursor (EC 1.-.-.-) - Nicotiana tabacum (Common tobacco)highly similar to ( 531) loc_os04g51150 12004.m10011 protein transposon protein, putative, unclassified, expresse…
Zm00001d002437	mGwc2-1
Zm00001d002439	mGwc2-1	GRMZM2G125704	glk36	G2-like-transcription factor 36	'RNA.regulation of transcription.G2-like transcription factor family, GARP'	'weakly similar to ( 182) AT5G45580 | Symbols: | transcription factor | chr5:18481092-18482598 REVERSEmoderately similar to ( 303) loc_os02g47190 12002.m09754 protein calcium-dependent protein kinase substrate protein, putative, expressed seq=cds; coord=2:12347716..12350437:-1; parent_gene=GRMZM2G125704'
Zm00001d002440	mGwc2-1
Zm00001d002441	mGwc2-1	GRMZM2G313020			'DNA.synthesis/chromatin structure'	'highly similar to ( 523) AT1G65810 | Symbols: | tRNA-splicing endonuclease positive effector-related | chr1:24477043-24480728 REVERSEnearly identical (2528) loc_os04g51090 12004.m10006 protein expressed protein seq=cds; coord=2:12437551..12451202:-1; parent_gene=GRMZM2G313020'
Zm00001d002444	mGwc2-1
Zm00001d002446	mGwc2-1	GRMZM2G176225			'signalling.receptor kinases.wall associated kinase'	'moderately similar to ( 473) AT1G21270 | Symbols: WAK2 | WAK2; ATP binding / calcium ion binding / protein kinase/ protein serine/threonine kinase | chr1:7444997-7447345 FORWARDmoderately similar to ( 219) CRI4_MAIZE Putative receptor protein kinase CRINKLY4 precursor (EC 2.7.11.1) - Zea mays (Maize)highly similar to ( 983) loc_os04g51050 12004.m101873 protein OsWAK53a - OsWAK receptor-like prot…
Zm00001d002447	mGwc2-1	GRMZM2G180160			'signalling.receptor kinases.wall associated kinase'	'moderately similar to ( 457) AT1G21230 | Symbols: WAK5 | WAK5 (WALL ASSOCIATED KINASE 5); kinase/ protein serine/threonine kinase | chr1:7429980-7432346 FORWARDmoderately similar to ( 214) CRI4_MAIZE Putative receptor protein kinase CRINKLY4 precursor (EC 2.7.11.1) - Zea mays (Maize)highly similar to ( 909) loc_os04g51030 12004.m10000 protein wall-associated kinase 1, putative, expressed seq=cds…
Zm00001d002448	mGwc2-1
Zm00001d002449	mGwc2-1	GRMZM2G180190	zfl2	Zea floricaula leafy2	'development.unspecified'	'moderately similar to ( 288) AT5G61850 | Symbols: LFY, LFY3 | LFY (LEAFY); chromatin DNA binding / sequence-specific DNA binding / transcription factor | chr5:24844295-24846933 FORWARDmoderately similar to ( 442) FL_ORYSA Probable transcription factor FL (RFL) - Oryza sativa (Rice)moderately similar to ( 442) loc_os04g51000 12004.m09997 protein transcription factor FL, putative, expressed seq=cd…
Zm00001d002450	mGwc2-1	GRMZM2G149649			'protein.synthesis.ribosomal protein.eukaryotic.60S subunit.L12'	'moderately similar to ( 295) AT2G37190 | Symbols: | 60S ribosomal protein L12 (RPL12A) | chr2:15619559-15620059 REVERSEmoderately similar to ( 246) RL12_CHLRE 60S ribosomal protein L12 (Fragment) - Chlamydomonas reinhardtiimoderately similar to ( 314) loc_os04g50990 12004.m09996 protein 60S ribosomal protein L12, putative, expressed seq=cds; coord=2:12677824..12680299:-1; parent_gene=GRMZM2G1496…
Zm00001d002451	mGwc2-1
Zm00001d002452	mGwc2-1	GRMZM2G024898	wrky70	WRKY-transcription factor 70	'RNA.regulation of transcription.WRKY domain transcription factor family'	'moderately similar to ( 217) AT2G34830 | Symbols: WRKY35, MEE24, AtWRKY35 | WRKY35 (WRKY DNA-binding protein 35); transcription factor | chr2:14693839-14696378 REVERSEhighly similar to ( 550) loc_os04g50920 12004.m09989 protein WRKY DNA binding domain containing protein, expressed seq=cds; coord=2:12799342..12803684:-1; parent_gene=GRMZM2G024898'
Zm00001d002454	mGwc2-1	GRMZM2G463280			'PS.calvin cycle.PRK'	'moderately similar to ( 307) AT1G32060 | Symbols: PRK | PRK (PHOSPHORIBULOKINASE); ATP binding / phosphoribulokinase/ protein binding | chr1:11532668-11534406 FORWARDmoderately similar to ( 315) KPPR_MESCR Phosphoribulokinase, chloroplast precursor (EC 2.7.1.19) (Phosphopentokinase) (PRKase) (PRK) - Mesembryanthemum crystallinum (Common ice plant)moderately similar to ( 319) loc_os02g47020 12002…
Zm00001d002455	mGwc2-1	GRMZM2G463267			'protein.degradation.ubiquitin.proteasom'	'highly similar to ( 510) AT4G19006 | Symbols: | 26S proteasome regulatory subunit, putative (RPN9) | chr4:10409349-10411347 REVERSEhighly similar to ( 533) loc_os03g11570 12003.m06609 protein 26S proteasome non-ATPase regulatory subunit 13, putative, expressed seq=cds; coord=2:12899745..12903634:-1; parent_gene=GRMZM2G463267'
Zm00001d002456	mGwc2-1
Zm00001d002457	mGwc2-1
Zm00001d002458	mGwc2-1	GRMZM2G076204			'protein.targeting.secretory pathway.unspecified'	'moderately similar to ( 205) AT4G20410 | Symbols: GSNAP, GAMMA-SNAP | GSNAP (GAMMA-SOLUBLE NSF ATTACHMENT PROTEIN); binding / transporter | chr4:11014099-11016454 REVERSEmoderately similar to ( 254) loc_os04g52760 12004.m10169 protein gamma-soluble NSF attachment protein, putative, expressed seq=cds; coord=2:12997580..12999514:1; parent_gene=GRMZM2G076204'
Zm00001d002461	mGwc2-1
Zm00001d002462	mGwc2-1	GRMZM2G361049			'protein.degradation.AAA type'	'highly similar to ( 513) AT1G43170 | Symbols: ARP1, RPL3A | ARP1 (ARABIDOPSIS RIBOSOMAL PROTEIN 1); structural constituent of ribosome | chr1:16267519-16268631 FORWARDhighly similar to ( 583) RL3_ORYSA 60S ribosomal protein L3 - Oryza sativa (Rice)highly similar to ( 583) loc_os12g07010 12012.m04691 protein 60S ribosomal protein L3, putative, expressed seq=cds; coord=2:13010311..13015673:1; pare…
Zm00001d002463	mGwc2-1
Zm00001d002465	mGwc2-1
Zm00001d002467	mGwc2-1
Zm00001d002468	mGwc2-1	GRMZM2G039776			'hormone metabolism.auxin.induced-regulated-responsive-activated'	'seq=cds; coord=2:13101356..13102020:-1; parent_gene=GRMZM2G039776'
Zm00001d002469	mGwc2-1
Zm00001d002470	mGwc2-1
Zm00001d002471	mGwc2-1
Zm00001d002472	mGwc2-1	GRMZM2G478665			'misc.oxidases - copper, flavone etc.'	'weakly similar to ( 179) AT2G46760 | Symbols: | FAD-binding domain-containing protein | chr2:19213028-19215166 REVERSEmoderately similar to ( 266) loc_os03g36530 12003.m08772 protein FAD binding domain containing protein, putative, expressed seq=cds; coord=2:13211406..13212462:-1; parent_gene=GRMZM2G478665'
Zm00001d002473	mGwc2-1
Zm00001d002474	mGwc2-1
Zm00001d002475	mGwc2-1	GRMZM2G035719			'RNA.RNA binding'	'moderately similar to ( 293) AT4G17720 | Symbols: | RNA recognition motif (RRM)-containing protein | chr4:9862660-9864498 REVERSEmoderately similar to ( 453) loc_os04g50790 12004.m35440 protein nucleic acid binding protein, putative, expressed seq=cds; coord=2:13281535..13284926:1; parent_gene=GRMZM2G035719'
Zm00001d002476	mGwc2-1	GRMZM2G038722	myb13	MYB-transcription factor 13	'RNA.regulation of transcription.MYB domain transcription factor family'	'moderately similar to ( 212) AT1G79180 | Symbols: ATMYB63, MYB63 | MYB63 (MYB DOMAIN PROTEIN 63); DNA binding / transcription activator/ transcription factor | chr1:29786509-29787589 FORWARDmoderately similar to ( 239) MYB1_MAIZE Myb-related protein Zm1 - Zea mays (Maize)moderately similar to ( 364) loc_os04g50770 12004.m09974 protein myb-related protein Zm1, putative, expressed seq=cds; coord=2…
Zm00001d002477	mGwc2-1
Zm00001d002478	mGwc2-1	GRMZM2G342039			'protein.degradation.ubiquitin.E3.RING'	'highly similar to ( 558) AT1G32340 | Symbols: NHL8 | NHL8; protein binding / zinc ion binding | chr1:11663462-11666037 REVERSEhighly similar to ( 771) loc_os04g50720 12004.m09969 protein RWD domain containing protein, expressed seq=cds; coord=2:13303659..13310029:-1; parent_gene=GRMZM2G342039'
Zm00001d002479	mGwc2-1
Zm00001d002480	mGwc2-1
Zm00001d002481	mGwc2-1
Zm00001d002482	mGwc2-1	GRMZM2G014534	mybr36	MYB-related-transcription factor 36	'RNA.regulation of transcription.MYB domain transcription factor family'	'very weakly similar to (90.5) AT3G02940 | Symbols: MYB107, AtMYB107 | MYB107 (myb domain protein 107); DNA binding / transcription factor | chr3:662141-663830 FORWARDvery weakly similar to (84.7) MYB4_ORYSA Myb-related protein Myb4 (OsMyb4) (Transcription factor RLTR1) - Oryza sativa (Rice)weakly similar to ( 124) loc_os04g50680 12004.m09965 protein transcription factor MYB2, putative, expressed…
Zm00001d002483	mGwc2-1	GRMZM2G014276			'development.unspecified'	'nearly identical (1056) AT5G16750 | Symbols: TOZ | TOZ (TORMOZEMBRYO DEFECTIVE); nucleotide binding | chr5:5504541-5509266 REVERSEvery weakly similar to (97.4) PF20_CHLRE Flagellar WD repeat protein PF20 - Chlamydomonas reinhardtiinearly identical (1413) loc_os04g50660 12004.m09963 protein U3 small nucleolar RNA-associated protein 13, putative, expressed seq=cds; coord=2:13346087..13352270:1; pa…
Zm00001d002485	mGwc2-1
Zm00001d002488	mGwc2-1
Zm00001d002489	mGwc2-1	GRMZM2G131280	platz5	PLATZ-transcription factor 5	'RNA.regulation of transcription.unclassified'	'moderately similar to ( 251) AT1G32700 | Symbols: | zinc-binding family protein | chr1:11827986-11829444 FORWARDmoderately similar to ( 338) loc_os04g50120 12004.m09944 protein expressed protein seq=cds; coord=2:13545639..13547834:1; parent_gene=GRMZM2G131280'
Zm00001d002490	mGwc2-1	GRMZM2G090271			'RNA.RNA binding'	'weakly similar to ( 158) AT2G35410 | Symbols: | 33 kDa ribonucleoprotein, chloroplast, putative / RNA-binding protein cp33, putative | chr2:14898341-14899590 FORWARDvery weakly similar to (99.4) ROC5_NICSY 33 kDa ribonucleoprotein, chloroplast precursor - Nicotiana sylvestris (Wood tobacco)moderately similar to ( 307) loc_os04g50110 12004.m09943 protein plastid-specific 30S ribosomal protein 2, …
Zm00001d002491	mGwc2-1	GRMZM2G090279			'protein.degradation.ubiquitin.E3.RING'	'weakly similar to ( 139) AT5G17600 | Symbols: | zinc finger (C3HC4-type RING finger) family protein | chr5:5800029-5801117 REVERSEmoderately similar to ( 326) loc_os04g50100 12004.m09942 protein RING-H2 finger protein ATL5G, putative, expressed seq=cds; coord=2:13615727..13617630:1; parent_gene=GRMZM2G090279'
Zm00001d002492	mGwc2-1
Zm00001d002494	mGwc2-1	GRMZM2G090332			'RNA.regulation of transcription.C2H2 zinc finger family'	'very weakly similar to (80.5) AT3G23130 | Symbols: SUP, FON1, FLO10 | SUP (SUPERMAN); DNA binding / nucleic acid binding / transcription factor/ zinc ion binding | chr3:8242504-8243118 FORWARDweakly similar to ( 143) loc_os04g50070 12004.m09939 protein zinc finger, C2H2 type family protein seq=cds; coord=2:13648149..13648733:-1; parent_gene=GRMZM2G090332'
Zm00001d002495	mGwc2-1	GRMZM2G300111			'RNA.regulation of transcription.putative transcription regulator'	'weakly similar to ( 189) AT4G17800 | Symbols: | DNA-binding protein-related | chr4:9895549-9896427 REVERSEmoderately similar to ( 270) loc_os04g50030 12004.m09935 protein DNA-binding protein, putative, expressed seq=cds; coord=2:13708045..13709579:1; parent_gene=GRMZM2G300111'
Zm00001d002496	mGwc2-1	GRMZM2G000166			'metal handling.binding, chelation and storage'	'very weakly similar to (81.3) AT5G63530 | Symbols: ATFP3, FP3 | ATFP3; metal ion binding / transition metal ion binding | chr5:25433423-25435614 FORWARDweakly similar to ( 171) loc_os04g50020 12004.m09934 protein metal ion binding protein, putative, expressed seq=cds; coord=2:13712123..13713766:-1; parent_gene=GRMZM2G000166'
Zm00001d002497	mGwc2-1
Zm00001d002498	mGwc2-1	GRMZM2G092128			'protein.degradation.ubiquitin.E3.RING'	'weakly similar to ( 191) AT2G35930 | Symbols: PUB23 | PUB23 (PLANT U-BOX 23); ubiquitin-protein ligase | chr2:15083101-15084336 REVERSEvery weakly similar to (93.2) SPL11_ORYSA Spotted leaf protein 11 (Spotted leaf11) (Cell death-related protein SPL11) - Oryza sativa (Rice)highly similar to ( 569) loc_os04g49970 12004.m09929 protein U box, putative, expressed seq=cds; coord=2:13777101..13778747:…
Zm00001d002499	mGwc2-1	GRMZM2G092190			'misc.UDP glucosyl and glucoronyl transferases'	'highly similar to ( 595) AT1G78800 | Symbols: | glycosyl transferase family 1 protein | chr1:29625859-29627941 REVERSEhighly similar to ( 718) loc_os04g49960 12004.m09928 protein alpha-1,3-mannosyltransferase ALG2, putative, expressed seq=cds; coord=2:13782794..13796596:-1; parent_gene=GRMZM2G092190'
Zm00001d002500	mGwc2-1
Zm00001d002501	mGwc2-1	GRMZM2G031981	gpm7		'protein.folding'	'weakly similar to ( 112) AT3G17668 | Symbols: ENA | ENA (ENHANCER OF ATNSI ACTIVITY); heat shock protein binding / unfolded protein binding | chr3:6039640-6040324 FORWARDweakly similar to ( 174) loc_os04g49940 12004.m35100 protein expressed protein seq=cds; coord=2:13831519..13853739:1; parent_gene=GRMZM2G031981'
Zm00001d002503	mGwc2-1	GRMZM2G032218			'transport.ABC transporters and multidrug resistance systems'	'nearly identical (1716) AT3G60160 | Symbols: ATMRP9 | ATMRP9; ATPase, coupled to transmembrane movement of substances | chr3:22223829-22229195 REVERSEmoderately similar to ( 207) MDR_ORYSA Putative multidrug resistance protein (P-glycoprotein) - Oryza sativa (Rice)nearly identical (1531) loc_os04g49900 12004.m09923 protein multidrug resistance-associated protein 3, putative, expressed seq=cds; c…
Zm00001d002504	mGwc2-1	GRMZM2G032260			'development.unspecified'	'moderately similar to ( 393) AT5G66240 | Symbols: | transducin family protein / WD-40 repeat family protein | chr5:26466348-26468201 FORWARDmoderately similar to ( 490) loc_os07g40030 12007.m079733 protein set1 complex component swd2, putative, expressed seq=cds; coord=2:13869988..13875904:-1; parent_gene=GRMZM2G032260'
Zm00001d002505	mGwc2-1	GRMZM2G032554			'RNA.processing'	'highly similar to ( 519) AT4G32850 | Symbols: nPAP | nPAP (NUCLEAR POLY(A) POLYMERASE); nucleotidyltransferase/ protein binding | chr4:15850134-15854266 FORWARDhighly similar to ( 631) loc_os04g49870 12004.m09920 protein poly, putative seq=cds; coord=2:13879463..13881283:-1; parent_gene=GRMZM2G032554'
Zm00001d002506	mGwc2-1
Zm00001d002507	mGwc2-1
Zm00001d002508	mGwc2-1
Zm00001d002509	mGwc2-1
Zm00001d002510	mGwc2-1	GRMZM2G100732			'DNA.synthesis/chromatin structure'	'nearly identical (1183) AT1G08840 | Symbols: emb2411 | emb2411 (embryo defective 2411); ATP binding / ATP-dependent DNA helicase/ DNA binding | chr1:2829579-2838369 REVERSEnearly identical (1842) loc_os04g49860 12004.m09919 protein EMB2411, putative, expressed seq=cds; coord=2:13986968..14004266:-1; parent_gene=GRMZM2G100732'
Zm00001d002511	mGwc2-1
Zm00001d002512	mGwc2-1
Zm00001d002514	mGwc2-1
Zm00001d002515	mGwc2-1	GRMZM2G169553			'transport.nucleotides'	'weakly similar to ( 171) AT1G44750 | Symbols: ATPUP11 | ATPUP11; purine transmembrane transporter | chr1:16894257-16895168 FORWARDmoderately similar to ( 217) loc_os04g49739 12004.m35055 protein ATPUP11, putative, expressed seq=cds; coord=2:14106651..14110872:-1; parent_gene=GRMZM2G169553'
Zm00001d002517	mGwc2-1	GRMZM2G162447			'misc.invertase/pectin methylesterase inhibitor family protein'	'weakly similar to ( 154) loc_os04g49730 12004.m09906 protein invertase inhibitor precursor, putative seq=cds; coord=2:14178945..14179759:-1; parent_gene=GRMZM2G162447'
Zm00001d002519	mGwc2-1	GRMZM2G024312			'protein.degradation.ubiquitin.E3.RING'	'very weakly similar to (85.1) AT3G60220 | Symbols: ATL4 | ATL4; protein binding / zinc ion binding | chr3:22254790-22255794 REVERSEmoderately similar to ( 207) loc_os04g49700 12004.m09903 protein RING-H2 finger protein ATL3J, putative, expressed seq=cds; coord=2:14205645..14207240:-1; parent_gene=GRMZM2G024312'
Zm00001d002520	mGwc2-1	GRMZM2G322817			'development.unspecified'	'weakly similar to ( 118) loc_os04g49680 12004.m09901 protein expressed protein seq=cds; coord=2:14222092..14223000:1; parent_gene=GRMZM2G322817'
Zm00001d002521	mGwc2-1	GRMZM2G024517			'development.unspecified'	'very weakly similar to (87.8) loc_os04g49680 12004.m09901 protein expressed protein seq=cds; coord=2:14229619..14230379:1; parent_gene=GRMZM2G024517'
Zm00001d002522	mGwc2-1
Zm00001d002523	mGwc2-1	GRMZM2G163067			'development.unspecified'	'very weakly similar to (83.6) AT4G17670 | Symbols: | senescence-associated protein-related | chr4:9833948-9834663 REVERSEweakly similar to ( 187) loc_os04g49660 12004.m09899 protein expressed protein seq=cds; coord=2:14266571..14267838:1; parent_gene=GRMZM2G163067'
Zm00001d002524	mGwc2-1	GRMZM2G098099			'development.unspecified'	'weakly similar to ( 123) loc_os04g49650 12004.m35191 protein expressed protein seq=cds; coord=2:14293505..14294662:1; parent_gene=GRMZM2G098099'
Zm00001d002530	mGwc2-1	GRMZM2G014009			'development.unspecified'	'very weakly similar to (86.7) AT5G47060 | Symbols: | senescence-associated protein-related | chr5:19116843-19117639 FORWARDweakly similar to ( 150) loc_os04g49620 12004.m35439 protein expressed protein seq=cds; coord=2:14331192..14333224:1; parent_gene=GRMZM2G014009'
Zm00001d002531	mGwc2-1
Zm00001d002532	mGwc2-1	GRMZM2G066489			'signalling.in sugar and nutrient physiology'	'highly similar to ( 893) AT1G42540 | Symbols: ATGLR3.3, GLR3.3 | ATGLR3.3; intracellular ligand-gated ion channel | chr1:15973489-15976703 FORWARDnearly identical (1169) GLR31_ORYSA Glutamate receptor 3.1 precursor (Ligand-gated ion channel 3.1) - Oryza sativa (Rice)nearly identical (1169) loc_os04g49570 12004.m101438 protein glutamate receptor 3.3 precursor, putative, expressed seq=cds; coord=2…
Zm00001d002533	mGwc2-1	GRMZM2G405064			'stress.abiotic.unspecified'	'weakly similar to ( 156) AT1G01360 | Symbols: | unknown protein | chr1:142138-142914 FORWARDweakly similar to ( 185) loc_os05g12260 12005.m05693 protein CAPIP1, putative, expressed seq=cds; coord=2:14433162..14436626:1; parent_gene=GRMZM2G405064'
Zm00001d002534	mGwc2-1	GRMZM2G010011			'RNA.regulation of transcription.unclassified'	'highly similar to ( 527) AT4G15080 | Symbols: | zinc finger (DHHC type) family protein | chr4:8609085-8612229 REVERSEhighly similar to ( 990) loc_os04g49560 12004.m09889 protein metal ion binding protein, putative, expressed seq=cds; coord=2:14438836..14448559:1; parent_gene=GRMZM2G010011'
Zm00001d002535	mGwc2-1	GRMZM2G146847			'protein.degradation.ubiquitin.E3.RING'	'weakly similar to ( 122) AT4G35480 | Symbols: RHA3B | RHA3B; protein binding / zinc ion binding | chr4:16852233-16852835 REVERSEvery weakly similar to (90.9) EL5_ORYSA E3 ubiquitin-protein ligase EL5 (EC 6.3.2.-) - Oryza sativa (Rice)weakly similar to ( 166) loc_os02g46100 12002.m09647 protein RING-H2 finger protein ATL1R, putative, expressed seq=cds; coord=2:14462634..14463555:1; parent_gene=GR…
Zm00001d002536	mGwc2-1	GRMZM2G146866			'signalling.receptor kinases.legume-lectin'	'moderately similar to ( 493) AT5G06740 | Symbols: | lectin protein kinase family protein | chr5:2084094-2086052 FORWARDweakly similar to ( 163) CRI4_MAIZE Putative receptor protein kinase CRINKLY4 precursor (EC 2.7.11.1) - Zea mays (Maize)moderately similar to ( 438) loc_os04g49460 12004.m09880 protein ATP binding protein, putative, expressed seq=cds; coord=2:14466612..14469015:-1; parent_gene=G…
Zm00001d002537	mGwc2-1
Zm00001d002538	mGwc2-1
Zm00001d002539	mGwc2-1	GRMZM2G017197			'RNA.regulation of transcription.MYB domain transcription factor family'	'highly similar to ( 509) AT2G22070 | Symbols: | pentatricopeptide (PPR) repeat-containing protein | chr2:9383602-9385962 FORWARDweakly similar to ( 136) RF1_ORYSA Rf1 protein, mitochondrial precursor (PPR protein) (Fertility restorer) (Restorer for CMS) - Oryza sativa (Rice)nearly identical (1402) loc_os04g49520 12004.m09885 protein pentatricopeptide repeat protein PPR868-14, putative, expressed…
Zm00001d002540	mGwc2-1	GRMZM2G314396	cdpk5	calcium dependent protein kinase5	'signalling.calcium'	'highly similar to ( 840) AT4G35310 | Symbols: CPK5, ATCPK5 | CPK5 (calmodulin-domain protein kinase 5); ATP binding / calcium ion binding / calmodulin-dependent protein kinase/ kinase/ protein kinase/ protein serine/threonine kinase | chr4:16802436-16804628 FORWARDhighly similar to ( 729) CDPK3_ORYSA Calcium-dependent protein kinase, isoform 11 (EC 2.7.11.1) (CDPK 11) - Oryza sativa (Rice)highly…
Zm00001d002541	mGwc2-1	GRMZM2G314412			'protein.degradation.ubiquitin.E3.RING'	'very weakly similar to (88.2) AT1G29340 | Symbols: PUB17, ATPUB17 | PUB17 (PLANT U-BOX 17); ubiquitin-protein ligase | chr1:10264412-10266601 FORWARDhighly similar to ( 709) loc_os04g49500 12004.m09883 protein U-box domain containing protein, expressed seq=cds; coord=2:14545405..14548958:-1; parent_gene=GRMZM2G314412'
Zm00001d002542	mGwc2-1	GRMZM2G479665			'protein.postranslational modification'	'moderately similar to ( 471) AT5G06750 | Symbols: | protein phosphatase 2C family protein / PP2C family protein | chr5:2086403-2088245 REVERSEhighly similar to ( 641) loc_os04g49490 12004.m09882 protein catalytic/ protein phosphatase type 2C, putative, expressed seq=cds; coord=2:14613507..14616809:1; parent_gene=GRMZM2G479665'
Zm00001d002543	mGwc2-1	GRMZM2G479684			'DNA.synthesis/chromatin structure.histone'	'weakly similar to ( 123) AT5G59970 | Symbols: | histone H4 | chr5:24146352-24146663 REVERSEweakly similar to ( 123) H4_PEA Histone H4 - Pisum sativum (Garden pea)weakly similar to ( 133) loc_os03g02780 12003.m34986 protein histone H4, putative, expressed seq=cds; coord=2:14620459..14620770:-1; parent_gene=GRMZM2G479684'
Zm00001d002544	mGwc2-1	GRMZM2G318527			'cell.division'	'highly similar to ( 662) AT1G65920 | Symbols: | regulator of chromosome condensation (RCC1) family protein / zinc finger protein-related | chr1:24525267-24529204 REVERSEnearly identical (1251) loc_os04g49430 12004.m09877 protein ZR1 protein, putative seq=cds; coord=2:14679417..14686765:1; parent_gene=GRMZM2G318527'
Zm00001d002545	mGwc2-1	GRMZM2G421256	mybr20	MYB-related-transcription factor 20	'RNA.regulation of transcription.MYB-related transcription factor family'	'weakly similar to ( 122) loc_os04g49450 12004.m35436 protein expressed protein seq=cds; coord=2:14716173..14717482:-1; parent_gene=GRMZM2G421256'
Zm00001d002546	mGwc2-1	GRMZM2G421279			'DNA.synthesis/chromatin structure.histone'	'weakly similar to ( 162) AT5G59970 | Symbols: | histone H4 | chr5:24146352-24146663 REVERSEweakly similar to ( 162) H4_PEA Histone H4 - Pisum sativum (Garden pea)weakly similar to ( 162) loc_os10g39410 12010.m06709 protein histone H4, putative, expressed seq=cds; coord=2:14720962..14721818:1; parent_gene=GRMZM2G421279'
Zm00001d002547	mGwc2-1
Zm00001d002548	mGwc2-1	GRMZM2G356273			'cell wall.modification'	'weakly similar to ( 141) AT3G03220 | Symbols: ATEXPA13, EXP13, ATEXP13, ATHEXP ALPHA 1.22 | ATEXPA13 (ARABIDOPSIS THALIANA EXPANSIN A13) | chr3:742655-743975 REVERSEweakly similar to ( 184) EXP10_ORYSA Expansin-A10 precursor (OsEXPA10) (Alpha-expansin-10) (OsEXP10) (OsaEXPa1.28) - Oryza sativa (Rice)weakly similar to ( 184) loc_os04g49410 12004.m09875 protein alpha-expansin 13 precursor, putativ…
Zm00001d002549	mGwc2-1
Zm00001d002550	mGwc2-1
Zm00001d002551	mGwc2-1	AC191961.3_FG009			'DNA.synthesis/chromatin structure'	'weakly similar to ( 167) AT1G65810 | Symbols: | tRNA-splicing endonuclease positive effector-related | chr1:24477043-24480728 REVERSEmoderately similar to ( 300) loc_os04g49270 12004.m09862 protein expressed protein seq=cds; coord=2:14869123..14872799:1; parent_gene=AC191961.3_FG009'
Zm00001d002553	mGwc2-1	GRMZM2G303118	AY106040		'DNA.synthesis/chromatin structure'	'moderately similar to ( 494) AT1G65810 | Symbols: | tRNA-splicing endonuclease positive effector-related | chr1:24477043-24480728 REVERSEhighly similar to ( 707) loc_os04g49310 12004.m09866 protein expressed protein seq=cds; coord=2:14825894..14837115:1; parent_gene=GRMZM2G303118'
Zm00001d002554	mGwc2-1
Zm00001d002555	mGwc2-1
Zm00001d002556	mGwc2-1
Zm00001d002557	mGwc2-1		GRMZM2G430500
Zm00001d002558	mGwc2-1	GRMZM2G129399			'metal handling.binding, chelation and storage'	'weakly similar to ( 103) AT4G27590 | Symbols: | copper-binding protein-related | chr4:13771224-13772594 FORWARDweakly similar to ( 166) loc_os04g49260 12004.m09861 protein copper ion binding protein, putative, expressed seq=cds; coord=2:14892972..14893775:1; parent_gene=GRMZM2G129399'
Zm00001d002560	mGwc2-1
Zm00001d002562	mGwc2-1	GRMZM2G102059	abi12	ABI3-VP1-transcription factor 12	'RNA.regulation of transcription.ABI3/VP1-related B3-domain-containing transcription factor family'	'weakly similar to ( 193) AT2G46870 | Symbols: NGA1 | NGA1 (NGATHA1); transcription factor | chr2:19261313-19262245 FORWARDmoderately similar to ( 338) loc_os02g45850 12002.m09622 protein B3 DNA binding domain containing protein, expressed seq=cds; coord=2:15022549..15024592:1; parent_gene=GRMZM2G102059'
Zm00001d002564	mGwc2-1	GRMZM2G050234			'secondary metabolism.flavonoids.dihydroflavonols'	'moderately similar to ( 422) AT4G10500 | Symbols: | oxidoreductase, 2OG-Fe(II) oxygenase family protein | chr4:6491089-6492342 FORWARDmoderately similar to ( 208) FL3H_DIACA Naringenin,2-oxoglutarate 3-dioxygenase (EC 1.14.11.9) (Flavonone-3-hydroxylase) (F3H) (FHT) - Dianthus caryophyllus (Carnation) (Clove pink)highly similar to ( 619) loc_os04g49210 12004.m09856 protein naringenin,2-oxoglutar…
Zm00001d002565	mGwc2-1	GRMZM2G050216			'protein.degradation.ubiquitin.E3.RING'	'very weakly similar to (95.1) loc_os04g49170 12004.m09852 protein zinc finger, C3HC4 type family protein seq=cds; coord=2:15132700..15133480:1; parent_gene=GRMZM2G050216'
Zm00001d002566	mGwc2-1
Zm00001d002567	mGwc2-1
Zm00001d002568	mGwc2-1	GRMZM2G045398			'protein.degradation.ubiquitin.E3.RING'	'weakly similar to ( 149) loc_os04g49160 12004.m09851 protein RING-H2 finger protein ATL2L, putative, expressed seq=cds; coord=2:15140829..15141833:1; parent_gene=GRMZM2G045398'
Zm00001d002569	mGwc2-1
Zm00001d002570	mGwc2-1	GRMZM2G038851			'protein.degradation.ubiquitin.E2'	'moderately similar to ( 237) AT3G57870 | Symbols: AHUS5, EMB1637, SCE1, SCE1A, ATSCE1 | SCE1 (SUMO CONJUGATION ENZYME 1); SUMO ligase | chr3:21428831-21430110 REVERSEweakly similar to ( 120) UBC2_MEDSA Ubiquitin-conjugating enzyme E2-17 kDa (EC 6.3.2.19) (Ubiquitin-protein ligase) (Ubiquitin carrier protein) - Medicago sativa (Alfalfa)moderately similar to ( 259) loc_os04g49130 12004.m101634 pro…
Zm00001d002571	mGwc2-1
Zm00001d002572	mGwc2-1	GRMZM2G341089			'protein.degradation.ubiquitin.E2'	'weakly similar to ( 154) AT3G57870 | Symbols: AHUS5, EMB1637, SCE1, SCE1A, ATSCE1 | SCE1 (SUMO CONJUGATION ENZYME 1); SUMO ligase | chr3:21428831-21430110 REVERSEweakly similar to ( 108) UBC2_WHEAT Ubiquitin-conjugating enzyme E2-17 kDa (EC 6.3.2.19) (Ubiquitin-protein ligase) (Ubiquitin carrier protein) - Triticum aestivum (Wheat)weakly similar to ( 166) loc_os04g49130 12004.m101634 protein ubi…
Zm00001d002573	mGwc2-1	GRMZM2G109869	gras52	GRAS-transcription factor 52	'RNA.regulation of transcription.GRAS transcription factor family'	'moderately similar to ( 232) AT5G52510 | Symbols: | scarecrow-like transcription factor 8 (SCL8) | chr5:21307196-21309118 FORWARDweakly similar to ( 172) CIGR2_ORYSA Chitin-inducible gibberellin-responsive protein 2 - Oryza sativa (Rice)highly similar to ( 545) loc_os04g49110 12004.m09846 protein chitin-inducible gibberellin-responsive protein 2, putative, expressed seq=cds; coord=2:15340482..15…
Zm00001d002576	mGwc2-1	GRMZM2G318408			'protein.degradation.ubiquitin.E3.RING'	'weakly similar to ( 112) AT3G61460 | Symbols: BRH1 | BRH1 (BRASSINOSTEROID-RESPONSIVE RING-H2); protein binding / zinc ion binding | chr3:22741701-22742213 REVERSEmoderately similar to ( 222) loc_os04g49000 12004.m09835 protein RING zinc finger protein-like, putative, expressed seq=cds; coord=2:15481802..15482961:1; parent_gene=GRMZM2G318408'
Zm00001d002577	mGwc2-1
Zm00001d002579	mGwc2-1
Zm00001d002580	mGwc2-1		pza02337
Zm00001d002582	mGwc2-1
Zm00001d002583	mGwc2-1
Zm00001d002584	mGwc2-1
Zm00001d002585	mGwc2-1
Zm00001d002587	mGwc2-1
Zm00001d002589	mGwc2-1	GRMZM2G164318	hyd4	hydroxylase4	'secondary metabolism.isoprenoids.carotenoids.carotenoid beta ring hydroxylase'	'moderately similar to ( 298) AT5G52570 | Symbols: BETA-OHASE 2, B2, CHY2 | BETA-OHASE 2 (BETA-CAROTENE HYDROXYLASE 2); carotene beta-ring hydroxylase | chr5:21334911-21336887 REVERSEmoderately similar to ( 363) loc_os04g48880 12004.m09823 protein beta-carotene hydroxylase, putative, expressed seq=cds; coord=2:15865938..15868219:-1; parent_gene=GRMZM2G164318'
Zm00001d002590	mGwc2-1
Zm00001d002591	mGwc2-1
Zm00001d002592	mGwc2-1	GRMZM2G164405	acs2	1-aminocyclopropane-1-carboxylate synthase2	'hormone metabolism.ethylene.synthesis-degradation.1-aminocyclopropane-1-carboxylate synthase'	'highly similar to ( 593) AT4G11280 | Symbols: ACS6 | ACS6 (1-AMINOCYCLOPROPANE-1-CARBOXYLIC ACID (ACC) SYNTHASE 6); 1-aminocyclopropane-1-carboxylate synthase | chr4:6864168-6865922 FORWARDhighly similar to ( 603) 1A1C_SOYBN 1-aminocyclopropane-1-carboxylate synthase (EC 4.4.1.14) (ACC synthase) (S-adenosyl-L-methionine methylthioadenosine-lyase) - Glycine max (Soybean)highly similar to ( 798) l…
Zm00001d002593	mGwc2-1
Zm00001d002594	mGwc2-1		ofp7	OVATE-transcription factor 7
Zm00001d002595	mGwc2-1	GRMZM2G114131			'DNA.unspecified'	'moderately similar to ( 244) AT5G17570 | Symbols: | tatD-related deoxyribonuclease family protein | chr5:5792948-5794580 FORWARDmoderately similar to ( 322) loc_os04g48820 12004.m101631 protein deoxyribonuclease ycfH, putative, expressed seq=cds; coord=2:15967938..15972251:1; parent_gene=GRMZM2G114131'
Zm00001d002596	mGwc2-1
Zm00001d002597	mGwc2-1	GRMZM2G114192			'signalling.G-proteins'	'moderately similar to ( 372) AT2G46710 | Symbols: | rac GTPase activating protein, putative | chr2:19192105-19194656 FORWARDhighly similar to ( 550) loc_os04g48790 12004.m09814 protein rac GTPase activating protein 2, putative, expressed seq=cds; coord=2:15976524..15979737:-1; parent_gene=GRMZM2G114192'
Zm00001d002598	mGwc2-1	GRMZM2G114220			'protein.degradation.ubiquitin'	'moderately similar to ( 400) AT2G21270 | Symbols: | ubiquitin fusion degradation UFD1 family protein | chr2:9107841-9110012 FORWARDhighly similar to ( 541) loc_os04g48770 12004.m09812 protein ubiquitin fusion degradation protein 1, putative, expressed seq=cds; coord=2:15984741..15990563:-1; parent_gene=GRMZM2G114220'
Zm00001d002599	mGwc2-1	GRMZM2G114276			'stress.biotic'	'nearly identical (1122) AT4G36180 | Symbols: | leucine-rich repeat family protein | chr4:17120209-17123698 REVERSEmoderately similar to ( 348) RPK1_IPONI Receptor-like protein kinase precursor (EC 2.7.11.1) - Ipomoea nil (Japanese morning glory) (Pharbitis nil)nearly identical (1613) loc_os04g48760 12004.m09811 protein BRASSINOSTEROID INSENSITIVE 1 precursor, putative, expressed seq=cds; coord=2…
Zm00001d002600	mGwc2-1	GRMZM2G080156			'hormone metabolism.brassinosteroid.synthesis-degradation.BRs.DET2'	'moderately similar to ( 234) AT2G16530 | Symbols: | 3-oxo-5-alpha-steroid 4-dehydrogenase family protein / steroid 5-alpha-reductase family protein | chr2:7163276-7165064 REVERSEmoderately similar to ( 411) loc_os04g48750 12004.m35190 protein 3-oxo-5-alpha-steroid 4-dehydrogenase, putative, expressed seq=cds; coord=2:16023637..16031913:-1; parent_gene=GRMZM2G080156'
Zm00001d002601	mGwc2-1	GRMZM2G080274	hon101	histone one (H1) 101	'DNA.synthesis/chromatin structure.histone'	'very weakly similar to (81.6) AT2G18050 | Symbols: HIS1-3 | HIS1-3 (HISTONE H1-3); DNA binding / nucleosomal DNA binding | chr2:7846254-7846670 FORWARDvery weakly similar to (85.5) H1_MAIZE Histone H1 - Zea mays (Maize)weakly similar to ( 108) loc_os04g18090 12004.m06975 protein histone H1, putative, expressed seq=cds; coord=2:16037390..16038407:-1; parent_gene=GRMZM2G080274'
Zm00001d002602	mGwc2-1	GRMZM2G556131			'amino acid metabolism.synthesis.aspartate family.lysine'	'moderately similar to ( 491) AT2G45440 | Symbols: DHDPS2 | DHDPS2 (DIHYDRODIPICOLINATE SYNTHASE); catalytic/ dihydrodipicolinate synthase/ lyase | chr2:18731294-18732867 FORWARDhighly similar to ( 579) DAPA1_WHEAT Dihydrodipicolinate synthase 1, chloroplast precursor (EC 4.2.1.52) (DHDPS 1) - Triticum aestivum (Wheat)highly similar to ( 577) loc_os04g18200 12004.m06985 protein dihydrodipicolinat…
Zm00001d002603	mGwc2-1	GRMZM2G106921			'transport.metabolite transporters at the mitochondrial membrane'	'highly similar to ( 579) AT1G12480 | Symbols: OZS1, SLAC1, RCD3, CDI3 | OZS1 (OZONE-SENSITIVE 1); transporter | chr1:4257427-4259249 REVERSEhighly similar to ( 845) loc_os04g48530 12004.m09789 protein inner membrane transport protein, putative, expressed seq=cds; coord=2:16123074..16125465:-1; parent_gene=GRMZM2G106921'
Zm00001d002606	mGwc2-1
Zm00001d002607	mGwc2-1	GRMZM2G003752			'cell wall.cell wall proteins.AGPs.AGP'	'moderately similar to ( 347) AT3G60900 | Symbols: FLA10 | FLA10 | chr3:22499573-22500841 REVERSEmoderately similar to ( 469) loc_os04g48490 12004.m09785 protein fasciclin-like arabinogalactan protein 10 precursor, putative, expressed seq=cds; coord=2:16219232..16221297:1; parent_gene=GRMZM2G003752'
Zm00001d002608	mGwc2-1
Zm00001d002609	mGwc2-1	GRMZM2G303135			'misc.UDP glucosyl and glucoronyl transferases'	'moderately similar to ( 410) AT5G62220 | Symbols: | exostosin family protein | chr5:24988456-24990009 REVERSEmoderately similar to ( 273) KATAM_ORYSA Xyloglucan galactosyltransferase KATAMARI1 homolog (EC 2.4.1.-) - Oryza sativa (Rice)highly similar to ( 662) loc_os04g48480 12004.m09784 protein xyloglucan galactosyltransferase KATAMARI 1, putative, expressed seq=cds; coord=2:16233441..16235145:-…
Zm00001d002610	mGwc2-1	GRMZM2G476597			'misc.cytochrome P450'	'moderately similar to ( 499) AT2G45510 | Symbols: CYP704A2 | CYP704A2; electron carrier/ heme binding / iron ion binding / monooxygenase/ oxygen binding | chr2:18753085-18754944 FORWARDweakly similar to ( 117) C97B1_PEA Cytochrome P450 97B1 (EC 1.14.-.-) (P450 97A2) - Pisum sativum (Garden pea)highly similar to ( 741) loc_os04g48460 12004.m35189 protein cytochrome P450 86A1, putative, expressed …
Zm00001d002611	mGwc2-1	GRMZM2G175728			'redox.dismutases and catalases'	'moderately similar to ( 338) AT1G12520 | Symbols: ATCCS | ATCCS (COPPER CHAPERONE FOR SOD1); superoxide dismutase/ superoxide dismutase copper chaperone | chr1:4267277-4268206 REVERSEmoderately similar to ( 419) loc_os04g48410 12004.m101628 protein copper chaperone for superoxide dismutase, putative, expressed seq=cds; coord=2:16302477..16307549:-1; parent_gene=GRMZM2G175728'
Zm00001d002612	mGwc2-1
Zm00001d002613	mGwc2-1	GRMZM2G086210			'misc.nitrilases, *nitrile lyases, berberine bridge enzymes, reticuline oxidases, troponine reductases'	'highly similar to ( 625) AT1G12570 | Symbols: | glucose-methanol-choline (GMC) oxidoreductase family protein | chr1:4278192-4280753 REVERSEhighly similar to ( 954) loc_os04g48400 12004.m09776 protein protein HOTHEAD precursor, putative, expressed seq=cds; coord=2:16342319..16345001:-1; parent_gene=GRMZM2G086210'
Zm00001d002614	mGwc2-1
Zm00001d002615	mGwc2-1
Zm00001d002616	mGwc2-1
Zm00001d002617	mGwc2-1	GRMZM2G161913			'development.unspecified'	'highly similar to ( 962) AT2G06210 | Symbols: ELF8, VIP6 | ELF8 (EARLY FLOWERING 8); binding | chr2:2429108-2436588 REVERSEnearly identical (1386) loc_os07g29360 12007.m07207 protein TPR repeat nuclear phosphoprotein, putative, expressed seq=cds; coord=2:16453892..16472764:1; parent_gene=GRMZM2G161913'
Zm00001d002618	mGwc2-1	GRMZM2G042756	ereb105	AP2-EREBP-transcription factor 105	'RNA.regulation of transcription.AP2/EREBP, APETALA2/Ethylene-responsive element binding protein family'	'weakly similar to ( 129) AT5G51990 | Symbols: CBF4, DREB1D | CBF4 (C- REPEAT-BINDING FACTOR 4); DNA binding / transcription activator/ transcription factor | chr5:21117113-21117787 REVERSEmoderately similar to ( 275) loc_os04g48350 12004.m09771 protein dehydration-responsive element-binding protein 1D, putative, expressed seq=cds; coord=2:16532570..16533829:-1; parent_gene=GRMZM2G042756'
Zm00001d002620	mGwc2-1	GRMZM2G368838	ereb68	AP2-EREBP-transcription factor 68	'RNA.regulation of transcription.AP2/EREBP, APETALA2/Ethylene-responsive element binding protein family'	'very weakly similar to (81.3) AT5G52020 | Symbols: | AP2 domain-containing protein | chr5:21124192-21124890 REVERSEvery weakly similar to (89.0) loc_os02g45420 12002.m09579 protein ap2/EREBP transcription factor, putative, expressed seq=cds; coord=2:16539933..16541349:-1; parent_gene=GRMZM2G368838'
Zm00001d002621	mGwc2-1	GRMZM2G068128			'protein.degradation.ubiquitin.E3.RING'	'very weakly similar to (83.6) AT2G46160 | Symbols: | zinc finger (C3HC4-type RING finger) family protein | chr2:18963109-18963753 FORWARDmoderately similar to ( 228) loc_os04g48310 12004.m09768 protein RING-H2 finger protein ATL2M, putative, expressed seq=cds; coord=2:16546854..16554724:-1; parent_gene=GRMZM2G068128'
Zm00001d002623	mGwc2-1	GRMZM2G080992			'transport.misc'	'moderately similar to ( 490) AT4G23030 | Symbols: | MATE efflux protein-related | chr4:12072857-12074365 FORWARDhighly similar to ( 775) loc_os04g48290 12004.m09766 protein antiporter/ drug transporter/ transporter, putative, expressed seq=cds; coord=2:16638278..16640447:-1; parent_gene=GRMZM2G080992'
Zm00001d002624	mGwc2-1	GRMZM2G081032			'cell.organisation'	'moderately similar to ( 318) AT3G61060 | Symbols: AtPP2-A13 | AtPP2-A13 (Arabidopsis thaliana phloem protein 2-A13); carbohydrate binding | chr3:22603166-22604336 FORWARDmoderately similar to ( 485) loc_os04g48270 12004.m35429 protein ATPP2-A13, putative, expressed seq=cds; coord=2:16654256..16656867:-1; parent_gene=GRMZM2G081032'
Zm00001d002625	mGwc2-1	GRMZM2G128179			'stress.abiotic.drought/salt'	'highly similar to ( 793) AT4G00750 | Symbols: | dehydration-responsive family protein | chr4:314405-317507 FORWARDnearly identical (1080) loc_os04g48230 12004.m35188 protein ankyrin protein kinase-like, putative, expressed seq=cds; coord=2:16675700..16679951:1; parent_gene=GRMZM2G128179'
Zm00001d002626	mGwc2-1
Zm00001d002628	mGwc2-1
Zm00001d002629	mGwc2-1	GRMZM2G096086			'misc.cytochrome P450'	'highly similar to ( 624) AT1G12740 | Symbols: CYP87A2 | CYP87A2; electron carrier/ heme binding / iron ion binding / monooxygenase/ oxygen binding | chr1:4342462-4344569 FORWARDhighly similar to ( 881) C87A3_ORYSA Cytochrome P450 87A3 (EC 1.14.-.-) - Oryza sativa (Rice)highly similar to ( 881) loc_os04g48170 12004.m09755 protein cytochrome P450 87A3, putative, expressed seq=cds; coord=10:1397448…
Zm00001d002630	mGwc2-1	GRMZM2G095892			'signalling.calcium'	'very weakly similar to (99.8) AT4G23060 | Symbols: IQD22 | IQD22 (IQ-domain 22); calmodulin binding | chr4:12087283-12090408 FORWARDmoderately similar to ( 400) loc_os04g48160 12004.m09754 protein calmodulin binding protein, putative, expressed seq=cds; coord=10:139735389..139737938:-1; parent_gene=GRMZM2G095892'
Zm00001d002631	mGwc2-1	GRMZM2G076841			'stress.abiotic.drought/salt'	'highly similar to ( 756) AT4G00740 | Symbols: | dehydration-responsive protein-related | chr4:307815-310298 REVERSEnearly identical (1016) loc_os04g48140 12004.m09752 protein methyltransferase family protein, putative, expressed seq=cds; coord=10:139506467..139512281:-1; parent_gene=GRMZM2G076841'
Zm00001d002632	mGwc2-1	GRMZM2G379540			'protein.degradation.serine protease'	'moderately similar to ( 306) AT1G63120 | Symbols: ATRBL2 | ATRBL2 (Arabidopsis thaliana Rhomboid-like 2); serine-type endopeptidase | chr1:23409054-23410725 REVERSEmoderately similar to ( 415) loc_os04g48130 12004.m09751 protein membrane protein, putative, expressed seq=cds; coord=10:139503679..139506341:1; parent_gene=GRMZM2G379540'
Zm00001d002634	mGwc2-1
Zm00001d002635	mGwc2-1
Zm00001d002636	mGwc2-1
Zm00001d002637	mGwc2-1
Zm00001d002638	mGwc2-1
Zm00001d002639	mGwc2-1	GRMZM2G072462			'protein.degradation.ubiquitin.E3.RING'	'moderately similar to ( 391) AT1G12760 | Symbols: | protein binding / ubiquitin-protein ligase/ zinc ion binding | chr1:4348941-4350512 FORWARDhighly similar to ( 526) loc_os04g48050 12004.m09745 protein protein binding protein, putative, expressed seq=cds; coord=10:139374494..139380857:-1; parent_gene=GRMZM2G072462'
Zm00001d002640	mGwc2-1
Zm00001d002641	mGwc2-1
Zm00001d003430	mGwc2-2	GRMZM2G012404			'protein.aa activation.tyrosine-tRNA ligase'	'highly similar to ( 563) AT3G02660 | Symbols: emb2768 | emb2768 (EMBRYO DEFECTIVE 2768); ATP binding / RNA binding / aminoacyl-tRNA ligase/ nucleotide binding / tyrosine-tRNA ligase | chr3:570221-571756 REVERSEhighly similar to ( 716) loc_os01g31610 12001.m09490 protein tyrosyl-tRNA synthetase, putative, expressed seq=cds; coord=2:42356883..42358662:1; parent_gene=GRMZM2G012404'
Zm00001d003431	mGwc2-2	GRMZM2G012328			'cell wall.pectin*esterases.PME'	'moderately similar to ( 440) AT5G49180 | Symbols: | pectinesterase family protein | chr5:19940783-19942876 REVERSEmoderately similar to ( 397) PME1_CITSI Pectinesterase-1 precursor (EC 3.1.1.11) (Pectin methylesterase) (PE) - Citrus sinensis (Sweet orange)highly similar to ( 952) loc_os04g38560 12004.m08845 protein pectinesterase-1 precursor, putative, expressed seq=cds; coord=2:42363164..423652…
Zm00001d003432	mGwc2-2	GRMZM2G315401			'minor CHO metabolism.others'	'moderately similar to ( 313) AT3G47800 | Symbols: | aldose 1-epimerase family protein | chr3:17634971-17636998 FORWARDhighly similar to ( 541) loc_os04g38540 12004.m08844 protein aldose 1-epimerase, putative, expressed seq=cds; coord=2:42364936..42367545:-1; parent_gene=GRMZM2G315401'
Zm00001d003434	mGwc2-2	GRMZM2G041356			'minor CHO metabolism.others'	'moderately similar to ( 347) AT3G47800 | Symbols: | aldose 1-epimerase family protein | chr3:17634971-17636998 FORWARDhighly similar to ( 518) loc_os04g38530 12004.m08843 protein aldose 1-epimerase precursor, putative, expressed seq=cds; coord=2:42421022..42424072:-1; parent_gene=GRMZM2G041356'
Zm00001d003435	mGwc2-2
Zm00001d003436	mGwc2-2	GRMZM2G092621			'minor CHO metabolism.others'	'moderately similar to ( 325) AT5G15140 | Symbols: | aldose 1-epimerase family protein | chr5:4908686-4910670 FORWARDmoderately similar to ( 461) loc_os04g38530 12004.m08843 protein aldose 1-epimerase precursor, putative, expressed seq=cds; coord=2:42525275..42526930:-1; parent_gene=GRMZM2G092621'
Zm00001d003438	mGwc2-2	GRMZM2G094792			'stress.biotic'	'highly similar to ( 591) AT5G64550 | Symbols: | loricrin-related | chr5:25801794-25803698 REVERSEhighly similar to ( 956) loc_os04g38520 12004.m08842 protein expressed protein seq=cds; coord=2:42618631..42623189:-1; parent_gene=GRMZM2G094792'
Zm00001d003439	mGwc2-2	GRMZM2G393762			'cell wall.pectin*esterases.PME'	'weakly similar to ( 126) AT3G29090 | Symbols: PME31, ATPME31 | pectinesterase family protein | chr3:11073804-11075335 FORWARDweakly similar to ( 145) loc_os10g26680 12010.m21883 protein pectinesterase-1 precursor, putative, expressed seq=cds; coord=2:42633247..42637017:-1; parent_gene=GRMZM2G393762'
Zm00001d003443	mGwc2-2
Zm00001d003445	mGwc2-2
Zm00001d003446	mGwc2-2	GRMZM2G065073			'redox.ascorbate and glutathione.glutathione'	'highly similar to ( 563) AT4G39640 | Symbols: GGT1 | GGT1 (GAMMA-GLUTAMYL TRANSPEPTIDASE 1); gamma-glutamyltransferase/ glutathione gamma-glutamylcysteinyltransferase | chr4:18400608-18402861 FORWARDhighly similar to ( 706) loc_os04g38450 12004.m08835 protein gamma-glutamyltranspeptidase 1 precursor, putative, expressed seq=cds; coord=2:42790162..42792494:1; parent_gene=GRMZM2G065073'
Zm00001d003447	mGwc2-2
Zm00001d003448	mGwc2-2	GRMZM2G065171			'misc.short chain dehydrogenase/reductase (SDR)'	'moderately similar to ( 299) AT5G10050 | Symbols: | short-chain dehydrogenase/reductase (SDR) family protein | chr5:3144254-3145643 FORWARDmoderately similar to ( 397) loc_os04g38420 12004.m08832 protein oxidoreductase, putative, expressed seq=cds; coord=2:42800989..42805578:1; parent_gene=GRMZM2G065171'
Zm00001d003451	mGwc2-2	GRMZM2G044322	eil7	EIL-transcription factor 7	'RNA.regulation of transcription.EIN3-like(EIL) transcription factor family'	'moderately similar to ( 276) AT5G65100 | Symbols: | ethylene insensitive 3 family protein | chr5:26006835-26008508 REVERSEhighly similar to ( 511) loc_os04g38400 12004.m08830 protein ETHYLENE-INSENSITIVE3-like 4 protein, putative, expressed seq=cds; coord=2:42957793..42959684:-1; parent_gene=GRMZM2G044322'
Zm00001d003452	mGwc2-2
Zm00001d003457	mGwc2-2
Zm00001d003459	mGwc2-2	GRMZM2G071996			'protein.folding'	'weakly similar to ( 159) AT1G75690 | Symbols: | chaperone protein dnaJ-related | chr1:28422273-28423170 REVERSEweakly similar to ( 185) loc_os03g14040 12003.m101268 protein expressed protein seq=cds; coord=2:43182532..43185690:1; parent_gene=GRMZM2G071996'
Zm00001d003460	mGwc2-2
Zm00001d003462	mGwc2-2	GRMZM2G071714			'Co-factor and vitamine metabolism.lipoic acid'	'highly similar to ( 540) AT2G20860 | Symbols: LIP1 | LIP1 (LIPOIC ACID SYNTHASE 1); lipoic acid synthase | chr2:8979636-8980983 FORWARDhighly similar to ( 646) loc_os04g38330 12004.m08823 protein lipoic acid synthetase, mitochondrial precursor, putative, expressed seq=cds; coord=2:43200299..43203078:1; parent_gene=GRMZM2G071714'
Zm00001d003463	mGwc2-2
Zm00001d003464	mGwc2-2
Zm00001d003468	mGwc2-2	GRMZM2G442523			'transport.sugars'	'moderately similar to ( 290) AT1G34580 | Symbols: | monosaccharide transporter, putative | chr1:12660631-12663553 FORWARDmoderately similar to ( 270) STC_RICCO Sugar carrier protein C - Ricinus communis (Castor bean)highly similar to ( 503) loc_os04g38026 12004.m08792 protein sugar transport protein 5, putative, expressed seq=cds; coord=2:43372759..43374720:1; parent_gene=GRMZM2G442523'
Zm00001d003469	mGwc2-2	GRMZM2G442546			'transport.sugars'	'moderately similar to ( 457) AT1G34580 | Symbols: | monosaccharide transporter, putative | chr1:12660631-12663553 FORWARDmoderately similar to ( 422) STC_RICCO Sugar carrier protein C - Ricinus communis (Castor bean)highly similar to ( 689) loc_os04g37990 12004.m08789 protein sugar transport protein 5, putative, expressed seq=cds; coord=2:43375177..43378906:-1; parent_gene=GRMZM2G442546'
Zm00001d003470	mGwc2-2	GRMZM2G031028	gpm119		'cell.organisation'	'moderately similar to ( 319) AT4G22240 | Symbols: | plastid-lipid associated protein PAP, putative | chr4:11766090-11767227 REVERSEmoderately similar to ( 413) PAP2_ORYSA Probable plastid-lipid-associated protein 2, chloroplast precursor (Fibrillin-like protein 2) - Oryza sativa (Rice)moderately similar to ( 413) loc_os09g04790 12009.m03848 protein plastid-lipid-associated protein 2, chloroplast…
Zm00001d003471	mGwc2-2	GRMZM5G843141			'transport.sugars'	'highly similar to ( 508) AT1G34580 | Symbols: | monosaccharide transporter, putative | chr1:12660631-12663553 FORWARDmoderately similar to ( 459) STC_RICCO Sugar carrier protein C - Ricinus communis (Castor bean)highly similar to ( 724) loc_os04g37980 12004.m08787 protein sugar transport protein 5, putative, expressed seq=cds; coord=2:43434582..43441085:-1; parent_gene=GRMZM5G843141'
Zm00001d003472	mGwc2-2
Zm00001d003473	mGwc2-2	GRMZM2G061495			'transport.sugars'	'weakly similar to ( 120) AT1G34580 | Symbols: | monosaccharide transporter, putative | chr1:12660631-12663553 FORWARDvery weakly similar to (92.8) STC_RICCO Sugar carrier protein C - Ricinus communis (Castor bean)weakly similar to ( 132) loc_os04g37980 12004.m08787 protein sugar transport protein 5, putative, expressed seq=cds; coord=2:43482588..43483408:-1; parent_gene=GRMZM2G061495'
Zm00001d003474	mGwc2-2
Zm00001d003475	mGwc2-2
Zm00001d003476	mGwc2-2	GRMZM2G049568			'protein.degradation.ubiquitin.ubiquitin protease'	'highly similar to ( 611) AT4G39910 | Symbols: ATUBP3, UBP3 | ATUBP3 (ARABIDOPSIS THALIANA UBIQUITIN-SPECIFIC PROTEASE 3); ubiquitin-specific protease | chr4:18511858-18514139 REVERSEhighly similar to ( 706) loc_os04g37950 12004.m08784 protein ubiquitin carboxyl-terminal hydrolase 4, putative, expressed seq=cds; coord=2:43549465..43556656:1; parent_gene=GRMZM2G049568'
Zm00001d003477	mGwc2-2	GRMZM2G049549	cry2	cryptochrome2	'signalling.light'	'highly similar to ( 830) AT4G08920 | Symbols: CRY1, BLU1, HY4, OOP2, ATCRY1 | CRY1 (CRYPTOCHROME 1); ATP binding / blue light photoreceptor/ protein homodimerization/ protein kinase | chr4:5724260-5726905 FORWARDhighly similar to ( 570) PHR1_SINAL Deoxyribodipyrimidine photo-lyase (EC 4.1.99.3) (DNA photolyase) (Photoreactivating enzyme) - Sinapis alba (White mustard) (Brassica hirta)nearly iden…
Zm00001d003479	mGwc2-2
Zm00001d003482	mGwc2-2
Zm00001d003483	mGwc2-2	GRMZM2G009125			'misc.UDP glucosyl and glucoronyl transferases'	'highly similar to ( 547) AT1G22360 | Symbols: AtUGT85A2 | AtUGT85A2 (UDP-glucosyl transferase 85A2); UDP-glycosyltransferase/ glucuronosyltransferase/ transferase, transferring glycosyl groups | chr1:7895068-7897527 REVERSEweakly similar to ( 200) IAAG_MAIZE Indole-3-acetate beta-glucosyltransferase (EC 2.4.1.121) (IAA-Glu synthetase) ((Uridine 5'-diphosphate-glucose:indol-3-ylacetyl)-beta-D-glu…
Zm00001d003485	mGwc2-2
Zm00001d003488	mGwc2-2	GRMZM5G870067			'misc.UDP glucosyl and glucoronyl transferases'	'moderately similar to ( 491) AT1G22360 | Symbols: AtUGT85A2 | AtUGT85A2 (UDP-glucosyl transferase 85A2); UDP-glycosyltransferase/ glucuronosyltransferase/ transferase, transferring glycosyl groups | chr1:7895068-7897527 REVERSEweakly similar to ( 181) UFO1_MAIZE Anthocyanidin 3-O-glucosyltransferase (EC 2.4.1.115) (Flavonol 3-O-glucosyltransferase) (UDP-glucose flavonoid 3-O-glucosyltransferase)…
Zm00001d003489	mGwc2-2	GRMZM2G417770			'protein.degradation'	'weakly similar to ( 130) AT1G75460 | Symbols: | ATP-dependent protease La (LON) domain-containing protein | chr1:28327986-28328822 FORWARDweakly similar to ( 169) loc_os07g32560 12007.m07519 protein peptidase S16, lon, putative, expressed seq=cds; coord=2:43943602..43945578:1; parent_gene=GRMZM2G417770'
Zm00001d003490	mGwc2-2
Zm00001d003491	mGwc2-2
Zm00001d003492	mGwc2-2
Zm00001d003493	mGwc2-2	GRMZM2G145758	rpl32	ribosomal protein L32 homolog32	'DNA.synthesis/chromatin structure.histone'	'moderately similar to ( 265) AT5G10980 | Symbols: | histone H3 | chr5:3472591-3473349 REVERSEmoderately similar to ( 263) H33_VITVI Histone H3.3 - Vitis vinifera (Grape)moderately similar to ( 265) loc_os06g04030 12006.m05134 protein histone H3, putative, expressed seq=cds; coord=2:44167696..44170031:-1; parent_gene=GRMZM2G145758'
Zm00001d003494	mGwc2-2
Zm00001d003495	mGwc2-2
Zm00001d003496	mGwc2-2	GRMZM2G471039	mybr105	MYB-related-transcription factor 105	'RNA.regulation of transcription.MYB domain transcription factor family'	'very weakly similar to (82.0) AT3G47680 | Symbols: | DNA binding | chr3:17577483-17578391 REVERSEweakly similar to ( 119) loc_os09g14260 12009.m04688 protein transposon protein, putative, CACTA, En/Spm sub-class seq=cds; coord=2:44193630..44195023:1; parent_gene=GRMZM2G471039'
Zm00001d003497	mGwc2-2	GRMZM2G171277			'protein.degradation.ubiquitin.E3.RING'	'very weakly similar to (91.3) AT3G03550 | Symbols: | zinc finger (C3HC4-type RING finger) family protein | chr3:850391-851461 REVERSEweakly similar to ( 132) loc_os04g37740 12004.m08763 protein RING-H2 finger protein ATL5G, putative, expressed seq=cds; coord=2:44201244..44202419:1; parent_gene=GRMZM2G171277'
Zm00001d003499	mGwc2-2	GRMZM2G160966			'protein.degradation.ubiquitin.E3.RING'	'weakly similar to ( 119) AT1G72200 | Symbols: | zinc finger (C3HC4-type RING finger) family protein | chr1:27169935-27171149 REVERSEmoderately similar to ( 325) loc_os04g37730 12004.m08762 protein RING-H2 finger protein ATL3B precursor, putative, expressed seq=cds; coord=2:44260729..44262323:-1; parent_gene=GRMZM2G160966'
[truncated: 4,790 more rows]
