# Supplementary material for: Meta-QTL analysis explores the key genes, especially hormone related genes, involved in the regulation of grain water content and grain dehydration rate in maize
Source: BMC Plant Biol. 2022 Jul 16;22:346. doi: 10.1186/s12870-022-03738-y (PMC9287936; doi:10.1186/s12870-022-03738-y)
Supplement: Supplementary file 1 — Additional file 1. [file 12870_2022_3738_MOESM1_ESM.zip › Additional files/Supplementary Data 4.xlsx]

## Sheet: Overlap
Supplementary Data 4 Genes co-localized with MQTLs related to GDR and GWC.
Gene ID_V4	Gene ID_V2	Gene Symbol	Full Name	Pathway	Gene Annotation	MQTL related GDR	MQTL related GWC
Zm00001d002429	GRMZM2G041223	grftf8	GRF-transcription factor 8	'RNA.regulation of transcription.General Transcription'	'weakly similar to ( 136) AT3G13960 | Symbols: AtGRF5 | AtGRF5 (GROWTH-REGULATING FACTOR 5); transcription activator | chr3:4608526-4610160 FORWARDmoderately similar to ( 414) loc_os04g51190 12004.m10015 protein growth-regulating factor, putative, expressed seq=cds; coord=2:12195366..12200646:1; parent_gene=GRMZM2G041223'	mGdr2-1	mGwc2-1
Zm00001d002430						mGdr2-1	mGwc2-1
Zm00001d002431						mGdr2-1	mGwc2-1
Zm00001d002432						mGdr2-1	mGwc2-1
Zm00001d002433						mGdr2-1	mGwc2-1
Zm00001d002434	GRMZM2G074743	aox3	alternative oxidase3	'mitochondrial electron transport / ATP synthesis.alternative oxidase'	'moderately similar to ( 419) AT3G22370 | Symbols: AOX1A, ATAOX1A | AOX1A (ALTERNATIVE OXIDASE 1A); alternative oxidase | chr3:7906890-7908416 FORWARDmoderately similar to ( 408) AOX2_TOBAC Alternative oxidase 2, mitochondrial precursor (EC 1.-.-.-) - Nicotiana tabacum (Common tobacco)moderately similar to ( 499) loc_os04g51160 12004.m10012 protein transposon protein, putative, unclassified, expr…	mGdr2-1	mGwc2-1
Zm00001d002435	GRMZM2G074761			'mitochondrial electron transport / ATP synthesis.alternative oxidase'	'moderately similar to ( 419) AT3G27620 | Symbols: AOX1C | AOX1C; alternative oxidase | chr3:10229289-10230595 REVERSEmoderately similar to ( 408) AOX2_TOBAC Alternative oxidase 2, mitochondrial precursor (EC 1.-.-.-) - Nicotiana tabacum (Common tobacco)highly similar to ( 519) loc_os04g51160 12004.m10012 protein transposon protein, putative, unclassified, expressed seq=cds; coord=2:12298492..123…	mGdr2-1	mGwc2-1
Zm00001d002436	GRMZM2G125669	aox2	alternative oxidase2	'mitochondrial electron transport / ATP synthesis.alternative oxidase'	'moderately similar to ( 459) AT3G22370 | Symbols: AOX1A, ATAOX1A | AOX1A (ALTERNATIVE OXIDASE 1A); alternative oxidase | chr3:7906890-7908416 FORWARDmoderately similar to ( 449) AOX2_TOBAC Alternative oxidase 2, mitochondrial precursor (EC 1.-.-.-) - Nicotiana tabacum (Common tobacco)highly similar to ( 531) loc_os04g51150 12004.m10011 protein transposon protein, putative, unclassified, expresse…	mGdr2-1	mGwc2-1
Zm00001d002437						mGdr2-1	mGwc2-1
Zm00001d002439	GRMZM2G125704	glk36	G2-like-transcription factor 36	'RNA.regulation of transcription.G2-like transcription factor family, GARP'	'weakly similar to ( 182) AT5G45580 | Symbols: | transcription factor | chr5:18481092-18482598 REVERSEmoderately similar to ( 303) loc_os02g47190 12002.m09754 protein calcium-dependent protein kinase substrate protein, putative, expressed seq=cds; coord=2:12347716..12350437:-1; parent_gene=GRMZM2G125704'	mGdr2-1	mGwc2-1
Zm00001d002440						mGdr2-1	mGwc2-1
Zm00001d002441	GRMZM2G313020			'DNA.synthesis/chromatin structure'	'highly similar to ( 523) AT1G65810 | Symbols: | tRNA-splicing endonuclease positive effector-related | chr1:24477043-24480728 REVERSEnearly identical (2528) loc_os04g51090 12004.m10006 protein expressed protein seq=cds; coord=2:12437551..12451202:-1; parent_gene=GRMZM2G313020'	mGdr2-1	mGwc2-1
Zm00001d002444						mGdr2-1	mGwc2-1
Zm00001d002446	GRMZM2G176225			'signalling.receptor kinases.wall associated kinase'	'moderately similar to ( 473) AT1G21270 | Symbols: WAK2 | WAK2; ATP binding / calcium ion binding / protein kinase/ protein serine/threonine kinase | chr1:7444997-7447345 FORWARDmoderately similar to ( 219) CRI4_MAIZE Putative receptor protein kinase CRINKLY4 precursor (EC 2.7.11.1) - Zea mays (Maize)highly similar to ( 983) loc_os04g51050 12004.m101873 protein OsWAK53a - OsWAK receptor-like prot…	mGdr2-1	mGwc2-1
Zm00001d002447	GRMZM2G180160			'signalling.receptor kinases.wall associated kinase'	'moderately similar to ( 457) AT1G21230 | Symbols: WAK5 | WAK5 (WALL ASSOCIATED KINASE 5); kinase/ protein serine/threonine kinase | chr1:7429980-7432346 FORWARDmoderately similar to ( 214) CRI4_MAIZE Putative receptor protein kinase CRINKLY4 precursor (EC 2.7.11.1) - Zea mays (Maize)highly similar to ( 909) loc_os04g51030 12004.m10000 protein wall-associated kinase 1, putative, expressed seq=cds…	mGdr2-1	mGwc2-1
Zm00001d002448						mGdr2-1	mGwc2-1
Zm00001d002449	GRMZM2G180190	zfl2	Zea floricaula leafy2	'development.unspecified'	'moderately similar to ( 288) AT5G61850 | Symbols: LFY, LFY3 | LFY (LEAFY); chromatin DNA binding / sequence-specific DNA binding / transcription factor | chr5:24844295-24846933 FORWARDmoderately similar to ( 442) FL_ORYSA Probable transcription factor FL (RFL) - Oryza sativa (Rice)moderately similar to ( 442) loc_os04g51000 12004.m09997 protein transcription factor FL, putative, expressed seq=cd…	mGdr2-1	mGwc2-1
Zm00001d002450	GRMZM2G149649			'protein.synthesis.ribosomal protein.eukaryotic.60S subunit.L12'	'moderately similar to ( 295) AT2G37190 | Symbols: | 60S ribosomal protein L12 (RPL12A) | chr2:15619559-15620059 REVERSEmoderately similar to ( 246) RL12_CHLRE 60S ribosomal protein L12 (Fragment) - Chlamydomonas reinhardtiimoderately similar to ( 314) loc_os04g50990 12004.m09996 protein 60S ribosomal protein L12, putative, expressed seq=cds; coord=2:12677824..12680299:-1; parent_gene=GRMZM2G1496…	mGdr2-1	mGwc2-1
Zm00001d002451						mGdr2-1	mGwc2-1
Zm00001d002452	GRMZM2G024898	wrky70	WRKY-transcription factor 70	'RNA.regulation of transcription.WRKY domain transcription factor family'	'moderately similar to ( 217) AT2G34830 | Symbols: WRKY35, MEE24, AtWRKY35 | WRKY35 (WRKY DNA-binding protein 35); transcription factor | chr2:14693839-14696378 REVERSEhighly similar to ( 550) loc_os04g50920 12004.m09989 protein WRKY DNA binding domain containing protein, expressed seq=cds; coord=2:12799342..12803684:-1; parent_gene=GRMZM2G024898'	mGdr2-1	mGwc2-1
Zm00001d002454	GRMZM2G463280			'PS.calvin cycle.PRK'	'moderately similar to ( 307) AT1G32060 | Symbols: PRK | PRK (PHOSPHORIBULOKINASE); ATP binding / phosphoribulokinase/ protein binding | chr1:11532668-11534406 FORWARDmoderately similar to ( 315) KPPR_MESCR Phosphoribulokinase, chloroplast precursor (EC 2.7.1.19) (Phosphopentokinase) (PRKase) (PRK) - Mesembryanthemum crystallinum (Common ice plant)moderately similar to ( 319) loc_os02g47020 12002…	mGdr2-1	mGwc2-1
Zm00001d002455	GRMZM2G463267			'protein.degradation.ubiquitin.proteasom'	'highly similar to ( 510) AT4G19006 | Symbols: | 26S proteasome regulatory subunit, putative (RPN9) | chr4:10409349-10411347 REVERSEhighly similar to ( 533) loc_os03g11570 12003.m06609 protein 26S proteasome non-ATPase regulatory subunit 13, putative, expressed seq=cds; coord=2:12899745..12903634:-1; parent_gene=GRMZM2G463267'	mGdr2-1	mGwc2-1
Zm00001d002456						mGdr2-1	mGwc2-1
Zm00001d002457						mGdr2-1	mGwc2-1
Zm00001d002458	GRMZM2G076204			'protein.targeting.secretory pathway.unspecified'	'moderately similar to ( 205) AT4G20410 | Symbols: GSNAP, GAMMA-SNAP | GSNAP (GAMMA-SOLUBLE NSF ATTACHMENT PROTEIN); binding / transporter | chr4:11014099-11016454 REVERSEmoderately similar to ( 254) loc_os04g52760 12004.m10169 protein gamma-soluble NSF attachment protein, putative, expressed seq=cds; coord=2:12997580..12999514:1; parent_gene=GRMZM2G076204'	mGdr2-1	mGwc2-1
Zm00001d002461						mGdr2-1	mGwc2-1
Zm00001d002462	GRMZM2G361049			'protein.degradation.AAA type'	'highly similar to ( 513) AT1G43170 | Symbols: ARP1, RPL3A | ARP1 (ARABIDOPSIS RIBOSOMAL PROTEIN 1); structural constituent of ribosome | chr1:16267519-16268631 FORWARDhighly similar to ( 583) RL3_ORYSA 60S ribosomal protein L3 - Oryza sativa (Rice)highly similar to ( 583) loc_os12g07010 12012.m04691 protein 60S ribosomal protein L3, putative, expressed seq=cds; coord=2:13010311..13015673:1; pare…	mGdr2-1	mGwc2-1
Zm00001d002463						mGdr2-1	mGwc2-1
Zm00001d002465						mGdr2-1	mGwc2-1
Zm00001d002467						mGdr2-1	mGwc2-1
Zm00001d002468	GRMZM2G039776			'hormone metabolism.auxin.induced-regulated-responsive-activated'	'seq=cds; coord=2:13101356..13102020:-1; parent_gene=GRMZM2G039776'	mGdr2-1	mGwc2-1
Zm00001d002469						mGdr2-1	mGwc2-1
Zm00001d002470						mGdr2-1	mGwc2-1
Zm00001d002471						mGdr2-1	mGwc2-1
Zm00001d002472	GRMZM2G478665			'misc.oxidases - copper, flavone etc.'	'weakly similar to ( 179) AT2G46760 | Symbols: | FAD-binding domain-containing protein | chr2:19213028-19215166 REVERSEmoderately similar to ( 266) loc_os03g36530 12003.m08772 protein FAD binding domain containing protein, putative, expressed seq=cds; coord=2:13211406..13212462:-1; parent_gene=GRMZM2G478665'	mGdr2-1	mGwc2-1
Zm00001d002473						mGdr2-1	mGwc2-1
Zm00001d002474						mGdr2-1	mGwc2-1
Zm00001d002475	GRMZM2G035719			'RNA.RNA binding'	'moderately similar to ( 293) AT4G17720 | Symbols: | RNA recognition motif (RRM)-containing protein | chr4:9862660-9864498 REVERSEmoderately similar to ( 453) loc_os04g50790 12004.m35440 protein nucleic acid binding protein, putative, expressed seq=cds; coord=2:13281535..13284926:1; parent_gene=GRMZM2G035719'	mGdr2-1	mGwc2-1
Zm00001d002476	GRMZM2G038722	myb13	MYB-transcription factor 13	'RNA.regulation of transcription.MYB domain transcription factor family'	'moderately similar to ( 212) AT1G79180 | Symbols: ATMYB63, MYB63 | MYB63 (MYB DOMAIN PROTEIN 63); DNA binding / transcription activator/ transcription factor | chr1:29786509-29787589 FORWARDmoderately similar to ( 239) MYB1_MAIZE Myb-related protein Zm1 - Zea mays (Maize)moderately similar to ( 364) loc_os04g50770 12004.m09974 protein myb-related protein Zm1, putative, expressed seq=cds; coord=2…	mGdr2-1	mGwc2-1
Zm00001d002477						mGdr2-1	mGwc2-1
Zm00001d002478	GRMZM2G342039			'protein.degradation.ubiquitin.E3.RING'	'highly similar to ( 558) AT1G32340 | Symbols: NHL8 | NHL8; protein binding / zinc ion binding | chr1:11663462-11666037 REVERSEhighly similar to ( 771) loc_os04g50720 12004.m09969 protein RWD domain containing protein, expressed seq=cds; coord=2:13303659..13310029:-1; parent_gene=GRMZM2G342039'	mGdr2-1	mGwc2-1
Zm00001d002479						mGdr2-1	mGwc2-1
Zm00001d002480						mGdr2-1	mGwc2-1
Zm00001d002481						mGdr2-1	mGwc2-1
Zm00001d002482	GRMZM2G014534	mybr36	MYB-related-transcription factor 36	'RNA.regulation of transcription.MYB domain transcription factor family'	'very weakly similar to (90.5) AT3G02940 | Symbols: MYB107, AtMYB107 | MYB107 (myb domain protein 107); DNA binding / transcription factor | chr3:662141-663830 FORWARDvery weakly similar to (84.7) MYB4_ORYSA Myb-related protein Myb4 (OsMyb4) (Transcription factor RLTR1) - Oryza sativa (Rice)weakly similar to ( 124) loc_os04g50680 12004.m09965 protein transcription factor MYB2, putative, expressed…	mGdr2-1	mGwc2-1
Zm00001d002483	GRMZM2G014276			'development.unspecified'	'nearly identical (1056) AT5G16750 | Symbols: TOZ | TOZ (TORMOZEMBRYO DEFECTIVE); nucleotide binding | chr5:5504541-5509266 REVERSEvery weakly similar to (97.4) PF20_CHLRE Flagellar WD repeat protein PF20 - Chlamydomonas reinhardtiinearly identical (1413) loc_os04g50660 12004.m09963 protein U3 small nucleolar RNA-associated protein 13, putative, expressed seq=cds; coord=2:13346087..13352270:1; pa…	mGdr2-1	mGwc2-1
Zm00001d002485						mGdr2-1	mGwc2-1
Zm00001d002488						mGdr2-1	mGwc2-1
Zm00001d002489	GRMZM2G131280	platz5	PLATZ-transcription factor 5	'RNA.regulation of transcription.unclassified'	'moderately similar to ( 251) AT1G32700 | Symbols: | zinc-binding family protein | chr1:11827986-11829444 FORWARDmoderately similar to ( 338) loc_os04g50120 12004.m09944 protein expressed protein seq=cds; coord=2:13545639..13547834:1; parent_gene=GRMZM2G131280'	mGdr2-1	mGwc2-1
Zm00001d002490	GRMZM2G090271			'RNA.RNA binding'	'weakly similar to ( 158) AT2G35410 | Symbols: | 33 kDa ribonucleoprotein, chloroplast, putative / RNA-binding protein cp33, putative | chr2:14898341-14899590 FORWARDvery weakly similar to (99.4) ROC5_NICSY 33 kDa ribonucleoprotein, chloroplast precursor - Nicotiana sylvestris (Wood tobacco)moderately similar to ( 307) loc_os04g50110 12004.m09943 protein plastid-specific 30S ribosomal protein 2, …	mGdr2-1	mGwc2-1
Zm00001d002491	GRMZM2G090279			'protein.degradation.ubiquitin.E3.RING'	'weakly similar to ( 139) AT5G17600 | Symbols: | zinc finger (C3HC4-type RING finger) family protein | chr5:5800029-5801117 REVERSEmoderately similar to ( 326) loc_os04g50100 12004.m09942 protein RING-H2 finger protein ATL5G, putative, expressed seq=cds; coord=2:13615727..13617630:1; parent_gene=GRMZM2G090279'	mGdr2-1	mGwc2-1
Zm00001d002492						mGdr2-1	mGwc2-1
Zm00001d002494	GRMZM2G090332			'RNA.regulation of transcription.C2H2 zinc finger family'	'very weakly similar to (80.5) AT3G23130 | Symbols: SUP, FON1, FLO10 | SUP (SUPERMAN); DNA binding / nucleic acid binding / transcription factor/ zinc ion binding | chr3:8242504-8243118 FORWARDweakly similar to ( 143) loc_os04g50070 12004.m09939 protein zinc finger, C2H2 type family protein seq=cds; coord=2:13648149..13648733:-1; parent_gene=GRMZM2G090332'	mGdr2-1	mGwc2-1
Zm00001d002495	GRMZM2G300111			'RNA.regulation of transcription.putative transcription regulator'	'weakly similar to ( 189) AT4G17800 | Symbols: | DNA-binding protein-related | chr4:9895549-9896427 REVERSEmoderately similar to ( 270) loc_os04g50030 12004.m09935 protein DNA-binding protein, putative, expressed seq=cds; coord=2:13708045..13709579:1; parent_gene=GRMZM2G300111'	mGdr2-1	mGwc2-1
Zm00001d002496	GRMZM2G000166			'metal handling.binding, chelation and storage'	'very weakly similar to (81.3) AT5G63530 | Symbols: ATFP3, FP3 | ATFP3; metal ion binding / transition metal ion binding | chr5:25433423-25435614 FORWARDweakly similar to ( 171) loc_os04g50020 12004.m09934 protein metal ion binding protein, putative, expressed seq=cds; coord=2:13712123..13713766:-1; parent_gene=GRMZM2G000166'	mGdr2-1	mGwc2-1
Zm00001d002497						mGdr2-1	mGwc2-1
Zm00001d002498	GRMZM2G092128			'protein.degradation.ubiquitin.E3.RING'	'weakly similar to ( 191) AT2G35930 | Symbols: PUB23 | PUB23 (PLANT U-BOX 23); ubiquitin-protein ligase | chr2:15083101-15084336 REVERSEvery weakly similar to (93.2) SPL11_ORYSA Spotted leaf protein 11 (Spotted leaf11) (Cell death-related protein SPL11) - Oryza sativa (Rice)highly similar to ( 569) loc_os04g49970 12004.m09929 protein U box, putative, expressed seq=cds; coord=2:13777101..13778747:…	mGdr2-1	mGwc2-1
Zm00001d002499	GRMZM2G092190			'misc.UDP glucosyl and glucoronyl transferases'	'highly similar to ( 595) AT1G78800 | Symbols: | glycosyl transferase family 1 protein | chr1:29625859-29627941 REVERSEhighly similar to ( 718) loc_os04g49960 12004.m09928 protein alpha-1,3-mannosyltransferase ALG2, putative, expressed seq=cds; coord=2:13782794..13796596:-1; parent_gene=GRMZM2G092190'	mGdr2-1	mGwc2-1
Zm00001d002500						mGdr2-1	mGwc2-1
Zm00001d002501	GRMZM2G031981	gpm7		'protein.folding'	'weakly similar to ( 112) AT3G17668 | Symbols: ENA | ENA (ENHANCER OF ATNSI ACTIVITY); heat shock protein binding / unfolded protein binding | chr3:6039640-6040324 FORWARDweakly similar to ( 174) loc_os04g49940 12004.m35100 protein expressed protein seq=cds; coord=2:13831519..13853739:1; parent_gene=GRMZM2G031981'	mGdr2-1	mGwc2-1
Zm00001d002503	GRMZM2G032218			'transport.ABC transporters and multidrug resistance systems'	'nearly identical (1716) AT3G60160 | Symbols: ATMRP9 | ATMRP9; ATPase, coupled to transmembrane movement of substances | chr3:22223829-22229195 REVERSEmoderately similar to ( 207) MDR_ORYSA Putative multidrug resistance protein (P-glycoprotein) - Oryza sativa (Rice)nearly identical (1531) loc_os04g49900 12004.m09923 protein multidrug resistance-associated protein 3, putative, expressed seq=cds; c…	mGdr2-1	mGwc2-1
Zm00001d002504	GRMZM2G032260			'development.unspecified'	'moderately similar to ( 393) AT5G66240 | Symbols: | transducin family protein / WD-40 repeat family protein | chr5:26466348-26468201 FORWARDmoderately similar to ( 490) loc_os07g40030 12007.m079733 protein set1 complex component swd2, putative, expressed seq=cds; coord=2:13869988..13875904:-1; parent_gene=GRMZM2G032260'	mGdr2-1	mGwc2-1
Zm00001d002505	GRMZM2G032554			'RNA.processing'	'highly similar to ( 519) AT4G32850 | Symbols: nPAP | nPAP (NUCLEAR POLY(A) POLYMERASE); nucleotidyltransferase/ protein binding | chr4:15850134-15854266 FORWARDhighly similar to ( 631) loc_os04g49870 12004.m09920 protein poly, putative seq=cds; coord=2:13879463..13881283:-1; parent_gene=GRMZM2G032554'	mGdr2-1	mGwc2-1
Zm00001d002506						mGdr2-1	mGwc2-1
Zm00001d002507						mGdr2-1	mGwc2-1
Zm00001d002508						mGdr2-1	mGwc2-1
Zm00001d002509						mGdr2-1	mGwc2-1
Zm00001d002510	GRMZM2G100732			'DNA.synthesis/chromatin structure'	'nearly identical (1183) AT1G08840 | Symbols: emb2411 | emb2411 (embryo defective 2411); ATP binding / ATP-dependent DNA helicase/ DNA binding | chr1:2829579-2838369 REVERSEnearly identical (1842) loc_os04g49860 12004.m09919 protein EMB2411, putative, expressed seq=cds; coord=2:13986968..14004266:-1; parent_gene=GRMZM2G100732'	mGdr2-1	mGwc2-1
Zm00001d002511						mGdr2-1	mGwc2-1
Zm00001d002512						mGdr2-1	mGwc2-1
Zm00001d002514						mGdr2-1	mGwc2-1
Zm00001d002515	GRMZM2G169553			'transport.nucleotides'	'weakly similar to ( 171) AT1G44750 | Symbols: ATPUP11 | ATPUP11; purine transmembrane transporter | chr1:16894257-16895168 FORWARDmoderately similar to ( 217) loc_os04g49739 12004.m35055 protein ATPUP11, putative, expressed seq=cds; coord=2:14106651..14110872:-1; parent_gene=GRMZM2G169553'	mGdr2-1	mGwc2-1
Zm00001d002517	GRMZM2G162447			'misc.invertase/pectin methylesterase inhibitor family protein'	'weakly similar to ( 154) loc_os04g49730 12004.m09906 protein invertase inhibitor precursor, putative seq=cds; coord=2:14178945..14179759:-1; parent_gene=GRMZM2G162447'	mGdr2-1	mGwc2-1
Zm00001d002519	GRMZM2G024312			'protein.degradation.ubiquitin.E3.RING'	'very weakly similar to (85.1) AT3G60220 | Symbols: ATL4 | ATL4; protein binding / zinc ion binding | chr3:22254790-22255794 REVERSEmoderately similar to ( 207) loc_os04g49700 12004.m09903 protein RING-H2 finger protein ATL3J, putative, expressed seq=cds; coord=2:14205645..14207240:-1; parent_gene=GRMZM2G024312'	mGdr2-1	mGwc2-1
Zm00001d002520	GRMZM2G322817			'development.unspecified'	'weakly similar to ( 118) loc_os04g49680 12004.m09901 protein expressed protein seq=cds; coord=2:14222092..14223000:1; parent_gene=GRMZM2G322817'	mGdr2-1	mGwc2-1
Zm00001d002521	GRMZM2G024517			'development.unspecified'	'very weakly similar to (87.8) loc_os04g49680 12004.m09901 protein expressed protein seq=cds; coord=2:14229619..14230379:1; parent_gene=GRMZM2G024517'	mGdr2-1	mGwc2-1
Zm00001d002522						mGdr2-1	mGwc2-1
Zm00001d002523	GRMZM2G163067			'development.unspecified'	'very weakly similar to (83.6) AT4G17670 | Symbols: | senescence-associated protein-related | chr4:9833948-9834663 REVERSEweakly similar to ( 187) loc_os04g49660 12004.m09899 protein expressed protein seq=cds; coord=2:14266571..14267838:1; parent_gene=GRMZM2G163067'	mGdr2-1	mGwc2-1
Zm00001d002524	GRMZM2G098099			'development.unspecified'	'weakly similar to ( 123) loc_os04g49650 12004.m35191 protein expressed protein seq=cds; coord=2:14293505..14294662:1; parent_gene=GRMZM2G098099'	mGdr2-1	mGwc2-1
Zm00001d002530	GRMZM2G014009			'development.unspecified'	'very weakly similar to (86.7) AT5G47060 | Symbols: | senescence-associated protein-related | chr5:19116843-19117639 FORWARDweakly similar to ( 150) loc_os04g49620 12004.m35439 protein expressed protein seq=cds; coord=2:14331192..14333224:1; parent_gene=GRMZM2G014009'	mGdr2-1	mGwc2-1
Zm00001d002531						mGdr2-1	mGwc2-1
Zm00001d002532	GRMZM2G066489			'signalling.in sugar and nutrient physiology'	'highly similar to ( 893) AT1G42540 | Symbols: ATGLR3.3, GLR3.3 | ATGLR3.3; intracellular ligand-gated ion channel | chr1:15973489-15976703 FORWARDnearly identical (1169) GLR31_ORYSA Glutamate receptor 3.1 precursor (Ligand-gated ion channel 3.1) - Oryza sativa (Rice)nearly identical (1169) loc_os04g49570 12004.m101438 protein glutamate receptor 3.3 precursor, putative, expressed seq=cds; coord=2…	mGdr2-1	mGwc2-1
Zm00001d002533	GRMZM2G405064			'stress.abiotic.unspecified'	'weakly similar to ( 156) AT1G01360 | Symbols: | unknown protein | chr1:142138-142914 FORWARDweakly similar to ( 185) loc_os05g12260 12005.m05693 protein CAPIP1, putative, expressed seq=cds; coord=2:14433162..14436626:1; parent_gene=GRMZM2G405064'	mGdr2-1	mGwc2-1
Zm00001d002534	GRMZM2G010011			'RNA.regulation of transcription.unclassified'	'highly similar to ( 527) AT4G15080 | Symbols: | zinc finger (DHHC type) family protein | chr4:8609085-8612229 REVERSEhighly similar to ( 990) loc_os04g49560 12004.m09889 protein metal ion binding protein, putative, expressed seq=cds; coord=2:14438836..14448559:1; parent_gene=GRMZM2G010011'	mGdr2-1	mGwc2-1
Zm00001d002535	GRMZM2G146847			'protein.degradation.ubiquitin.E3.RING'	'weakly similar to ( 122) AT4G35480 | Symbols: RHA3B | RHA3B; protein binding / zinc ion binding | chr4:16852233-16852835 REVERSEvery weakly similar to (90.9) EL5_ORYSA E3 ubiquitin-protein ligase EL5 (EC 6.3.2.-) - Oryza sativa (Rice)weakly similar to ( 166) loc_os02g46100 12002.m09647 protein RING-H2 finger protein ATL1R, putative, expressed seq=cds; coord=2:14462634..14463555:1; parent_gene=GR…	mGdr2-1	mGwc2-1
Zm00001d002536	GRMZM2G146866			'signalling.receptor kinases.legume-lectin'	'moderately similar to ( 493) AT5G06740 | Symbols: | lectin protein kinase family protein | chr5:2084094-2086052 FORWARDweakly similar to ( 163) CRI4_MAIZE Putative receptor protein kinase CRINKLY4 precursor (EC 2.7.11.1) - Zea mays (Maize)moderately similar to ( 438) loc_os04g49460 12004.m09880 protein ATP binding protein, putative, expressed seq=cds; coord=2:14466612..14469015:-1; parent_gene=G…	mGdr2-1	mGwc2-1
Zm00001d002537						mGdr2-1	mGwc2-1
Zm00001d002538						mGdr2-1	mGwc2-1
Zm00001d002539	GRMZM2G017197			'RNA.regulation of transcription.MYB domain transcription factor family'	'highly similar to ( 509) AT2G22070 | Symbols: | pentatricopeptide (PPR) repeat-containing protein | chr2:9383602-9385962 FORWARDweakly similar to ( 136) RF1_ORYSA Rf1 protein, mitochondrial precursor (PPR protein) (Fertility restorer) (Restorer for CMS) - Oryza sativa (Rice)nearly identical (1402) loc_os04g49520 12004.m09885 protein pentatricopeptide repeat protein PPR868-14, putative, expressed…	mGdr2-1	mGwc2-1
Zm00001d002540	GRMZM2G314396	cdpk5	calcium dependent protein kinase5	'signalling.calcium'	'highly similar to ( 840) AT4G35310 | Symbols: CPK5, ATCPK5 | CPK5 (calmodulin-domain protein kinase 5); ATP binding / calcium ion binding / calmodulin-dependent protein kinase/ kinase/ protein kinase/ protein serine/threonine kinase | chr4:16802436-16804628 FORWARDhighly similar to ( 729) CDPK3_ORYSA Calcium-dependent protein kinase, isoform 11 (EC 2.7.11.1) (CDPK 11) - Oryza sativa (Rice)highly…	mGdr2-1	mGwc2-1
Zm00001d002541	GRMZM2G314412			'protein.degradation.ubiquitin.E3.RING'	'very weakly similar to (88.2) AT1G29340 | Symbols: PUB17, ATPUB17 | PUB17 (PLANT U-BOX 17); ubiquitin-protein ligase | chr1:10264412-10266601 FORWARDhighly similar to ( 709) loc_os04g49500 12004.m09883 protein U-box domain containing protein, expressed seq=cds; coord=2:14545405..14548958:-1; parent_gene=GRMZM2G314412'	mGdr2-1	mGwc2-1
Zm00001d002542	GRMZM2G479665			'protein.postranslational modification'	'moderately similar to ( 471) AT5G06750 | Symbols: | protein phosphatase 2C family protein / PP2C family protein | chr5:2086403-2088245 REVERSEhighly similar to ( 641) loc_os04g49490 12004.m09882 protein catalytic/ protein phosphatase type 2C, putative, expressed seq=cds; coord=2:14613507..14616809:1; parent_gene=GRMZM2G479665'	mGdr2-1	mGwc2-1
Zm00001d002543	GRMZM2G479684			'DNA.synthesis/chromatin structure.histone'	'weakly similar to ( 123) AT5G59970 | Symbols: | histone H4 | chr5:24146352-24146663 REVERSEweakly similar to ( 123) H4_PEA Histone H4 - Pisum sativum (Garden pea)weakly similar to ( 133) loc_os03g02780 12003.m34986 protein histone H4, putative, expressed seq=cds; coord=2:14620459..14620770:-1; parent_gene=GRMZM2G479684'	mGdr2-1	mGwc2-1
Zm00001d002544	GRMZM2G318527			'cell.division'	'highly similar to ( 662) AT1G65920 | Symbols: | regulator of chromosome condensation (RCC1) family protein / zinc finger protein-related | chr1:24525267-24529204 REVERSEnearly identical (1251) loc_os04g49430 12004.m09877 protein ZR1 protein, putative seq=cds; coord=2:14679417..14686765:1; parent_gene=GRMZM2G318527'	mGdr2-1	mGwc2-1
Zm00001d002545	GRMZM2G421256	mybr20	MYB-related-transcription factor 20	'RNA.regulation of transcription.MYB-related transcription factor family'	'weakly similar to ( 122) loc_os04g49450 12004.m35436 protein expressed protein seq=cds; coord=2:14716173..14717482:-1; parent_gene=GRMZM2G421256'	mGdr2-1	mGwc2-1
Zm00001d002546	GRMZM2G421279			'DNA.synthesis/chromatin structure.histone'	'weakly similar to ( 162) AT5G59970 | Symbols: | histone H4 | chr5:24146352-24146663 REVERSEweakly similar to ( 162) H4_PEA Histone H4 - Pisum sativum (Garden pea)weakly similar to ( 162) loc_os10g39410 12010.m06709 protein histone H4, putative, expressed seq=cds; coord=2:14720962..14721818:1; parent_gene=GRMZM2G421279'	mGdr2-1	mGwc2-1
Zm00001d002547						mGdr2-1	mGwc2-1
Zm00001d002548	GRMZM2G356273			'cell wall.modification'	'weakly similar to ( 141) AT3G03220 | Symbols: ATEXPA13, EXP13, ATEXP13, ATHEXP ALPHA 1.22 | ATEXPA13 (ARABIDOPSIS THALIANA EXPANSIN A13) | chr3:742655-743975 REVERSEweakly similar to ( 184) EXP10_ORYSA Expansin-A10 precursor (OsEXPA10) (Alpha-expansin-10) (OsEXP10) (OsaEXPa1.28) - Oryza sativa (Rice)weakly similar to ( 184) loc_os04g49410 12004.m09875 protein alpha-expansin 13 precursor, putativ…	mGdr2-1	mGwc2-1
Zm00001d002549						mGdr2-1	mGwc2-1
Zm00001d002550						mGdr2-1	mGwc2-1
Zm00001d002551	AC191961.3_FG009			'DNA.synthesis/chromatin structure'	'weakly similar to ( 167) AT1G65810 | Symbols: | tRNA-splicing endonuclease positive effector-related | chr1:24477043-24480728 REVERSEmoderately similar to ( 300) loc_os04g49270 12004.m09862 protein expressed protein seq=cds; coord=2:14869123..14872799:1; parent_gene=AC191961.3_FG009'	mGdr2-1	mGwc2-1
Zm00001d002553	GRMZM2G303118	AY106040		'DNA.synthesis/chromatin structure'	'moderately similar to ( 494) AT1G65810 | Symbols: | tRNA-splicing endonuclease positive effector-related | chr1:24477043-24480728 REVERSEhighly similar to ( 707) loc_os04g49310 12004.m09866 protein expressed protein seq=cds; coord=2:14825894..14837115:1; parent_gene=GRMZM2G303118'	mGdr2-1	mGwc2-1
Zm00001d002554						mGdr2-1	mGwc2-1
Zm00001d002555						mGdr2-1	mGwc2-1
Zm00001d002556						mGdr2-1	mGwc2-1
Zm00001d002557		GRMZM2G430500				mGdr2-1	mGwc2-1
Zm00001d002558	GRMZM2G129399			'metal handling.binding, chelation and storage'	'weakly similar to ( 103) AT4G27590 | Symbols: | copper-binding protein-related | chr4:13771224-13772594 FORWARDweakly similar to ( 166) loc_os04g49260 12004.m09861 protein copper ion binding protein, putative, expressed seq=cds; coord=2:14892972..14893775:1; parent_gene=GRMZM2G129399'	mGdr2-1	mGwc2-1
Zm00001d002560						mGdr2-1	mGwc2-1
Zm00001d002562	GRMZM2G102059	abi12	ABI3-VP1-transcription factor 12	'RNA.regulation of transcription.ABI3/VP1-related B3-domain-containing transcription factor family'	'weakly similar to ( 193) AT2G46870 | Symbols: NGA1 | NGA1 (NGATHA1); transcription factor | chr2:19261313-19262245 FORWARDmoderately similar to ( 338) loc_os02g45850 12002.m09622 protein B3 DNA binding domain containing protein, expressed seq=cds; coord=2:15022549..15024592:1; parent_gene=GRMZM2G102059'	mGdr2-1	mGwc2-1
Zm00001d002564	GRMZM2G050234			'secondary metabolism.flavonoids.dihydroflavonols'	'moderately similar to ( 422) AT4G10500 | Symbols: | oxidoreductase, 2OG-Fe(II) oxygenase family protein | chr4:6491089-6492342 FORWARDmoderately similar to ( 208) FL3H_DIACA Naringenin,2-oxoglutarate 3-dioxygenase (EC 1.14.11.9) (Flavonone-3-hydroxylase) (F3H) (FHT) - Dianthus caryophyllus (Carnation) (Clove pink)highly similar to ( 619) loc_os04g49210 12004.m09856 protein naringenin,2-oxoglutar…	mGdr2-1	mGwc2-1
Zm00001d002565	GRMZM2G050216			'protein.degradation.ubiquitin.E3.RING'	'very weakly similar to (95.1) loc_os04g49170 12004.m09852 protein zinc finger, C3HC4 type family protein seq=cds; coord=2:15132700..15133480:1; parent_gene=GRMZM2G050216'	mGdr2-1	mGwc2-1
Zm00001d002566						mGdr2-1	mGwc2-1
Zm00001d002567						mGdr2-1	mGwc2-1
Zm00001d002568	GRMZM2G045398			'protein.degradation.ubiquitin.E3.RING'	'weakly similar to ( 149) loc_os04g49160 12004.m09851 protein RING-H2 finger protein ATL2L, putative, expressed seq=cds; coord=2:15140829..15141833:1; parent_gene=GRMZM2G045398'	mGdr2-1	mGwc2-1
Zm00001d002569						mGdr2-1	mGwc2-1
Zm00001d002570	GRMZM2G038851			'protein.degradation.ubiquitin.E2'	'moderately similar to ( 237) AT3G57870 | Symbols: AHUS5, EMB1637, SCE1, SCE1A, ATSCE1 | SCE1 (SUMO CONJUGATION ENZYME 1); SUMO ligase | chr3:21428831-21430110 REVERSEweakly similar to ( 120) UBC2_MEDSA Ubiquitin-conjugating enzyme E2-17 kDa (EC 6.3.2.19) (Ubiquitin-protein ligase) (Ubiquitin carrier protein) - Medicago sativa (Alfalfa)moderately similar to ( 259) loc_os04g49130 12004.m101634 pro…	mGdr2-1	mGwc2-1
Zm00001d002571						mGdr2-1	mGwc2-1
Zm00001d002572	GRMZM2G341089			'protein.degradation.ubiquitin.E2'	'weakly similar to ( 154) AT3G57870 | Symbols: AHUS5, EMB1637, SCE1, SCE1A, ATSCE1 | SCE1 (SUMO CONJUGATION ENZYME 1); SUMO ligase | chr3:21428831-21430110 REVERSEweakly similar to ( 108) UBC2_WHEAT Ubiquitin-conjugating enzyme E2-17 kDa (EC 6.3.2.19) (Ubiquitin-protein ligase) (Ubiquitin carrier protein) - Triticum aestivum (Wheat)weakly similar to ( 166) loc_os04g49130 12004.m101634 protein ubi…	mGdr2-1	mGwc2-1
Zm00001d002573	GRMZM2G109869	gras52	GRAS-transcription factor 52	'RNA.regulation of transcription.GRAS transcription factor family'	'moderately similar to ( 232) AT5G52510 | Symbols: | scarecrow-like transcription factor 8 (SCL8) | chr5:21307196-21309118 FORWARDweakly similar to ( 172) CIGR2_ORYSA Chitin-inducible gibberellin-responsive protein 2 - Oryza sativa (Rice)highly similar to ( 545) loc_os04g49110 12004.m09846 protein chitin-inducible gibberellin-responsive protein 2, putative, expressed seq=cds; coord=2:15340482..15…	mGdr2-1	mGwc2-1
Zm00001d002576	GRMZM2G318408			'protein.degradation.ubiquitin.E3.RING'	'weakly similar to ( 112) AT3G61460 | Symbols: BRH1 | BRH1 (BRASSINOSTEROID-RESPONSIVE RING-H2); protein binding / zinc ion binding | chr3:22741701-22742213 REVERSEmoderately similar to ( 222) loc_os04g49000 12004.m09835 protein RING zinc finger protein-like, putative, expressed seq=cds; coord=2:15481802..15482961:1; parent_gene=GRMZM2G318408'	mGdr2-1	mGwc2-1
Zm00001d002577						mGdr2-1	mGwc2-1
Zm00001d002579						mGdr2-1	mGwc2-1
Zm00001d002580		pza02337				mGdr2-1	mGwc2-1
Zm00001d002582						mGdr2-1	mGwc2-1
Zm00001d002583						mGdr2-1	mGwc2-1
Zm00001d002584						mGdr2-1	mGwc2-1
Zm00001d002585						mGdr2-1	mGwc2-1
Zm00001d002587						mGdr2-1	mGwc2-1
Zm00001d002589	GRMZM2G164318	hyd4	hydroxylase4	'secondary metabolism.isoprenoids.carotenoids.carotenoid beta ring hydroxylase'	'moderately similar to ( 298) AT5G52570 | Symbols: BETA-OHASE 2, B2, CHY2 | BETA-OHASE 2 (BETA-CAROTENE HYDROXYLASE 2); carotene beta-ring hydroxylase | chr5:21334911-21336887 REVERSEmoderately similar to ( 363) loc_os04g48880 12004.m09823 protein beta-carotene hydroxylase, putative, expressed seq=cds; coord=2:15865938..15868219:-1; parent_gene=GRMZM2G164318'	mGdr2-1	mGwc2-1
Zm00001d002590						mGdr2-1	mGwc2-1
Zm00001d002591						mGdr2-1	mGwc2-1
Zm00001d002592	GRMZM2G164405	acs2	1-aminocyclopropane-1-carboxylate synthase2	'hormone metabolism.ethylene.synthesis-degradation.1-aminocyclopropane-1-carboxylate synthase'	'highly similar to ( 593) AT4G11280 | Symbols: ACS6 | ACS6 (1-AMINOCYCLOPROPANE-1-CARBOXYLIC ACID (ACC) SYNTHASE 6); 1-aminocyclopropane-1-carboxylate synthase | chr4:6864168-6865922 FORWARDhighly similar to ( 603) 1A1C_SOYBN 1-aminocyclopropane-1-carboxylate synthase (EC 4.4.1.14) (ACC synthase) (S-adenosyl-L-methionine methylthioadenosine-lyase) - Glycine max (Soybean)highly similar to ( 798) l…	mGdr2-1	mGwc2-1
Zm00001d002593						mGdr2-1	mGwc2-1
Zm00001d002594		ofp7	OVATE-transcription factor 7			mGdr2-1	mGwc2-1
Zm00001d002595	GRMZM2G114131			'DNA.unspecified'	'moderately similar to ( 244) AT5G17570 | Symbols: | tatD-related deoxyribonuclease family protein | chr5:5792948-5794580 FORWARDmoderately similar to ( 322) loc_os04g48820 12004.m101631 protein deoxyribonuclease ycfH, putative, expressed seq=cds; coord=2:15967938..15972251:1; parent_gene=GRMZM2G114131'	mGdr2-1	mGwc2-1
Zm00001d002596						mGdr2-1	mGwc2-1
Zm00001d002597	GRMZM2G114192			'signalling.G-proteins'	'moderately similar to ( 372) AT2G46710 | Symbols: | rac GTPase activating protein, putative | chr2:19192105-19194656 FORWARDhighly similar to ( 550) loc_os04g48790 12004.m09814 protein rac GTPase activating protein 2, putative, expressed seq=cds; coord=2:15976524..15979737:-1; parent_gene=GRMZM2G114192'	mGdr2-1	mGwc2-1
Zm00001d002598	GRMZM2G114220			'protein.degradation.ubiquitin'	'moderately similar to ( 400) AT2G21270 | Symbols: | ubiquitin fusion degradation UFD1 family protein | chr2:9107841-9110012 FORWARDhighly similar to ( 541) loc_os04g48770 12004.m09812 protein ubiquitin fusion degradation protein 1, putative, expressed seq=cds; coord=2:15984741..15990563:-1; parent_gene=GRMZM2G114220'	mGdr2-1	mGwc2-1
Zm00001d002599	GRMZM2G114276			'stress.biotic'	'nearly identical (1122) AT4G36180 | Symbols: | leucine-rich repeat family protein | chr4:17120209-17123698 REVERSEmoderately similar to ( 348) RPK1_IPONI Receptor-like protein kinase precursor (EC 2.7.11.1) - Ipomoea nil (Japanese morning glory) (Pharbitis nil)nearly identical (1613) loc_os04g48760 12004.m09811 protein BRASSINOSTEROID INSENSITIVE 1 precursor, putative, expressed seq=cds; coord=2…	mGdr2-1	mGwc2-1
Zm00001d002600	GRMZM2G080156			'hormone metabolism.brassinosteroid.synthesis-degradation.BRs.DET2'	'moderately similar to ( 234) AT2G16530 | Symbols: | 3-oxo-5-alpha-steroid 4-dehydrogenase family protein / steroid 5-alpha-reductase family protein | chr2:7163276-7165064 REVERSEmoderately similar to ( 411) loc_os04g48750 12004.m35190 protein 3-oxo-5-alpha-steroid 4-dehydrogenase, putative, expressed seq=cds; coord=2:16023637..16031913:-1; parent_gene=GRMZM2G080156'	mGdr2-1	mGwc2-1
Zm00001d002601	GRMZM2G080274	hon101	histone one (H1) 101	'DNA.synthesis/chromatin structure.histone'	'very weakly similar to (81.6) AT2G18050 | Symbols: HIS1-3 | HIS1-3 (HISTONE H1-3); DNA binding / nucleosomal DNA binding | chr2:7846254-7846670 FORWARDvery weakly similar to (85.5) H1_MAIZE Histone H1 - Zea mays (Maize)weakly similar to ( 108) loc_os04g18090 12004.m06975 protein histone H1, putative, expressed seq=cds; coord=2:16037390..16038407:-1; parent_gene=GRMZM2G080274'	mGdr2-1	mGwc2-1
Zm00001d002602	GRMZM2G556131			'amino acid metabolism.synthesis.aspartate family.lysine'	'moderately similar to ( 491) AT2G45440 | Symbols: DHDPS2 | DHDPS2 (DIHYDRODIPICOLINATE SYNTHASE); catalytic/ dihydrodipicolinate synthase/ lyase | chr2:18731294-18732867 FORWARDhighly similar to ( 579) DAPA1_WHEAT Dihydrodipicolinate synthase 1, chloroplast precursor (EC 4.2.1.52) (DHDPS 1) - Triticum aestivum (Wheat)highly similar to ( 577) loc_os04g18200 12004.m06985 protein dihydrodipicolinat…	mGdr2-1	mGwc2-1
Zm00001d002603	GRMZM2G106921			'transport.metabolite transporters at the mitochondrial membrane'	'highly similar to ( 579) AT1G12480 | Symbols: OZS1, SLAC1, RCD3, CDI3 | OZS1 (OZONE-SENSITIVE 1); transporter | chr1:4257427-4259249 REVERSEhighly similar to ( 845) loc_os04g48530 12004.m09789 protein inner membrane transport protein, putative, expressed seq=cds; coord=2:16123074..16125465:-1; parent_gene=GRMZM2G106921'	mGdr2-1	mGwc2-1
Zm00001d002606						mGdr2-1	mGwc2-1
Zm00001d002607	GRMZM2G003752			'cell wall.cell wall proteins.AGPs.AGP'	'moderately similar to ( 347) AT3G60900 | Symbols: FLA10 | FLA10 | chr3:22499573-22500841 REVERSEmoderately similar to ( 469) loc_os04g48490 12004.m09785 protein fasciclin-like arabinogalactan protein 10 precursor, putative, expressed seq=cds; coord=2:16219232..16221297:1; parent_gene=GRMZM2G003752'	mGdr2-1	mGwc2-1
Zm00001d002608						mGdr2-1	mGwc2-1
Zm00001d002609	GRMZM2G303135			'misc.UDP glucosyl and glucoronyl transferases'	'moderately similar to ( 410) AT5G62220 | Symbols: | exostosin family protein | chr5:24988456-24990009 REVERSEmoderately similar to ( 273) KATAM_ORYSA Xyloglucan galactosyltransferase KATAMARI1 homolog (EC 2.4.1.-) - Oryza sativa (Rice)highly similar to ( 662) loc_os04g48480 12004.m09784 protein xyloglucan galactosyltransferase KATAMARI 1, putative, expressed seq=cds; coord=2:16233441..16235145:-…	mGdr2-1	mGwc2-1
Zm00001d002610	GRMZM2G476597			'misc.cytochrome P450'	'moderately similar to ( 499) AT2G45510 | Symbols: CYP704A2 | CYP704A2; electron carrier/ heme binding / iron ion binding / monooxygenase/ oxygen binding | chr2:18753085-18754944 FORWARDweakly similar to ( 117) C97B1_PEA Cytochrome P450 97B1 (EC 1.14.-.-) (P450 97A2) - Pisum sativum (Garden pea)highly similar to ( 741) loc_os04g48460 12004.m35189 protein cytochrome P450 86A1, putative, expressed …	mGdr2-1	mGwc2-1
Zm00001d002611	GRMZM2G175728			'redox.dismutases and catalases'	'moderately similar to ( 338) AT1G12520 | Symbols: ATCCS | ATCCS (COPPER CHAPERONE FOR SOD1); superoxide dismutase/ superoxide dismutase copper chaperone | chr1:4267277-4268206 REVERSEmoderately similar to ( 419) loc_os04g48410 12004.m101628 protein copper chaperone for superoxide dismutase, putative, expressed seq=cds; coord=2:16302477..16307549:-1; parent_gene=GRMZM2G175728'	mGdr2-1	mGwc2-1
Zm00001d002612						mGdr2-1	mGwc2-1
Zm00001d002613	GRMZM2G086210			'misc.nitrilases, *nitrile lyases, berberine bridge enzymes, reticuline oxidases, troponine reductases'	'highly similar to ( 625) AT1G12570 | Symbols: | glucose-methanol-choline (GMC) oxidoreductase family protein | chr1:4278192-4280753 REVERSEhighly similar to ( 954) loc_os04g48400 12004.m09776 protein protein HOTHEAD precursor, putative, expressed seq=cds; coord=2:16342319..16345001:-1; parent_gene=GRMZM2G086210'	mGdr2-1	mGwc2-1
Zm00001d002614						mGdr2-1	mGwc2-1
Zm00001d002615						mGdr2-1	mGwc2-1
Zm00001d002616						mGdr2-1	mGwc2-1
Zm00001d002617	GRMZM2G161913			'development.unspecified'	'highly similar to ( 962) AT2G06210 | Symbols: ELF8, VIP6 | ELF8 (EARLY FLOWERING 8); binding | chr2:2429108-2436588 REVERSEnearly identical (1386) loc_os07g29360 12007.m07207 protein TPR repeat nuclear phosphoprotein, putative, expressed seq=cds; coord=2:16453892..16472764:1; parent_gene=GRMZM2G161913'	mGdr2-1	mGwc2-1
Zm00001d002618	GRMZM2G042756	ereb105	AP2-EREBP-transcription factor 105	'RNA.regulation of transcription.AP2/EREBP, APETALA2/Ethylene-responsive element binding protein family'	'weakly similar to ( 129) AT5G51990 | Symbols: CBF4, DREB1D | CBF4 (C- REPEAT-BINDING FACTOR 4); DNA binding / transcription activator/ transcription factor | chr5:21117113-21117787 REVERSEmoderately similar to ( 275) loc_os04g48350 12004.m09771 protein dehydration-responsive element-binding protein 1D, putative, expressed seq=cds; coord=2:16532570..16533829:-1; parent_gene=GRMZM2G042756'	mGdr2-1	mGwc2-1
Zm00001d002620	GRMZM2G368838	ereb68	AP2-EREBP-transcription factor 68	'RNA.regulation of transcription.AP2/EREBP, APETALA2/Ethylene-responsive element binding protein family'	'very weakly similar to (81.3) AT5G52020 | Symbols: | AP2 domain-containing protein | chr5:21124192-21124890 REVERSEvery weakly similar to (89.0) loc_os02g45420 12002.m09579 protein ap2/EREBP transcription factor, putative, expressed seq=cds; coord=2:16539933..16541349:-1; parent_gene=GRMZM2G368838'	mGdr2-1	mGwc2-1
Zm00001d002621	GRMZM2G068128			'protein.degradation.ubiquitin.E3.RING'	'very weakly similar to (83.6) AT2G46160 | Symbols: | zinc finger (C3HC4-type RING finger) family protein | chr2:18963109-18963753 FORWARDmoderately similar to ( 228) loc_os04g48310 12004.m09768 protein RING-H2 finger protein ATL2M, putative, expressed seq=cds; coord=2:16546854..16554724:-1; parent_gene=GRMZM2G068128'	mGdr2-1	mGwc2-1
Zm00001d002623	GRMZM2G080992			'transport.misc'	'moderately similar to ( 490) AT4G23030 | Symbols: | MATE efflux protein-related | chr4:12072857-12074365 FORWARDhighly similar to ( 775) loc_os04g48290 12004.m09766 protein antiporter/ drug transporter/ transporter, putative, expressed seq=cds; coord=2:16638278..16640447:-1; parent_gene=GRMZM2G080992'	mGdr2-1	mGwc2-1
Zm00001d002624	GRMZM2G081032			'cell.organisation'	'moderately similar to ( 318) AT3G61060 | Symbols: AtPP2-A13 | AtPP2-A13 (Arabidopsis thaliana phloem protein 2-A13); carbohydrate binding | chr3:22603166-22604336 FORWARDmoderately similar to ( 485) loc_os04g48270 12004.m35429 protein ATPP2-A13, putative, expressed seq=cds; coord=2:16654256..16656867:-1; parent_gene=GRMZM2G081032'	mGdr2-1	mGwc2-1
Zm00001d002625	GRMZM2G128179			'stress.abiotic.drought/salt'	'highly similar to ( 793) AT4G00750 | Symbols: | dehydration-responsive family protein | chr4:314405-317507 FORWARDnearly identical (1080) loc_os04g48230 12004.m35188 protein ankyrin protein kinase-like, putative, expressed seq=cds; coord=2:16675700..16679951:1; parent_gene=GRMZM2G128179'	mGdr2-1	mGwc2-1
Zm00001d002626						mGdr2-1	mGwc2-1
Zm00001d002628						mGdr2-1	mGwc2-1
Zm00001d002629	GRMZM2G096086			'misc.cytochrome P450'	'highly similar to ( 624) AT1G12740 | Symbols: CYP87A2 | CYP87A2; electron carrier/ heme binding / iron ion binding / monooxygenase/ oxygen binding | chr1:4342462-4344569 FORWARDhighly similar to ( 881) C87A3_ORYSA Cytochrome P450 87A3 (EC 1.14.-.-) - Oryza sativa (Rice)highly similar to ( 881) loc_os04g48170 12004.m09755 protein cytochrome P450 87A3, putative, expressed seq=cds; coord=10:1397448…	mGdr2-1	mGwc2-1
Zm00001d002630	GRMZM2G095892			'signalling.calcium'	'very weakly similar to (99.8) AT4G23060 | Symbols: IQD22 | IQD22 (IQ-domain 22); calmodulin binding | chr4:12087283-12090408 FORWARDmoderately similar to ( 400) loc_os04g48160 12004.m09754 protein calmodulin binding protein, putative, expressed seq=cds; coord=10:139735389..139737938:-1; parent_gene=GRMZM2G095892'	mGdr2-1	mGwc2-1
Zm00001d002631	GRMZM2G076841			'stress.abiotic.drought/salt'	'highly similar to ( 756) AT4G00740 | Symbols: | dehydration-responsive protein-related | chr4:307815-310298 REVERSEnearly identical (1016) loc_os04g48140 12004.m09752 protein methyltransferase family protein, putative, expressed seq=cds; coord=10:139506467..139512281:-1; parent_gene=GRMZM2G076841'	mGdr2-1	mGwc2-1
Zm00001d002632	GRMZM2G379540			'protein.degradation.serine protease'	'moderately similar to ( 306) AT1G63120 | Symbols: ATRBL2 | ATRBL2 (Arabidopsis thaliana Rhomboid-like 2); serine-type endopeptidase | chr1:23409054-23410725 REVERSEmoderately similar to ( 415) loc_os04g48130 12004.m09751 protein membrane protein, putative, expressed seq=cds; coord=10:139503679..139506341:1; parent_gene=GRMZM2G379540'	mGdr2-1	mGwc2-1
Zm00001d002634						mGdr2-1	mGwc2-1
Zm00001d002635						mGdr2-1	mGwc2-1
Zm00001d002636						mGdr2-1	mGwc2-1
Zm00001d002637						mGdr2-1	mGwc2-1
Zm00001d002638						mGdr2-1	mGwc2-1
Zm00001d002639	GRMZM2G072462			'protein.degradation.ubiquitin.E3.RING'	'moderately similar to ( 391) AT1G12760 | Symbols: | protein binding / ubiquitin-protein ligase/ zinc ion binding | chr1:4348941-4350512 FORWARDhighly similar to ( 526) loc_os04g48050 12004.m09745 protein protein binding protein, putative, expressed seq=cds; coord=10:139374494..139380857:-1; parent_gene=GRMZM2G072462'	mGdr2-1	mGwc2-1
Zm00001d002640						mGdr2-1	mGwc2-1
Zm00001d002641						mGdr2-1	mGwc2-1
Zm00001d049576		bap2	basal layer antifungal protein2			mGdr4-2	mGwc4-2
Zm00001d049577	GRMZM2G152631			'development.unspecified'	'very weakly similar to (94.7) loc_os01g52100 12001.m11384 protein expressed protein seq=cds; coord=4:34253063..34253987:1; parent_gene=GRMZM2G152631'	mGdr4-2	mGwc4-2
Zm00001d049578	GRMZM2G000471			'transport.Major Intrinsic Proteins.NIP'	'very weakly similar to (84.0) AT1G80760 | Symbols: NIP6;1, NIP6, NLM7 | NIP6;1 (NOD26-LIKE INTRINSIC PROTEIN 6;1); boron transporter/ glycerol transmembrane transporter/ urea transmembrane transporter/ water channel/ water transporter | chr1:30350640-30352015 REVERSEweakly similar to ( 127) loc_os08g05600 12008.m04703 protein aquaporin NIP5.1, putative seq=cds; coord=4:34335083..34336530:1; pare…	mGdr4-2	mGwc4-2
Zm00001d049579	GRMZM2G000481			'protein.aa activation.tyrosine-tRNA ligase'	'weakly similar to ( 108) loc_os08g23110 12008.m06332 protein tyrosyl-tRNA synthetase, putative, expressed seq=cds; coord=4:34339946..34341438:1; parent_gene=GRMZM2G000481'	mGdr4-2	mGwc4-2
Zm00001d049580						mGdr4-2	mGwc4-2
Zm00001d049581	GRMZM2G157306	mybr92	MYB-related-transcription factor 92	'RNA.regulation of transcription.MYB-related transcription factor family'	'weakly similar to ( 133) AT5G47390 | Symbols: | myb family transcription factor | chr5:19227001-19228546 FORWARDmoderately similar to ( 362) loc_os08g05510 12008.m26576 protein myb-like DNA-binding domain, SHAQKYF class family protein, expressed seq=cds; coord=4:34467629..34474170:1; parent_gene=GRMZM2G157306'	mGdr4-2	mGwc4-2
Zm00001d049582						mGdr4-2	mGwc4-2
Zm00001d049583	GRMZM2G091811			'stress.abiotic.heat'	'highly similar to ( 546) AT2G22360 | Symbols: | DNAJ heat shock family protein | chr2:9498162-9500459 FORWARDweakly similar to ( 150) DNJH_CUCSA DnaJ protein homolog (DNAJ-1) - Cucumis sativus (Cucumber)highly similar to ( 723) loc_os05g26926 12005.m06984 protein chaperone protein dnaJ, putative, expressed seq=cds; coord=4:34554405..34559141:-1; parent_gene=GRMZM2G091811'	mGdr4-2	mGwc4-2
Zm00001d049584	GRMZM2G072350			'signalling.receptor kinases.wall associated kinase'	'very weakly similar to (96.3) AT1G21250 | Symbols: WAK1, PRO25 | WAK1 (CELL WALL-ASSOCIATED KINASE); kinase | chr1:7439512-7441892 FORWARDmoderately similar to ( 220) loc_os10g09570 12010.m04299 protein OsWAK107 - OsWAK receptor-like protein (OsWAK-RLP) seq=cds; coord=4:34653814..34655070:1; parent_gene=GRMZM2G072350'	mGdr4-2	mGwc4-2
Zm00001d049585						mGdr4-2	mGwc4-2
Zm00001d049588	GRMZM2G039934			'signalling.receptor kinases.leucine rich repeat XI'	'highly similar to ( 840) AT5G61480 | Symbols: | leucine-rich repeat transmembrane protein kinase, putative | chr5:24724541-24727842 REVERSEmoderately similar to ( 335) PSKR_DAUCA Phytosulfokine receptor precursor (EC 2.7.11.1) (Phytosulfokine LRR receptor kinase) - Daucus carota (Carrot)nearly identical (1338) loc_os08g05290 12008.m04672 protein receptor-like protein kinase 5 precursor, putative…	mGdr4-2	mGwc4-2
Zm00001d049590	GRMZM2G324671			'DNA.unspecified'	'weakly similar to ( 186) loc_os07g02230 12007.m04695 protein retrotransposon protein, putative, unclassified, expressed seq=cds; coord=4:34908827..34912598:-1; parent_gene=GRMZM2G324671'	mGdr4-2	mGwc4-2
Zm00001d049592						mGdr4-2	mGwc4-2
Zm00001d049594	GRMZM2G174860			'lipid metabolism.lipid degradation.lipases.triacylglycerol lipase'	'moderately similar to ( 375) AT4G16820 | Symbols: | lipase class 3 family protein | chr4:9467563-9469116 FORWARDhighly similar to ( 635) loc_os08g04800 12008.m04623 protein triacylglycerol lipase like protein, putative, expressed seq=cds; coord=4:34996783..34998381:-1; parent_gene=GRMZM2G174860'	mGdr4-2	mGwc4-2
Zm00001d049595	GRMZM2G037781			'misc.cytochrome P450'	'moderately similar to ( 285) AT1G64940 | Symbols: CYP89A6 | CYP89A6; electron carrier/ heme binding / iron ion binding / monooxygenase/ oxygen binding | chr1:24123789-24125324 FORWARDmoderately similar to ( 203) C77A1_SOLME Cytochrome P450 77A1 (EC 1.14.-.-) (CYPLXXVIIA1) (P-450EG6) (Fragment) - Solanum melongena (Eggplant) (Aubergine)moderately similar to ( 288) loc_os06g22340 12006.m06888 prot…	mGdr4-2	mGwc4-2
Zm00001d049596						mGdr4-2	mGwc4-2
Zm00001d049597	GRMZM2G145972			'mitochondrial electron transport / ATP synthesis.NADH-DH.type II.external'	'moderately similar to ( 435) AT4G05020 | Symbols: NDB2 | NDB2 (NAD(P)H dehydrogenase B2); FAD binding / disulfide oxidoreductase/ oxidoreductase | chr4:2572752-2576222 FORWARDmoderately similar to ( 449) loc_os05g26660 12005.m06958 protein expressed protein seq=cds; coord=4:35213305..35215577:1; parent_gene=GRMZM2G145972'	mGdr4-2	mGwc4-2
Zm00001d049598	GRMZM2G145951			'cell.vesicle transport'	'moderately similar to ( 260) AT5G54110 | Symbols: ATMAMI | ATMAMI (ARABIDOPSIS THALIANA MEMBRANE-ASSOCIATED MANNITOL-INDUCED); structural molecule | chr5:21958356-21960367 FORWARDmoderately similar to ( 296) loc_os08g04620 12008.m04605 protein structural molecule, putative, expressed seq=cds; coord=4:35217297..35219780:-1; parent_gene=GRMZM2G145951'	mGdr4-2	mGwc4-2
Zm00001d049599	GRMZM2G446189			'protein.postranslational modification.kinase.receptor like cytoplasmatic kinase VII'	'moderately similar to ( 207) AT5G01020 | Symbols: | protein kinase family protein | chr5:6309-8270 REVERSEweakly similar to ( 115) NORK_MEDTR Nodulation receptor kinase precursor (EC 2.7.11.1) (Does not make infections protein 2) (Symbiosis receptor-like kinase) (MtSYMRK) - Medicago truncatula (Barrel medic)moderately similar to ( 247) loc_os06g07230 12006.m05446 protein protein kinase APK1B, ch…	mGdr4-2	mGwc4-2
Zm00001d049600						mGdr4-2	mGwc4-2
Zm00001d049601	AC196412.3_FG001			'secondary metabolism.N misc.alkaloid-like'	'moderately similar to ( 459) AT2G20340 | Symbols: | tyrosine decarboxylase, putative | chr2:8779804-8782490 FORWARDhighly similar to ( 547) DDC_CATRO Aromatic-L-amino-acid decarboxylase (EC 4.1.1.28) (AADC) (DOPA decarboxylase) (Tryptophan decarboxylase) - Catharanthus roseus (Rosy periwinkle) (Madagascar periwinkle)highly similar to ( 845) loc_os08g04540 12008.m04597 protein aromatic-L-amino-ac…	mGdr4-2	mGwc4-2
Zm00001d049602						mGdr4-2	mGwc4-2
Zm00001d049603						mGdr4-2	mGwc4-2
Zm00001d049605	GRMZM2G574858	chr127	chromatin complex subunit A 127	'RNA.regulation of transcription.Chromatin Remodeling Factors'	'highly similar to ( 705) AT2G16390 | Symbols: DRD1, CHR35, DMS1 | DRD1 (DEFECTIVE IN RNA-DIRECTED DNA METHYLATION 1); ATP binding / DNA binding / helicase/ nucleic acid binding | chr2:7097638-7101096 FORWARDvery weakly similar to (93.2) ISW2_ORYSA Probable chromatin remodelling complex ATPase chain (EC 3.6.1.-) (ISW2-like) (Sucrose nonfermenting protein 2 homolog) - Oryza sativa (Rice)nearly ide…	mGdr4-2	mGwc4-2
Zm00001d049606						mGdr4-2	mGwc4-2
Zm00001d049607						mGdr4-2	mGwc4-2
Zm00001d049608	GRMZM2G118205	fie1	fertilization independent endosperm1	'RNA.regulation of transcription.Polycomb Group (PcG)'	'moderately similar to ( 473) AT3G20740 | Symbols: FIE, FIS3, FIE1 | FIE (FERTILIZATION-INDEPENDENT ENDOSPERM); nucleotide binding / transcription factor/ transcription regulator | chr3:7249064-7252254 REVERSEhighly similar to ( 847) FIE1_MAIZE Polycomb group protein FIE1 (FERTILIZATION-INDEPENDENT ENDOSPERM 1) - Zea mays (Maize)highly similar to ( 567) loc_os08g04270 12008.m26569 protein polycom…	mGdr4-2	mGwc4-2
Zm00001d049610	GRMZM2G169593	orp1	orange pericarp1	'amino acid metabolism.synthesis.aromatic aa.tryptophan.tryptophan synthase'	'highly similar to ( 728) AT5G54810 | Symbols: TSB1, TRPB, TRP2, ATTSB1 | TSB1 (TRYPTOPHAN SYNTHASE BETA-SUBUNIT 1); tryptophan synthase | chr5:22264805-22266738 REVERSEhighly similar to ( 809) TRPB2_MAIZE Tryptophan synthase beta chain 2, chloroplast precursor (EC 4.2.1.20) (Orange pericarp 2) (Fragment) - Zea mays (Maize)highly similar to ( 782) loc_os08g04180 12008.m04562 protein tryptophan sy…	mGdr4-2	mGwc4-2
Zm00001d049612						mGdr4-2	mGwc4-2
Zm00001d049613						mGdr4-2	mGwc4-2
Zm00001d049614	GRMZM2G074087			'misc.beta 1,3 glucan hydrolases'	'weakly similar to ( 114) AT2G43670 | Symbols: | glycosyl hydrolase family protein 17 | chr2:18105145-18105874 FORWARDvery weakly similar to (92.0) E13B_WHEAT Glucan endo-1,3-beta-glucosidase precursor (EC 3.2.1.39) ((1->3)-beta-glucan endohydrolase) ((1->3)-beta-glucanase) (Beta-1,3-endoglucanase) - Triticum aestivum (Wheat)weakly similar to ( 150) loc_os08g04140 12008.m04558 protein glucan endo…	mGdr4-2	mGwc4-2
Zm00001d049615	GRMZM2G400135			'development.unspecified'	'moderately similar to ( 459) AT3G07060 | Symbols: emb1974 | emb1974 (embryo defective 1974) | chr3:2232760-2236913 FORWARDhighly similar to ( 700) loc_os08g04120 12008.m04556 protein expressed protein seq=cds; coord=4:36021967..36027502:1; parent_gene=GRMZM2G400135'	mGdr4-2	mGwc4-2
Zm00001d049616	GRMZM2G131378			'lipid metabolism.Phospholipid synthesis'	'moderately similar to ( 294) AT2G38110 | Symbols: ATGPAT6, GPAT6 | GPAT6 (GLYCEROL-3-PHOSPHATE ACYLTRANSFERASE 6); 1-acylglycerol-3-phosphate O-acyltransferase/ acyltransferase | chr2:15952816-15955364 REVERSEhighly similar to ( 509) loc_os08g03700 12008.m04514 protein glycerol-3-phosphate acyltransferase 1, putative seq=cds; coord=4:36040438..36042330:1; parent_gene=GRMZM2G131378'	mGdr4-2	mGwc4-2
Zm00001d049617	GRMZM2G131329			'protein.glycosylation'	'highly similar to ( 786) AT4G21060 | Symbols: | galactosyltransferase family protein | chr4:11242003-11244860 FORWARDnearly identical (1047) loc_os08g03670 12008.m26563 protein galactosyltransferase family, putative, expressed seq=cds; coord=4:36044942..36049657:-1; parent_gene=GRMZM2G131329'	mGdr4-2	mGwc4-2
Zm00001d049618	GRMZM2G179984			'hormone metabolism.brassinosteroid.synthesis-degradation.BRs.DET2'	'weakly similar to ( 114) loc_os07g06800 12007.m05140 protein 3-oxo-5-alpha-steroid 4-dehydrogenase 2, putative, expressed seq=cds; coord=4:36121209..36122232:1; parent_gene=GRMZM2G179984'	mGdr4-2	mGwc4-2
Zm00001d049619	GRMZM2G179976			'protein.synthesis.ribosomal protein.eukaryotic.60S subunit.P0'	'moderately similar to ( 401) AT2G40010 | Symbols: | 60S acidic ribosomal protein P0 (RPP0A) | chr2:16708578-16710448 REVERSEmoderately similar to ( 498) RLA0_MAIZE 60S acidic ribosomal protein P0 - Zea mays (Maize)moderately similar to ( 450) loc_os12g03880 12012.m04384 protein 60S acidic ribosomal protein P0, putative, expressed seq=cds; coord=4:36122702..36125196:1; parent_gene=GRMZM2G179976'	mGdr4-2	mGwc4-2
Zm00001d049620						mGdr4-2	mGwc4-2
Zm00001d049621	GRMZM2G111247	lug7	leunig-related7	'development.unspecified'	'moderately similar to ( 325) AT5G08560 | Symbols: | transducin family protein / WD-40 repeat family protein | chr5:2771104-2773827 REVERSEmoderately similar to ( 447) loc_os02g19210 12002.m07164 protein WD-repeat protein 26, putative, expressed seq=cds; coord=4:36204102..36210996:1; parent_gene=GRMZM2G111247'	mGdr4-2	mGwc4-2
Zm00001d049622	GRMZM2G407913			'development.unspecified'	'moderately similar to ( 223) AT5G45160 | Symbols: | root hair defective 3 GTP-binding (RHD3) family protein | chr5:18264991-18270035 FORWARDmoderately similar to ( 315) loc_os12g41170 12012.m07899 protein protein SEY1, putative, expressed seq=cds; coord=4:36216954..36264537:1; parent_gene=GRMZM2G407913'	mGdr4-2	mGwc4-2
Zm00001d049623	GRMZM2G390489			'cell.vesicle transport'	'weakly similar to ( 118) loc_os08g03590 12008.m04503 protein expressed protein seq=cds; coord=4:36308276..36310775:1; parent_gene=GRMZM2G390489'	mGdr4-2	mGwc4-2
Zm00001d049624	GRMZM2G089086			'transport.unspecified cations'	'moderately similar to ( 377) AT2G04305 | Symbols: | magnesium transporter CorA-like protein-related | chr2:1501679-1503448 REVERSEhighly similar to ( 602) loc_os08g03600 12008.m04504 protein metal ion transporter, putative, expressed seq=cds; coord=4:36311475..36314103:-1; parent_gene=GRMZM2G089086'	mGdr4-2	mGwc4-2
Zm00001d049625	GRMZM2G089106			'RNA.regulation of transcription.unclassified'	'very weakly similar to (94.7) AT4G20380 | Symbols: | zinc finger protein (LSD1) | chr4:11005027-11006438 FORWARDweakly similar to ( 160) loc_os08g03610 12008.m04505 protein LSD1, putative, expressed seq=cds; coord=4:36317187..36318068:-1; parent_gene=GRMZM2G089106'	mGdr4-2	mGwc4-2
Zm00001d049627	GRMZM2G131473			'protein.degradation.metalloprotease'	'highly similar to ( 690) AT3G59990 | Symbols: MAP2B | MAP2B (METHIONINE AMINOPEPTIDASE 2B); aminopeptidase/ metalloexopeptidase | chr3:22155921-22158551 REVERSEhighly similar to ( 743) loc_os12g43370 12012.m26987 protein methionine aminopeptidase 2B, putative, expressed seq=cds; coord=4:36408206..36412230:1; parent_gene=GRMZM2G131473'	mGdr4-2	mGwc4-2
Zm00001d049628						mGdr4-2	mGwc4-2
Zm00001d049629	GRMZM2G305332			'cell.organisation'	'weakly similar to ( 136) AT1G13180 | Symbols: DIS1, ARP3, ATARP3 | DIS1 (DISTORTED TRICHOMES 1); ATP binding / actin binding / protein binding / structural constituent of cytoskeleton | chr1:4495394-4498204 FORWARDweakly similar to ( 174) loc_os08g03440 12008.m04487 protein actin-like protein 3, putative, expressed seq=cds; coord=4:36481449..36483702:1; parent_gene=GRMZM2G305332'	mGdr4-2	mGwc4-2
Zm00001d049630	GRMZM2G007981			'RNA.regulation of transcription.putative transcription regulator'	'highly similar to ( 531) AT1G51540 | Symbols: | INVOLVED IN: biological_process unknown; LOCATED IN: Golgi apparatus; EXPRESSED IN: 22 plant structures; EXPRESSED DURING: 13 growth stages; CONTAINS InterPro DOMAIN/s: Galactose oxidase/kelch, beta-propeller (InterPro:IPR011043), Kelch repeat type 1 (InterPro:IPR006652), Kelch repeat type 2 (InterPro:IPR011498), Kelch related (InterPro:IPR013089),…	mGdr4-2	mGwc4-2
Zm00001d049631						mGdr4-2	mGwc4-2
Zm00001d049632	GRMZM2G007587			'protein.degradation.ubiquitin.E3.SCF.FBOX'	'moderately similar to ( 421) AT1G22040 | Symbols: | kelch repeat-containing F-box family protein | chr1:7768370-7769797 FORWARDhighly similar to ( 595) loc_os10g21930 12010.m065246 protein kelch motif family protein, expressed seq=cds; coord=4:36515761..36517925:-1; parent_gene=GRMZM2G007587'	mGdr4-2	mGwc4-2
Zm00001d049633						mGdr4-2	mGwc4-2
Zm00001d049668	GRMZM2G112050			'protein.synthesis.ribosomal protein.eukaryotic.40S subunit.S13'	'moderately similar to ( 245) AT4G00100 | Symbols: ATRPS13A, RPS13, PFL2 | ATRPS13A (ARABIDOPSIS THALIANA RIBOSOMAL PROTEIN S13A); structural constituent of ribosome | chr4:37172-38123 FORWARDmoderately similar to ( 278) RS13_MAIZE 40S ribosomal protein S13 - Zea mays (Maize)moderately similar to ( 275) loc_os08g02410 12008.m04385 protein 40S ribosomal protein S13, putative, expressed seq=cds; co…	mGdr4-2	mGwc4-3
Zm00001d049670						mGdr4-2	mGwc4-3
Zm00001d049671						mGdr4-2	mGwc4-3
Zm00001d049672						mGdr4-2	mGwc4-3
Zm00001d049673						mGdr4-2	mGwc4-3
Zm00001d049674	GRMZM2G157443			'protein.synthesis.ribosomal protein.eukaryotic.60S subunit.P1'	'very weakly similar to (90.1) AT5G24510 | Symbols: | 60s acidic ribosomal protein P1, putative | chr5:8369295-8369866 REVERSEweakly similar to ( 119) RLA1_MAIZE 60S acidic ribosomal protein P1 (L12) - Zea mays (Maize)very weakly similar to (98.2) loc_os08g02340 12008.m080029 protein 60S acidic ribosomal protein P1, putative, expressed seq=cds; coord=4:37937168..37938763:-1; parent_gene=GRMZM2G15…	mGdr4-2	mGwc4-3
Zm00001d049676	GRMZM2G069102			'RNA.RNA binding'	'moderately similar to ( 352) AT1G32790 | Symbols: CID11 | RNA-binding protein, putative | chr1:11875028-11877188 REVERSEmoderately similar to ( 384) loc_os08g02330 12008.m04377 protein CID11, putative, expressed seq=cds; coord=4:38022004..38027772:1; parent_gene=GRMZM2G069102'	mGdr4-2	mGwc4-3
Zm00001d049677						mGdr4-2	mGwc4-3
Zm00001d049678	GRMZM2G069047	nactf115	NAC-transcription factor 115	'development.unspecified'	'weakly similar to ( 139) AT2G46770 | Symbols: NST1, EMB2301, ANAC043 | EMB2301 (EMBRYO DEFECTIVE 2301); transcription activator/ transcription factor | chr2:19220917-19222822 REVERSEweakly similar to ( 129) NAC76_ORYSA NAC domain-containing protein 76 (ONAC076) - Oryza sativa (Rice)weakly similar to ( 152) loc_os08g02300 12008.m04374 protein NAM like protein, putative, expressed seq=cds; coord=4…	mGdr4-2	mGwc4-3
Zm00001d049679						mGdr4-2	mGwc4-3
Zm00001d049680	GRMZM2G103430			'RNA.RNA binding'	'moderately similar to ( 417) AT4G00830 | Symbols: | RNA recognition motif (RRM)-containing protein | chr4:352782-354965 FORWARDvery weakly similar to (82.8) ROC4_NICSY 31 kDa ribonucleoprotein, chloroplast precursor - Nicotiana sylvestris (Wood tobacco)highly similar to ( 576) loc_os11g14430 12011.m05579 protein APOBEC1 complementation factor, putative, expressed seq=cds; coord=4:38181649..38185…	mGdr4-2	mGwc4-3
Zm00001d049681	GRMZM2G112745			'cell.organisation'	'moderately similar to ( 338) AT1G59540 | Symbols: ZCF125 | ZCF125; ATP binding / microtubule motor | chr1:21874578-21879382 FORWARDweakly similar to ( 186) FLA10_CHLRE Kinesin-like protein FLA10 (Protein KHP1) - Chlamydomonas reinhardtiimoderately similar to ( 418) loc_os11g35090 12011.m07363 protein centromeric protein E, putative, expressed seq=cds; coord=4:38230598..38233309:1; parent_gene=GR…	mGdr4-2	mGwc4-3
Zm00001d049683						mGdr4-2	mGwc4-3
Zm00001d049684	GRMZM2G162020			'signalling.calcium'	'moderately similar to ( 230) AT4G00820 | Symbols: iqd17 | iqd17 (IQ-domain 17); calmodulin binding | chr4:349300-351307 FORWARDmoderately similar to ( 459) loc_os08g02250 12008.m04369 protein calmodulin binding protein, putative, expressed seq=cds; coord=4:38287393..38289776:-1; parent_gene=GRMZM2G162020'	mGdr4-2	mGwc4-3
Zm00001d049685						mGdr4-2	mGwc4-3
Zm00001d049686						mGdr4-2	mGwc4-3
Zm00001d036726	AC209050.3_FG003	wrky114	WRKY-transcription factor 114	'RNA.regulation of transcription.WRKY domain transcription factor family'	'weakly similar to ( 154) AT4G31800 | Symbols: WRKY18 | WRKY18; transcription factor | chr4:15383296-15384812 FORWARDmoderately similar to ( 292) loc_os06g44010 12006.m08929 protein OsWRKY28 - Superfamily of rice TFs having WRKY and zinc finger domains, expressed seq=cds; coord=6:96329344..96330904:1; parent_gene=AC209050.3_FG003'	mGdr6-2	mGwc6-4
Zm00001d036727	GRMZM5G848603			'protein.degradation'	'moderately similar to ( 252) AT2G24280 | Symbols: | serine carboxypeptidase S28 family protein | chr2:10334622-10336927 FORWARDmoderately similar to ( 293) loc_os06g43930 12006.m32127 protein lysosomal Pro-X carboxypeptidase precursor, putative, expressed seq=cds; coord=6:96335569..96338017:1; parent_gene=GRMZM5G848603'	mGdr6-2	mGwc6-4
Zm00001d036728	AC209050.3_FG001			'transport.p- and v-ATPases'	'nearly identical (1296) AT2G07560 | Symbols: AHA6 | AHA6 (Arabidopsis H(+)-ATPase 6); ATPase | chr2:3170394-3173952 REVERSEnearly identical (1301) PMA4_NICPL Plasma membrane ATPase 4 (EC 3.6.3.6) (Proton pump 4) - Nicotiana plumbaginifolia (Leadwort-leaved tobacco)nearly identical (1474) loc_os05g25550 12005.m06848 protein ATPase 7, plasma membrane-type, putative, expressed seq=cds; coord=6:9639…	mGdr6-2	mGwc6-4
Zm00001d036733	GRMZM2G472187			'DNA.synthesis/chromatin structure'	'moderately similar to ( 346) AT1G66730 | Symbols: | ATP dependent DNA ligase family protein | chr1:24884991-24891823 FORWARDmoderately similar to ( 481) loc_os01g49180 12001.m11105 protein ATP binding protein, putative, expressed seq=cds; coord=6:96514965..96517143:1; parent_gene=GRMZM2G472187'	mGdr6-2	mGwc6-4
Zm00001d036734						mGdr6-2	mGwc6-4
Zm00001d036735	GRMZM2G171210			'protein.postranslational modification.kinase.receptor like cytoplasmatic kinase X'	'weakly similar to ( 130) AT4G32000 | Symbols: | protein kinase family protein | chr4:15474083-15476655 REVERSEweakly similar to ( 150) loc_os05g25540 12005.m06847 protein phytosulfokine receptor precursor, putative, expressed seq=cds; coord=6:96536465..96537554:-1; parent_gene=GRMZM2G171210'	mGdr6-2	mGwc6-4
Zm00001d036736		bzip76	bZIP-transcription factor 76			mGdr6-2	mGwc6-4
Zm00001d036737						mGdr6-2	mGwc6-4
Zm00001d036738	GRMZM2G442804			'amino acid metabolism.synthesis.aspartate family.methionine.homocysteine S-methyltransferase'	'weakly similar to ( 180) AT2G41040 | Symbols: | methyltransferase-related | chr2:17121499-17123064 FORWARDmoderately similar to ( 219) loc_os06g43800 12006.m091748 protein S-adenosylmethionine-dependent methyltransferase, putative, expressed seq=cds; coord=6:96667624..96670307:1; parent_gene=GRMZM2G442804'	mGdr6-2	mGwc6-4
Zm00001d036739		npi393				mGdr6-2	mGwc6-4
Zm00001d036740						mGdr6-2	mGwc6-4
Zm00001d036741	GRMZM2G013773			'protein.aa activation.isoleucine-tRNA ligase'	'highly similar to ( 592) AT4G10320 | Symbols: | isoleucyl-tRNA synthetase, putative / isoleucine--tRNA ligase, putative | chr4:6397526-6404509 REVERSEhighly similar to ( 761) loc_os06g43760 12006.m08906 protein ATP binding protein, putative, expressed seq=cds; coord=6:96694406..96698311:-1; parent_gene=GRMZM2G013773'	mGdr6-2	mGwc6-4
Zm00001d036742	GRMZM2G024437			'RNA.regulation of transcription.unclassified'	'highly similar to ( 623) AT5G20350 | Symbols: TIP1 | TIP1 (TIP GROWTH DEFECTIVE 1); S-acyltransferase/ acyl binding | chr5:6876772-6881102 FORWARDhighly similar to ( 738) loc_os06g43680 12006.m08898 protein palmitoyltransferase TIP1, putative, expressed seq=cds; coord=6:96873906..96880731:-1; parent_gene=GRMZM2G024437'	mGdr6-2	mGwc6-4
Zm00001d036743						mGdr6-2	mGwc6-4
Zm00001d036744						mGdr6-2	mGwc6-4
Zm00001d036747						mGdr6-2	mGwc6-4
Zm00001d036748						mGdr6-2	mGwc6-4
Zm00001d036749	GRMZM2G471083			'major CHO metabolism.synthesis.sucrose.SPS'	'highly similar to ( 588) AT5G20280 | Symbols: ATSPS1F | ATSPS1F (sucrose phosphate synthase 1F); sucrose-phosphate synthase/ transferase, transferring glycosyl groups | chr5:6844994-6849997 REVERSEhighly similar to ( 598) SPS_SOLTU Sucrose-phosphate synthase (EC 2.4.1.14) (UDP-glucose-fructose-phosphate glucosyltransferase) - Solanum tuberosum (Potato)nearly identical (1242) loc_os06g43630 12006…	mGdr6-2	mGwc6-4
Zm00001d036750						mGdr6-2	mGwc6-4
Zm00001d036751	GRMZM2G169333			'DNA.repair'	'weakly similar to ( 160) AT1G52500 | Symbols: FPG-2, ATFPG-2, ATMMH-2, MMH-2 | ATMMH-1 (ARABIDOPSIS THALIANA MUTM HOMOLOG-1); DNA N-glycosylase | chr1:19560043-19562055 FORWARDmoderately similar to ( 204) loc_os06g43610 12006.m08891 protein formamidopyrimidine-DNA glycosylase, putative, expressed seq=cds; coord=6:96923390..96926536:1; parent_gene=GRMZM2G169333'	mGdr6-2	mGwc6-4
Zm00001d036752	GRMZM2G332102			'RNA.regulation of transcription.SNF7'	'very weakly similar to (89.7) loc_os06g43590 12006.m091745 protein charged multivesicular body protein 1b, putative, expressed seq=cds; coord=6:97058739..97059909:-1; parent_gene=GRMZM2G332102'	mGdr6-2	mGwc6-4
Zm00001d036755	GRMZM2G701024			'RNA.regulation of transcription.SNF7'	'weakly similar to ( 110) AT1G73030 | Symbols: VPS46.2 | VPS46.2 | chr1:27473938-27474848 FORWARDweakly similar to ( 130) loc_os06g43590 12006.m091745 protein charged multivesicular body protein 1b, putative, expressed seq=cds; coord=6:97081592..97082067:-1; parent_gene=GRMZM2G701024'	mGdr6-2	mGwc6-4
Zm00001d036756						mGdr6-2	mGwc6-4
Zm00001d036758	GRMZM2G045371			'protein.degradation.ubiquitin.proteasom'	'weakly similar to ( 186) AT1G77440 | Symbols: PBC2 | PBC2; peptidase/ threonine-type endopeptidase | chr1:29096020-29098105 FORWARDweakly similar to ( 194) PSB3_ORYSA Proteasome subunit beta type 3 (EC 3.4.25.1) (20S proteasome alpha subunit C) (20S proteasome subunit beta-3) - Oryza sativa (Rice)weakly similar to ( 194) loc_os06g43570 12006.m08887 protein proteasome subunit beta type 3, putativ…	mGdr6-2	mGwc6-4
Zm00001d036759						mGdr6-2	mGwc6-4
Zm00001d036760						mGdr6-2	mGwc6-4
Zm00001d036761	GRMZM5G862355			'misc.cytochrome P450'	'weakly similar to ( 126) AT5G32440 | Symbols: | LOCATED IN: chloroplast; EXPRESSED IN: 24 plant structures; EXPRESSED DURING: 15 growth stages; CONTAINS InterPro DOMAIN/s: Ubiquitin system component Cue (InterPro:IPR003892); Has 85 Blast hits to 85 proteins in 12 species: Archae - 0; Bacteria - 0; Metazoa - 1; Fungi - 0; Plants - 84; Viruses - 0; Other Eukaryotes - 0 (source: NCBI BLink). | chr5…	mGdr6-2	mGwc6-4
Zm00001d036762	GRMZM2G432167			'misc.cytochrome P450'	'moderately similar to ( 310) AT1G13080 | Symbols: CYP71B2 | CYP71B2 (CYTOCHROME P450 71B2); electron carrier/ heme binding / iron ion binding / monooxygenase/ oxygen binding | chr1:4459493-4460807 FORWARDmoderately similar to ( 352) C71DA_SOYBN Cytochrome P450 71D10 (EC 1.14.-.-) - Glycine max (Soybean)highly similar to ( 613) loc_os06g43430 12006.m08873 protein cytochrome P450 71D10, putative, …	mGdr6-2	mGwc6-4
Zm00001d036763	GRMZM2G123446			'misc.cytochrome P450'	'moderately similar to ( 302) AT3G26210 | Symbols: CYP71B23 | CYP71B23; electron carrier/ heme binding / iron ion binding / monooxygenase/ oxygen binding | chr3:9593329-9595202 REVERSEmoderately similar to ( 366) C71D8_SOYBN Cytochrome P450 71D8 (EC 1.14.-.-) (P450 CP7) - Glycine max (Soybean)highly similar to ( 667) loc_os06g43384 12006.m08868 protein cytochrome P450 71D10, putative, expressed s…	mGdr6-2	mGwc6-4
Zm00001d036764						mGdr6-2	mGwc6-4
Zm00001d036765	GRMZM2G051792			'protein.degradation.ubiquitin.E3.RING'	'nearly identical (1357) AT4G34100 | Symbols: | protein binding / zinc ion binding | chr4:16330590-16334864 FORWARDnearly identical (1842) loc_os06g43210 12006.m31785 protein protein binding protein, putative, expressed seq=cds; coord=6:97268890..97276464:1; parent_gene=GRMZM2G051792'	mGdr6-2	mGwc6-4
Zm00001d036766	GRMZM2G380494			'signalling.receptor kinases.leucine rich repeat III'	'weakly similar to ( 150) AT2G23300 | Symbols: | leucine-rich repeat transmembrane protein kinase, putative | chr2:9914608-9917130 FORWARDmoderately similar to ( 221) loc_os06g43170 12006.m08847 protein transposon protein, putative, unclassified, expressed seq=cds; coord=6:97311477..97313202:1; parent_gene=GRMZM2G380494'	mGdr6-2	mGwc6-4
Zm00001d036767						mGdr6-2	mGwc6-4
Zm00001d036768	GRMZM2G078820	myb158	MYB-transcription factor 158	'RNA.regulation of transcription.MYB domain transcription factor family'	'weakly similar to ( 155) AT5G67300 | Symbols: ATMYBR1, ATMYB44, MYBR1 | MYBR1 (MYB DOMAIN PROTEIN R1); DNA binding / transcription factor | chr5:26854109-26855026 FORWARDvery weakly similar to ( 100) MYB4_ORYSA Myb-related protein Myb4 (OsMyb4) (Transcription factor RLTR1) - Oryza sativa (Rice)weakly similar to ( 190) loc_os02g09480 12002.m06245 protein MYB transcription factor TaMYB1, putative,…	mGdr6-2	mGwc6-4
Zm00001d036769						mGdr6-2	mGwc6-4
Zm00001d036770	GRMZM2G018105			'misc.GDSL-motif lipase'	'weakly similar to ( 176) AT4G26790 | Symbols: | GDSL-motif lipase/hydrolase family protein | chr4:13487859-13489149 FORWARDvery weakly similar to (89.4) APG_BRANA Anter-specific proline-rich protein APG (Protein CEX) (Fragment) - Brassica napus (Rape)moderately similar to ( 205) loc_os06g43044 12006.m08834 protein anther-specific proline-rich protein APG, putative, expressed seq=cds; coord=6:973…	mGdr6-2	mGwc6-4
Zm00001d036771	GRMZM2G018280			'protein.postranslational modification'	'moderately similar to ( 494) AT1G62400 | Symbols: HT1 | HT1 (high leaf temperature 1); kinase/ protein serine/threonine/tyrosine kinase | chr1:23090243-23091529 FORWARDvery weakly similar to ( 100) PSKR_DAUCA Phytosulfokine receptor precursor (EC 2.7.11.1) (Phytosulfokine LRR receptor kinase) - Daucus carota (Carrot)highly similar to ( 621) loc_os06g43030 12006.m08833 protein HT1 protein kinase,…	mGdr6-2	mGwc6-4
Zm00001d036772						mGdr6-2	mGwc6-4
Zm00001d036773	GRMZM2G322892			'lipid metabolism.lipid degradation.lipases.triacylglycerol lipase'	'weakly similar to ( 108) AT5G14180 | Symbols: MPL1 | MPL1 (MYZUS PERSICAE-INDUCED LIPASE 1); catalytic | chr5:4571442-4574413 REVERSEweakly similar to ( 168) loc_os06g42860 12006.m08816 protein gastric triacylglycerol lipase precursor, putative, expressed seq=cds; coord=6:97382174..97384634:-1; parent_gene=GRMZM2G322892'	mGdr6-2	mGwc6-4
Zm00001d036775	GRMZM2G162531			'signalling.receptor kinases.leucine rich repeat V'	'highly similar to ( 629) AT4G22130 | Symbols: SRF8 | SRF8 (STRUBBELIG-RECEPTOR FAMILY 8); ATP binding / kinase/ protein binding / protein kinase | chr4:11724781-11727331 FORWARDmoderately similar to ( 202) PSKR_DAUCA Phytosulfokine receptor precursor (EC 2.7.11.1) (Phytosulfokine LRR receptor kinase) - Daucus carota (Carrot)highly similar to ( 792) loc_os02g09740 12002.m100127 protein receptor p…	mGdr6-2	mGwc6-4
Zm00001d036776						mGdr6-2	mGwc6-4
Zm00001d036777	GRMZM2G162605			'nucleotide metabolism.salvage.NUDIX hydrolases'	'moderately similar to ( 233) AT5G47650 | Symbols: ATNUDT2, ATNUDX2 | ATNUDT2 (ARABIDOPSIS THALIANA NUDIX HYDROLASE HOMOLOG 2); ADP-ribose diphosphatase/ NAD or NADH binding / hydrolase | chr5:19310391-19312084 REVERSEmoderately similar to ( 357) loc_os06g42790 12006.m32122 protein nudix hydrolase 2, putative, expressed seq=cds; coord=6:97631102..97634957:1; parent_gene=GRMZM2G162605'	mGdr6-2	mGwc6-4
Zm00001d036778						mGdr6-2	mGwc6-4
Zm00001d036780						mGdr6-2	mGwc6-4
Zm00001d036781						mGdr6-2	mGwc6-4
Zm00001d036782						mGdr6-2	mGwc6-4
Zm00001d036783						mGdr6-2	mGwc6-4
Zm00001d036784	GRMZM2G146760			'transport.potassium'	'nearly identical (1068) AT1G70300 | Symbols: KUP6 | KUP6; potassium ion transmembrane transporter | chr1:26477993-26481233 REVERSEnearly identical (1291) HAK10_ORYSA Potassium transporter 10 (OsHAK10) - Oryza sativa (Rice)nearly identical (1291) loc_os06g42030 12006.m08735 protein potassium transporter 10, putative, expressed seq=cds; coord=6:97941833..97946553:1; parent_gene=GRMZM2G146760'	mGdr6-2	mGwc6-4
Zm00001d036785	GRMZM2G073312			'protein.degradation'	'nearly identical (1598) AT5G42390 | Symbols: | metalloendopeptidase | chr5:16945308-16952647 FORWARDnearly identical (2070) loc_os06g41990 12006.m32119 protein metalloendopeptidase, putative, expressed seq=cds; coord=6:98000549..98014552:1; parent_gene=GRMZM2G073312'	mGdr6-2	mGwc6-4
Zm00001d036787						mGdr6-2	mGwc6-4
Zm00001d036788	GRMZM2G073223			'protein.degradation.subtilases'	'highly similar to ( 507) AT5G59810 | Symbols: ATSBT5.4, SBT5.4 | SBT5.4; identical protein binding / serine-type endopeptidase | chr5:24096895-24100387 REVERSEnearly identical (1123) loc_os06g41880 12006.m08720 protein subtilisin-like protease precursor, putative, expressed seq=cds; coord=6:98026824..98031029:-1; parent_gene=GRMZM2G073223'	mGdr6-2	mGwc6-4
Zm00001d036789	GRMZM2G180639			'RNA.RNA binding'	'moderately similar to ( 212) AT1G76460 | Symbols: | RNA recognition motif (RRM)-containing protein | chr1:28686932-28688506 REVERSEmoderately similar to ( 305) loc_os06g41790 12006.m08711 protein RNA-binding region-containing protein 1, putative, expressed seq=cds; coord=6:98071959..98076017:1; parent_gene=GRMZM2G180639'	mGdr6-2	mGwc6-4
Zm00001d036790	GRMZM2G180654	arid8	ARID-transcription factor 8	'RNA.regulation of transcription.AT-rich interaction domain containing transcription factor family'	'moderately similar to ( 393) AT2G17410 | Symbols: | ARID/BRIGHT DNA-binding domain-containing protein | chr2:7559869-7563474 FORWARDhighly similar to ( 562) loc_os06g41730 12006.m31901 protein ARID/BRIGHT DNA binding domain containing protein, expressed seq=cds; coord=6:98085270..98091283:-1; parent_gene=GRMZM2G180654'	mGdr6-2	mGwc6-4
Zm00001d036791						mGdr6-2	mGwc6-4
Zm00001d036792						mGdr6-2	mGwc6-4
Zm00001d036793						mGdr6-2	mGwc6-4
Zm00001d036794	GRMZM2G082112			'signalling.receptor kinases.DUF 26'	'weakly similar to ( 117) loc_os09g29700 12009.m06121 protein retrotransposon protein, putative, unclassified seq=cds; coord=6:98260609..98290821:1; parent_gene=GRMZM2G082112'	mGdr6-2	mGwc6-4
Zm00001d036795						mGdr6-2	mGwc6-4
Zm00001d036796	GRMZM2G110402	c3h26	C3H-transcription factor 326	'RNA.regulation of transcription.C3H zinc finger family'	'weakly similar to ( 167) AT3G12130 | Symbols: | KH domain-containing protein / zinc finger (CCCH type) family protein | chr3:3864486-3866406 REVERSEmoderately similar to ( 276) loc_os06g41384 12006.m91818 protein zinc finger C-x8-C-x5-C-x3-H type family protein, expressed seq=cds; coord=6:98313412..98316578:1; parent_gene=GRMZM2G110402'	mGdr6-2	mGwc6-4
Zm00001d036797						mGdr6-2	mGwc6-4
Zm00001d036798	GRMZM2G026962			'cell.organisation'	'highly similar to ( 524) AT3G57890 | Symbols: | tubulin-specific chaperone C-related | chr3:21438271-21441695 FORWARDhighly similar to ( 714) loc_os06g41110 12006.m08646 protein expressed protein seq=cds; coord=6:98357481..98367448:-1; parent_gene=GRMZM2G026962'	mGdr6-2	mGwc6-4
Zm00001d036799						mGdr6-2	mGwc6-4
Zm00001d036800						mGdr6-2	mGwc6-4
Zm00001d036801	GRMZM2G100864			'amino acid metabolism.synthesis.aromatic aa.tryptophan'	'nearly identical (1313) AT3G57880 | Symbols: | C2 domain-containing protein | chr3:21431198-21433519 REVERSEnearly identical (1470) loc_os05g30750 12005.m083576 protein phosphoribosylanthranilate transferase, putative, expressed seq=cds; coord=6:98414096..98418119:1; parent_gene=GRMZM2G100864'	mGdr6-2	mGwc6-4
Zm00001d036802	GRMZM2G401835	glk12	G2-like-transcription factor 12	'RNA.regulation of transcription.ARR'	'weakly similar to ( 153) AT4G16110 | Symbols: ARR2 | ARR2 (ARABIDOPSIS RESPONSE REGULATOR 2); transcription factor/ two-component response regulator | chr4:9112979-9115785 FORWARDweakly similar to ( 190) loc_os02g08500 12002.m06196 protein two-component response regulator ARR12, putative, expressed seq=cds; coord=6:98420074..98422735:-1; parent_gene=GRMZM2G401835'	mGdr6-2	mGwc6-4
Zm00001d036803						mGdr6-2	mGwc6-4
Zm00001d036804	GRMZM2G129642			'amino acid metabolism.synthesis.aromatic aa.tryptophan'	'nearly identical (1052) AT5G48060 | Symbols: | C2 domain-containing protein | chr5:19475296-19478878 FORWARDnearly identical (1380) loc_os06g41090 12006.m08644 protein anthranilate phosphoribosyltransferase-like protein, putative, expressed seq=cds; coord=6:98571470..98574524:1; parent_gene=GRMZM2G129642'	mGdr6-2	mGwc6-4
Zm00001d036806						mGdr6-2	mGwc6-4
Zm00001d036807	GRMZM2G074438	bhlh142	bHLH-transcription factor 142	'RNA.regulation of transcription.bHLH,Basic Helix-Loop-Helix family'	'weakly similar to ( 158) AT3G57800 | Symbols: | basic helix-loop-helix (bHLH) family protein | chr3:21408034-21411321 REVERSEmoderately similar to ( 254) loc_os06g41060 12006.m08641 protein BHLH transcription factor, putative, expressed seq=cds; coord=6:98622638..98628187:1; parent_gene=GRMZM2G074438'	mGdr6-2	mGwc6-4
Zm00001d036812	GRMZM2G061545			'RNA.regulation of transcription.C2H2 zinc finger family'	'moderately similar to ( 264) AT3G57670 | Symbols: NTT | NTT (NO TRANSMITTING TRACT); nucleic acid binding / transcription factor/ zinc ion binding | chr3:21370936-21373121 FORWARDmoderately similar to ( 280) loc_os06g40960 12006.m08631 protein zinc finger protein, putative, expressed seq=cds; coord=6:98814544..98816293:-1; parent_gene=GRMZM2G061545'	mGdr6-2	mGwc6-4
Zm00001d036813						mGdr6-2	mGwc6-4
Zm00001d036814	GRMZM2G339009			'protein.synthesis.ribosomal protein.eukaryotic.40S subunit.S4'	'weakly similar to ( 130) AT5G51070 | Symbols: ERD1, CLPD | ERD1 (EARLY RESPONSIVE TO DEHYDRATION 1); ATP binding / ATPase/ nucleoside-triphosphatase/ nucleotide binding / protein binding | chr5:20764479-20768481 FORWARDweakly similar to ( 107) RS4_MAIZE 40S ribosomal protein S4 - Zea mays (Maize)weakly similar to ( 147) loc_os04g33210 12004.m08416 protein ERD1 protein, chloroplast precursor, put…	mGdr6-2	mGwc6-4
Zm00001d036815	GRMZM2G160626			'cell wall.degradation.pectate lyases and polygalacturonases'	'moderately similar to ( 329) AT3G14040 | Symbols: | exopolygalacturonase / galacturan 1,4-alpha-galacturonidase / pectinase | chr3:4648607-4650226 REVERSEhighly similar to ( 806) PGLR3_MAIZE Exopolygalacturonase precursor (EC 3.2.1.67) (ExoPG) (Pectinase) (Galacturan 1,4-alpha-galacturonidase) - Zea mays (Maize)highly similar to ( 619) loc_os06g35370 12006.m08074 protein exopolygalacturonase pre…	mGdr6-2	mGwc6-4
Zm00001d036816	GRMZM2G160526	pgl7	exopolygalacturonase7	'cell wall.degradation.pectate lyases and polygalacturonases'	'moderately similar to ( 329) AT3G14040 | Symbols: | exopolygalacturonase / galacturan 1,4-alpha-galacturonidase / pectinase | chr3:4648607-4650226 REVERSEhighly similar to ( 812) PGLR3_MAIZE Exopolygalacturonase precursor (EC 3.2.1.67) (ExoPG) (Pectinase) (Galacturan 1,4-alpha-galacturonidase) - Zea mays (Maize)highly similar to ( 624) loc_os06g35370 12006.m08074 protein exopolygalacturonase pre…	mGdr6-2	mGwc6-4
Zm00001d036817						mGdr6-2	mGwc6-4
Zm00001d036818	GRMZM2G153666			'cell wall.degradation.pectate lyases and polygalacturonases'	'moderately similar to ( 314) AT4G18180 | Symbols: | glycoside hydrolase family 28 protein / polygalacturonase (pectinase) family protein | chr4:10065626-10067317 FORWARDmoderately similar to ( 310) PGLR_BRANA Polygalacturonase precursor (EC 3.2.1.15) (PG) (Pectinase) - Brassica napus (Rape)highly similar to ( 579) loc_os06g40880 12006.m08623 protein polygalacturonase precursor, putative, express…	mGdr6-2	mGwc6-4
Zm00001d036819	GRMZM2G162384			'cell wall.degradation.pectate lyases and polygalacturonases'	'moderately similar to ( 267) AT2G33160 | Symbols: | glycoside hydrolase family 28 protein / polygalacturonase (pectinase) family protein | chr2:14053404-14056246 FORWARDhighly similar to ( 608) PGLR1_MAIZE Exopolygalacturonase precursor (EC 3.2.1.67) (ExoPG) (Pectinase) (Galacturan 1,4-alpha-galacturonidase) - Zea mays (Maize)moderately similar to ( 486) loc_os06g35370 12006.m08074 protein exopo…	mGdr6-2	mGwc6-4
Zm00001d036820	GRMZM2G058033			'cell wall.degradation.pectate lyases and polygalacturonases'	'moderately similar to ( 206) AT3G07840 | Symbols: | polygalacturonase, putative / pectinase, putative | chr3:2501893-2503475 REVERSEmoderately similar to ( 446) PGLR1_MAIZE Exopolygalacturonase precursor (EC 3.2.1.67) (ExoPG) (Pectinase) (Galacturan 1,4-alpha-galacturonidase) - Zea mays (Maize)moderately similar to ( 376) loc_os06g35370 12006.m08074 protein exopolygalacturonase precursor, putati…	mGdr6-2	mGwc6-4
Zm00001d036821	GRMZM2G094811	pgl1	exopolygalacturonase1	'cell wall.degradation.pectate lyases and polygalacturonases'	'moderately similar to ( 323) AT2G26620 | Symbols: | glycoside hydrolase family 28 protein / polygalacturonase (pectinase) family protein | chr2:11325163-11326835 REVERSEhighly similar to ( 837) PGLR2_MAIZE Exopolygalacturonase precursor (EC 3.2.1.67) (ExoPG) (Pectinase) (Galacturan 1,4-alpha-galacturonidase) - Zea mays (Maize)highly similar to ( 627) loc_os06g35370 12006.m08074 protein exopolyga…	mGdr6-2	mGwc6-4
Zm00001d036822	GRMZM2G394259	pgl8	exopolygalacturonase8	'cell wall.degradation.pectate lyases and polygalacturonases'	'moderately similar to ( 322) AT2G26620 | Symbols: | glycoside hydrolase family 28 protein / polygalacturonase (pectinase) family protein | chr2:11325163-11326835 REVERSEhighly similar to ( 838) PGLR2_MAIZE Exopolygalacturonase precursor (EC 3.2.1.67) (ExoPG) (Pectinase) (Galacturan 1,4-alpha-galacturonidase) - Zea mays (Maize)highly similar to ( 626) loc_os06g35370 12006.m08074 protein exopolyga…	mGdr6-2	mGwc6-4
Zm00001d036823	GRMZM2G320175	pgl2	polygalacturonase2	'cell wall.degradation.pectate lyases and polygalacturonases'	'moderately similar to ( 321) AT2G26620 | Symbols: | glycoside hydrolase family 28 protein / polygalacturonase (pectinase) family protein | chr2:11325163-11326835 REVERSEhighly similar to ( 840) PGLR1_MAIZE Exopolygalacturonase precursor (EC 3.2.1.67) (ExoPG) (Pectinase) (Galacturan 1,4-alpha-galacturonidase) - Zea mays (Maize)highly similar to ( 625) loc_os06g35370 12006.m08074 protein exopolyga…	mGdr6-2	mGwc6-4
Zm00001d036824	GRMZM2G306693			'cell wall.degradation.pectate lyases and polygalacturonases'	'weakly similar to ( 132) AT1G02790 | Symbols: PGA4 | PGA4 (POLYGALACTURONASE 4); polygalacturonase | chr1:610681-612225 REVERSEmoderately similar to ( 362) PGLR2_MAIZE Exopolygalacturonase precursor (EC 3.2.1.67) (ExoPG) (Pectinase) (Galacturan 1,4-alpha-galacturonidase) - Zea mays (Maize)moderately similar to ( 245) loc_os06g35370 12006.m08074 protein exopolygalacturonase precursor, putative, e…	mGdr6-2	mGwc6-4
Zm00001d036825						mGdr6-2	mGwc6-4
